# Supplementary material for: Identifying the essential genes of Mycobacterium avium subsp. hominissuis with Tn-Seq using a rank-based filter procedure
Source: Sci Rep. 2020 Jan 23;10:1095. doi: 10.1038/s41598-020-57845-7 (PMC6978383; doi:10.1038/s41598-020-57845-7)
Supplement: Supplementary file 2 — Table S1. [file 41598_2020_57845_MOESM2_ESM.xlsx]

## Sheet: Sheet1
TableS1
Strain	Transformation Efficiency	Background Resistance
MAC101t	1.03604e-05	1.47727e-07
MAC101o	6.27029e-08	1.43003e-08
MAC104	3.69511e-07	2.87081e-08
MAC109	1.46245e-05	1.50198e-07
OSU3388	1.90607e-07	1.41711e-07
