# Supplementary material for: Identifying the essential genes of Mycobacterium avium subsp. hominissuis with Tn-Seq using a rank-based filter procedure
Source: Sci Rep. 2020 Jan 23;10:1095. doi: 10.1038/s41598-020-57845-7 (PMC6978383; doi:10.1038/s41598-020-57845-7)
Supplement: Supplementary file 3 — Table S2. [file 41598_2020_57845_MOESM3_ESM.csv]

Genomic Feature	Genbank Annotation	Contig	Relative Fitness of Mutant	pval (GD or GA)	padj (GD or GA)	pval (ES)	padj (ES)	Prediction
DFS55_00005	chromosomal replication initiator protein DnaA	CP029332	0.0	7.982384090686188e-26	3.9983761910247114e-22	0.000165655201104553	0.003687852899256471	ES
DFS55_00010	DNA polymerase III subunit beta	CP029332	0.0	1.0621855954106149e-20	5.32048764741177e-17	0.002354430106900609	0.0353094024115723	GD
DFS55_00015	DNA replication/repair protein RecF	CP029332	0.09867142697412197	1.6353699387760065e-08	8.191568023329016e-05	0.7408434867587809	1.0	GD
DFS55_00020	DUF721 domain-containing protein	CP029332	0.0738370309289074	0.02264364280947269	1.0	0.23201822827357005	1.0	NE
DFS55_00025	DNA topoisomerase IV subunit B	CP029332	0.0	4.5085628154936856e-45	2.2583391142807872e-41	3.305719595644924e-07	2.0193109090957836e-05	ES
DFS55_00030	DNA gyrase subunit A	CP029332	0.0	2.3790017952584513e-64	1.1916419992449582e-60	8.836642654446939e-09	7.917166730893293e-07	ES
DFS55_00035	hypothetical protein	CP029332	5.882983695249854	0.00035396607846697824	1.0	0.9375000000000002	1.0	NE
DFS55_00040	tRNA-Ile	CP029332	0.0	3.04189995233622e-14	1.5236876861252127e-10	0.008089256083238256	0.1023209184872233	GD
DFS55_00045	tRNA-Ala	CP029332	0.0	1.3159141418007277e-07	0.0006591413936279845	0.01883808567126022	0.2060261378326254	GD
DFS55_00050	IS481-like element ISMav5 family transposase	CP029332	2.443978313656719	1.2832241358265334e-07	0.0006427669696355106	0.999999046325684	1.0	GA
DFS55_00055	TetR/AcrR family transcriptional regulator	CP029332	2.5175949661646913	0.008901507542891799	1.0	0.9843750000000003	1.0	NE
DFS55_00060	cytochrome P450	CP029332	2.8220106266052647	0.4747102309306409	1.0	0.9887445281872637	1.0	NE
DFS55_00065	cell wall synthesis protein CwsA	CP029332	4.552042297634216	0.0320117374941503	1.0	0.96875	1.0	NE
DFS55_00070	peptidylprolyl isomerase	CP029332	4.584897953368761	3.817464158970012e-07	0.001912167797228079	0.9921875000000007	1.0	GA
DFS55_00075	PH domain-containing protein	CP029332	1.9080615315626424	0.6809428476787542	1.0	0.9376233880593995	1.0	NE
DFS55_00080	cell division protein CrgA	CP029332	0.13489611756816683	0.0005340248592139736	1.0	0.4935845473048288	1.0	NE
DFS55_00085	DUF881 domain-containing protein	CP029332	4.34482836065641	0.00011923019105874425	0.59722402701325	0.9960937500000009	1.0	GA
DFS55_00090	aminodeoxychorismate/anthranilate synthase component II	CP029332	0.0	9.648320114625345e-09	4.832843545415835e-05	0.0023712903236431677	0.03545609919739889	GD
DFS55_00095	Stk1 family PASTA domain-containing Ser/Thr kinase	CP029332	0.0	6.022523750495278e-43	3.016682146623085e-39	8.496713960830319e-07	4.4800042347156914e-05	ES
DFS55_00100	serine/threonine protein kinase	CP029332	0.0	9.219953270670654e-13	4.61827459327893e-09	0.002951716791545635	0.042515453089197096	GD
DFS55_00105	penicillin-binding protein	CP029332	5.77159019163291	5.41658134757948e-10	2.713165597002561e-06	0.9999961853027336	1.0	GA
DFS55_00110	FtsW/RodA/SpoVE family cell cycle protein	CP029332	2.078549612710818	0.0020344005927541093	1.0	0.9998779296874981	1.0	NE
DFS55_00115	serine/threonine protein phosphatase	CP029332	0.29378398224152785	0.0003012279051845526	1.0	0.15817078362684928	1.0	NE
DFS55_00120	FHA domain-containing protein	CP029332	1.2546624551386345	0.27345177431888334	1.0	0.9942676299407588	1.0	NE
DFS55_00125	DUF2662 domain-containing protein	CP029332	0.9929489478415865	0.011968202142386327	1.0	0.9999999964237004	1.0	NE
DFS55_00135	DinB family protein	CP029332	3.863604545333382	0.053951630188719166	1.0	0.9640223418393796	1.0	NE
DFS55_00140	acyl carrier protein	CP029332	1.366035927717636	0.7584194404098953	1.0	0.75	1.0	NE
DFS55_00145	Long-chain-fatty-acid--ACP ligase MbtM	CP029332	1.074706271904771	0.08189523710469436	1.0	0.7652004373500997	1.0	NE
DFS55_00150	DUF4237 domain-containing protein	CP029332	5.038574790998373	4.795383510821022e-14	2.40200760057025e-10	0.9999985599847313	1.0	GA
DFS55_00155	hypothetical protein	CP029332	0.0	2.59290031170352e-14	1.2987837661322933e-10	0.0007614020058410557	0.01338197420090473	GD
DFS55_00160	IS256 family transposase	CP029332	1.6080969749374863	0.06397805923487576	1.0	0.9998779296874981	1.0	NE
DFS55_00165	hypothetical protein	CP029332	1.7559993943693692	0.006722112631032024	1.0	0.9999872092582456	1.0	NE
DFS55_00170	hypothetical protein	CP029332	0.5988811927847585	0.0024230643137931746	1.0	0.9897266908742269	1.0	NE
DFS55_00175	IS1634 family transposase	CP029332	2.6570306665224215	2.8097117707237334e-16	1.407384625955518e-12	0.9999995231628419	1.0	GA
DFS55_00180	IS1634 family transposase	CP029332	1.9316128840553872	1.0442235084981899e-14	5.230515554067433e-11	0.9999995231628419	1.0	GA
DFS55_00185	hypothetical protein	CP029332	1.280565312496481	0.6176914973038043	1.0	0.9960937500000009	1.0	NE
DFS55_00190	HNH endonuclease	CP029332	1.569421793600521	0.024806468501307334	1.0	0.9953670087013505	1.0	NE
DFS55_00195	N-acetyltransferase	CP029332	1.8216905901436793	0.014384882123764112	1.0	0.96875	1.0	NE
DFS55_00200	pirin family protein	CP029332	0.3613035755989364	0.003912430299295098	1.0	0.5348105978564873	1.0	NE
DFS55_00205	acyl-CoA dehydrogenase	CP029332	1.7824035381541758	0.3395052820709341	1.0	0.9951758834779506	1.0	NE
DFS55_00210	transcriptional regulator	CP029332	1.023928364688271	0.29722808509052656	1.0	0.9375000000000002	1.0	NE
DFS55_00215	XRE family transcriptional regulator	CP029332	0.0	1.6656248793329231e-18	8.343115020578612e-15	0.0011165585855729399	0.018705157040584803	GD
DFS55_00220	NlpC/P60 family protein	CP029332	0.2708333333333333	0.0035963339043759753	1.0	0.5610310326099929	1.0	NE
DFS55_00225	DUF4226 domain-containing protein	CP029332	0.06810445912951148	1.5750217963826926e-05	0.07889284178080908	0.6377174743237836	1.0	GD
DFS55_00230	DUF4226 domain-containing protein	CP029332	0.4451793097570208	0.011517125422154547	1.0	0.26211261267919306	1.0	NE
DFS55_00235	ESX-1 secretion-associated protein	CP029332	1.941418737431026	0.002906783867709055	1.0	0.9375000000000002	1.0	NE
DFS55_00240	DUF2694 domain-containing protein	CP029332	4.76139607865548	0.008107219665370969	1.0	0.75	1.0	NE
DFS55_00245	hypothetical protein	CP029332	1.4270432424660264	0.2415751543837178	1.0	0.9998779296874981	1.0	NE
DFS55_00250	DUF2710 domain-containing protein	CP029332	5.839036137456587	9.778194545655824e-05	0.48978976479190023	0.9375000000000002	1.0	GA
DFS55_00255	TIGR03084 family protein	CP029332	1.1640463908474872	0.5013602394929904	1.0	0.8749999999999999	1.0	NE
DFS55_00260	MFS transporter	CP029332	2.4088907153797776	0.047009088251556454	1.0	0.96875	1.0	NE
DFS55_00265	YqgE/AlgH family protein	CP029332	5.251143057696472	1.8874735755454686e-06	0.009454355139907252	0.9843750000000003	1.0	GA
DFS55_00270	hypothetical protein	CP029332	8.081278077782441	0.0014229370830999518	1.0	0.5	1.0	NE
DFS55_00275	hypothetical protein	CP029332	3.1287774384176528	0.0008337503192352033	1.0	0.988671298754687	1.0	NE
DFS55_00280	leucine--tRNA ligase	CP029332	0.0	2.432891478884888e-121	1.2186353417734404e-117	1.484819479805908e-20	1.4874921548695588e-17	ES
DFS55_00285	short chain dehydrogenase	CP029332	0.2925261500855001	0.5669757433915236	1.0	0.65009910099575	1.0	NE
DFS55_00295	amino acid ABC transporter ATP-binding protein	CP029332	1.7331800886271869	0.00841025839588265	1.0	0.8749999999999999	1.0	NE
DFS55_00300	amino acid ABC transporter permease	CP029332	3.731681683599356	1.0509465060434224e-06	0.005264191048771503	0.9999995231628419	1.0	GA
DFS55_00305	GntR family transcriptional regulator	CP029332	3.7188465201350827	0.02859985444511714	1.0	0.9960937500000009	1.0	NE
DFS55_00310	LLM class F420-dependent oxidoreductase	CP029332	1.4719267233517792	0.417780211640849	1.0	0.9990234375000006	1.0	NE
DFS55_00315	alpha/beta hydrolase	CP029332	1.9320126565612887	0.7982163800380635	1.0	0.96875	1.0	NE
DFS55_00320	hypothetical protein	CP029332	1.8653540348247724	0.32472051005908364	1.0	0.9997558593749988	1.0	NE
DFS55_00325	sugar phosphate isomerase/epimerase	CP029332	0.26838154878826803	4.796783548450854e-11	2.402708879419033e-07	0.7938826250451658	1.0	GD
DFS55_00330	sulfotransferase	CP029332	0.11555603519551139	1.4450607984889392e-17	7.238309539631097e-14	0.4127699154690929	1.0	GD
DFS55_00335	LLM class flavin-dependent oxidoreductase	CP029332	0.12858562876944454	2.2273178422956112e-05	0.11156635072058717	0.6734084441438957	1.0	GD
DFS55_00340	inositol-3-phosphate synthase	CP029332	0.0	6.0371510498120134e-33	3.024008960850837e-29	1.5415703266877202e-05	0.00048564312996093027	ES
DFS55_00345	PadR family transcriptional regulator	CP029332	1.0246131637573859	0.5357476270475823	1.0	0.999511718750001	1.0	NE
DFS55_00350	DUF1707 domain-containing protein	CP029332	5.327130502403891	1.507172057668999e-08	7.549424836864015e-05	0.999511718750001	1.0	GA
DFS55_00355	hypothetical protein	CP029332	1.9194390991149242	0.03359831991481656	1.0	0.96875	1.0	NE
DFS55_00360	penicillin-binding protein	CP029332	0.5947143513360869	1.971883510451059e-05	0.09877164503849353	0.9970362418011669	1.0	GD
DFS55_00365	DUF2029 domain-containing protein	CP029332	0.3764802691221825	6.762717035139666e-07	0.003387444962901459	0.9695948940760413	1.0	GD
DFS55_00370	DJ-1/PfpI family protein	CP029332	5.091256626676571	0.04465576619881772	1.0	0.9375000000000002	1.0	NE
DFS55_00375	30S ribosomal protein S6	CP029332	0.02556777227620178	3.2402182588097235e-05	0.16230253258377905	0.2606219398797162	1.0	GD
DFS55_00380	single-stranded DNA-binding protein	CP029332	0.0	5.745199173188728e-09	2.877770265850234e-05	0.17976931734934468	1.0	GD
DFS55_00385	30S ribosomal protein S18	CP029332	0.0	0.01727682727729467	1.0	0.017438898660621458	0.1945466445235031	NE
DFS55_00390	50S ribosomal protein L9	CP029332	0.8323846622363582	0.23318604525938402	1.0	0.8749999999999999	1.0	NE
DFS55_00395	replicative DNA helicase	CP029332	0.0	7.256430711721436e-108	3.634746143501267e-104	6.521669855849849e-15	2.1778029538634597e-12	ES
DFS55_00400	IS3 family transposase	CP029332	0.966185554605971	0.772684659374196	1.0	0.9921875000000007	1.0	NE
DFS55_00405	hypothetical protein	CP029332	0.5656208655494246	0.4795561309236579	1.0	0.9921875000000007	1.0	NE
DFS55_00410	transglutaminase family protein	CP029332	0.5911419954240976	0.0004215152939711348	1.0	0.9997282133723948	1.0	NE
DFS55_00415	hypothetical protein	CP029332	0.31426936246672077	6.633874754502101e-07	0.003322907864530103	0.9711349027158716	1.0	GD
DFS55_00420	IS1634 family transposase	CP029332	2.797420580056579	7.280083382388505e-13	3.6465937662384023e-09	0.9999995231628419	1.0	GA
DFS55_00425	IS256 family transposase	CP029332	0.8812211425467286	0.0010772334793271447	1.0	0.75	1.0	NE
DFS55_00430	IS3 family transposase	CP029332	0.7510027323557026	0.2538159116907305	1.0	0.9999181831880927	1.0	NE
DFS55_00435	IS256 family transposase	CP029332	0.6414365916203809	0.0005341002872993125	1.0	0.9497547376210386	1.0	NE
DFS55_00440	CCA tRNA nucleotidyltransferase	CP029332	0.0	2.5053267719009803e-26	1.254918180045201e-22	3.1188115649732673e-07	1.928657670240876e-05	ES
DFS55_00445	pullulanase	CP029332	0.32662518763720616	0.11289368228410901	1.0	0.9375000000000002	1.0	NE
DFS55_00450	hypothetical protein	CP029332	0.25431838579535904	3.1820104341429785e-07	0.001593869026462218	0.9201105534348031	1.0	GD
DFS55_00455	DUF2563 domain-containing protein	CP029332	2.827453369943327	0.418964866602755	1.0	0.9375000000000002	1.0	NE
DFS55_00460	hypothetical protein	CP029332	0.9657569627168207	0.7521629291910686	1.0	0.999992370605471	1.0	NE
DFS55_00465	hypothetical protein	CP029332	0.2924772417501739	1.5510967555336106e-05	0.07769443648467855	0.13789918193286083	0.9756172348894065	GD
DFS55_00470	Tat (twin-arginine translocation) pathway signal sequence containing protein	CP029332	1.3714187970616636	0.04623336942622763	1.0	0.9567673111926399	1.0	NE
DFS55_00475	hypothetical protein	CP029332	4.013874497586065	0.03045217083515668	1.0	0.5	1.0	NE
DFS55_00480	DUF4226 domain-containing protein	CP029332	0.19786114611827438	1.7641081845273329e-06	0.00883641789629741	0.34421069239069646	1.0	GD
DFS55_00485	type VII secretion protein EccB	CP029332	0.5436860481283747	5.344118035513891e-07	0.0026768687239889077	0.6524439888874805	1.0	GD
DFS55_00490	type VII secretion protein EccC	CP029332	0.07556962660392882	3.797073780321293e-24	1.9019542565629355e-20	0.3588804159142245	1.0	GD
DFS55_00495	MMPL family RND transporter	CP029332	0.1023338167801904	4.13766422670188e-30	2.0725560111549717e-26	0.19350041243406393	1.0	GD
DFS55_00505	two-component sensor histidine kinase	CP029332	1.9771190320928327	0.5644967590032139	1.0	0.9825190650852723	1.0	NE
DFS55_00510	DNA-binding response regulator	CP029332	0.7183243629372017	0.5636543695682241	1.0	0.8419567570639337	1.0	NE
DFS55_00515	hypothetical protein	CP029332	1.2196579096198799	0.8144277535080587	1.0	0.7780101416067389	1.0	NE
DFS55_00520	aromatic ring-hydroxylating dioxygenase subunit alpha	CP029332	1.080252545713981	7.850019046985898e-05	0.39320745406352364	0.9007511997717521	1.0	NE
DFS55_00525	amidohydrolase	CP029332	1.552105346552401	0.8875510673704121	1.0	0.9999379194141397	1.0	NE
DFS55_00530	DUF1679 domain-containing protein	CP029332	3.3538195077222817	7.726902237427265e-06	0.03870405330727317	0.9998779296874981	1.0	GA
DFS55_00535	TetR/AcrR family transcriptional regulator	CP029332	0.5293987436051012	0.29421071880055094	1.0	0.6808185393258724	1.0	NE
DFS55_00540	hypothetical protein	CP029332	0.8359244387342789	0.438576799826244	1.0	0.9982115267603703	1.0	NE
DFS55_00545	phosphotransferase family protein	CP029332	2.357510642566264	0.002420377394536644	1.0	0.9921875000000007	1.0	NE
DFS55_00550	anti-sigma factor antagonist	CP029332	1.2949880070426953	0.16393353144507072	1.0	0.8749999999999999	1.0	NE
DFS55_00555	fructose bisphosphate aldolase	CP029332	0.09805229830238951	1.9318059353769943e-05	0.09676415930303364	0.8574020219122953	1.0	GD
DFS55_00560	DUF190 domain-containing protein	CP029332	3.094320446755218	6.133560143045978e-07	0.0030723002756517306	0.9980468749999997	1.0	GA
DFS55_00565	sulfotransferase	CP029332	0.5447169066294553	0.0017559347463473316	1.0	0.998758210718528	1.0	NE
DFS55_00570	DUF1214 domain-containing protein	CP029332	0.32724172078657604	0.000807280865226793	1.0	0.9507239703532911	1.0	NE
DFS55_00575	TetR/AcrR family transcriptional regulator	CP029332	2.7442330449810655	0.7368569817534698	1.0	0.8749999999999999	1.0	NE
DFS55_00580	acyl-CoA dehydrogenase	CP029332	0.11111507593559387	9.08898886230391e-19	4.552674521128028e-15	0.11658449104225226	0.8690055292122641	GD
DFS55_00585	thiolase family protein	CP029332	0.0711576935652466	3.2421932167027767e-19	1.6240145822464208e-15	0.22173091618842755	1.0	GD
DFS55_00590	acyl dehydratase	CP029332	0.047447204836276964	3.9003537012786384e-12	1.95368716897047e-08	0.1742516740983134	1.0	GD
DFS55_00595	LacI family transcriptional regulator	CP029332	1.0084345088043882	0.028194367435935157	1.0	0.8012005426652872	1.0	NE
DFS55_00600	amidohydrolase	CP029332	0.5011770678796545	0.0006595792870125577	1.0	0.9669257171268499	1.0	NE
DFS55_00605	CoA transferase	CP029332	0.1300818744642111	1.8335549871578048e-13	9.184276930673445e-10	0.7660745246199091	1.0	GD
DFS55_00610	hypothetical protein	CP029332	0.1403148673444534	0.07362469973177731	1.0	0.33620335370108156	1.0	NE
DFS55_00615	thiolase family protein	CP029332	0.4168412008574578	0.000523047512984776	1.0	0.9964455498172914	1.0	NE
DFS55_00620	hypothetical protein	CP029332	0.18163939961564143	0.007694395099300143	1.0	0.8942736067669415	1.0	NE
DFS55_00625	MarR family transcriptional regulator	CP029332	1.6553428394600287	0.030666739932226288	1.0	0.96875	1.0	NE
DFS55_00630	acyl-CoA synthetase	CP029332	1.6560005657568748	0.1657585821529567	1.0	0.9075034377186056	1.0	NE
DFS55_00635	SDR family NAD(P)-dependent oxidoreductase	CP029332	0.09280379191584222	0.011815562602071158	1.0	0.3600148531447409	1.0	NE
DFS55_00640	alpha/beta hydrolase	CP029332	1.5331411962527746	0.2995611240581756	1.0	0.96875	1.0	NE
DFS55_00645	TetR/AcrR family transcriptional regulator	CP029332	0.1996170678607707	0.0016147953891778855	1.0	0.5119384066819741	1.0	NE
DFS55_00650	TetR family transcriptional regulator	CP029332	1.7981245552282272	0.7753262788401634	1.0	0.6592128672798094	1.0	NE
DFS55_00655	triacylglycerol lipase	CP029332	1.441101929002852	0.13673560944107446	1.0	0.9827106322028161	1.0	NE
DFS55_00660	polyhydroxybutyrate depolymerase	CP029332	0.8966837715020073	0.7019431223234414	1.0	0.9958114782332591	1.0	NE
DFS55_00665	HTH domain-containing protein	CP029332	5.457240336941817	0.07375802002189343	1.0	0.75	1.0	NE
DFS55_00670	polysaccharide deacetylase family protein	CP029332	0.9625745432748919	0.21153106416376077	1.0	0.999451731519312	1.0	NE
DFS55_00675	hypothetical protein	CP029332	7.227171473979286	6.445078917010812e-09	3.228340029530716e-05	0.96875	1.0	GA
DFS55_00680	Cu(2+)-exporting ATPase	CP029332	1.8438069356642108	0.0003700879340668807	1.0	0.9960937500000009	1.0	NE
DFS55_00685	heavy-metal-associated domain-containing protein	CP029332	0.7333213310668515	0.786209311528145	1.0	0.5	1.0	NE
DFS55_00690	NAD(P)-dependent oxidoreductase	CP029332	2.2984787498033885	0.01328909298255586	1.0	0.9843750000000003	1.0	NE
DFS55_00695	dimethyladenosine transferase	CP029332	1.6414375105013912	0.6564734286906919	1.0	0.8625301653176126	1.0	NE
DFS55_00700	pyridoxamine 5'-phosphate oxidase	CP029332	1.3572792259092359	0.10001136987210557	1.0	0.9461626653962683	1.0	NE
DFS55_00705	NAD(P)/FAD-dependent oxidoreductase	CP029332	0.5248545465880083	4.625037001136115e-05	0.231668103386908	0.9999488544978625	1.0	GD
DFS55_00710	KR domain-containing protein	CP029332	0.7673336362812818	0.20370361150097782	1.0	0.9921875000000007	1.0	NE
DFS55_00715	sodium:proton exchanger	CP029332	0.7011880448911252	0.2629836385228016	1.0	0.9997823303402811	1.0	NE
DFS55_00720	KR domain-containing protein	CP029332	0.593625136389346	0.06603269284584892	1.0	0.9921875000000007	1.0	NE
DFS55_00725	nuclear transport factor 2 family protein	CP029332	1.1854415018543012	0.1706004550924931	1.0	0.9098848646816018	1.0	NE
DFS55_00730	zinc-binding dehydrogenase	CP029332	0.25641245670087753	0.00014269826259347964	0.7147755973307396	0.9460019236225902	1.0	GD
DFS55_00735	transcriptional regulator	CP029332	0.6607289795380024	0.09248759014128619	1.0	0.75	1.0	NE
DFS55_00740	DUF2127 domain-containing protein	CP029332	1.2036047754185137	0.1464217715299113	1.0	0.9866952202623184	1.0	NE
DFS55_00745	NAD-dependent epimerase	CP029332	0.1144919047101573	2.566409836656283e-05	0.1285514687181132	0.0776140744493694	0.6357937320772681	GD
DFS55_00750	hypothetical protein	CP029332	0.0	0.6945161695925415	1.0	0.03863711759132489	0.36793407227176117	NE
DFS55_00755	class I SAM-dependent methyltransferase	CP029332	0.3672500734517756	0.19424224657337996	1.0	0.7393271742283828	1.0	NE
DFS55_00760	polyketide cyclase	CP029332	5.417739581423434	0.5363884282919964	1.0	0.6960472549403953	1.0	NE
DFS55_00765	methyltransferase domain-containing protein	CP029332	0.8115875638751455	0.1471096846254722	1.0	0.15979908426866785	1.0	NE
DFS55_00770	adenylate/guanylate cyclase domain-containing protein	CP029332	3.2246266001452595	0.20834921043735433	1.0	0.9976695973654407	1.0	NE
DFS55_00775	TetR/AcrR family transcriptional regulator	CP029332	3.0916449051226804	0.0033096098160383795	1.0	0.96875	1.0	NE
DFS55_00780	DUF2236 domain-containing protein	CP029332	2.3991336487109978	0.040509738656439795	1.0	0.9997372312829613	1.0	NE
DFS55_00785	KR domain-containing protein	CP029332	2.2948235635347904	0.6041919998942145	1.0	0.8234006602701932	1.0	NE
DFS55_00790	phenazine antibiotic biosynthesis protein	CP029332	1.6033277954416791	0.19302954596928856	1.0	0.9980468749999997	1.0	NE
DFS55_00795	aldehyde dehydrogenase	CP029332	0.3622319862705725	0.022611039686731588	1.0	0.9805030032819468	1.0	NE
DFS55_00800	cutinase family protein	CP029332	4.527023693179327	0.0018612177991975613	1.0	0.9905308879901803	1.0	NE
DFS55_00805	KR domain-containing protein	CP029332	1.803197000785662	0.9426025772213501	1.0	0.21910079090962234	1.0	NE
DFS55_00810	acyl-CoA synthetase	CP029332	0.8826631605498896	0.21126225166457835	1.0	0.9833125122546716	1.0	NE
DFS55_00815	cation-translocating P-type ATPase	CP029332	0.9806180692906072	0.005302313180235808	1.0	0.9991888273234871	1.0	NE
DFS55_00820	hypothetical protein	CP029332	0.0	0.14846969696447462	1.0	0.6418444096432083	1.0	NE
DFS55_00825	hypothetical protein	CP029332	2.623075445276201	0.04016975975016288	1.0	0.96875	1.0	NE
DFS55_00830	nuclear transport factor 2 family protein	CP029332	1.0883290229390947	0.4234953939805991	1.0	0.96875	1.0	NE
DFS55_00835	SRPBCC family protein	CP029332	0.0059298077971038825	0.00040839991362793317	1.0	0.10462285572231268	0.8037666937316935	NE
DFS55_00840	NDMA-dependent alcohol dehydrogenase	CP029332	0.10503795888803354	1.7350160777094463e-07	0.0008690695533246617	0.5692897159766303	1.0	GD
DFS55_00845	SDR family NAD(P)-dependent oxidoreductase	CP029332	0.23434185412771222	0.0010790667790401454	1.0	0.96875	1.0	NE
DFS55_00850	cyclohexanecarboxylate-CoA ligase	CP029332	0.011308728744532464	5.898253529417627e-39	2.954435192885289e-35	0.0006033837146711624	0.01107087555599946	GD
DFS55_00855	GntR family transcriptional regulator	CP029332	0.33003905226683067	0.0020574382007075595	1.0	0.7798636142200266	1.0	NE
DFS55_00860	gluconolaconase	CP029332	1.167126762073082	0.3043056670220645	1.0	0.9973953995725879	1.0	NE
DFS55_00865	SDR family NAD(P)-dependent oxidoreductase	CP029332	1.0	0.9991371233847168	1.0	0.89306935408956	1.0	NE
DFS55_00870	aromatic ring-hydroxylating dioxygenase subunit alpha	CP029332	0.30293293277683087	1.7769218744179718e-14	8.90060166895962e-11	0.34962422638213614	1.0	GD
DFS55_00875	monooxygenase	CP029332	0.15786334244082756	5.201349127014773e-31	2.6053557777217e-27	0.9877564886403875	1.0	GD
DFS55_00880	KR domain-containing protein	CP029332	0.44812416163243884	9.136979401520141e-07	0.004576712982221439	0.6262167845592255	1.0	GD
DFS55_00885	CoA transferase	CP029332	0.13378341579450886	1.4300466535978472e-19	7.163103687871617e-16	0.6104371921322452	1.0	GD
DFS55_00890	thiamine pyrophosphate-binding protein	CP029332	0.4683091325914557	1.3529311291509178e-07	0.0006776832025916947	0.9779941406759995	1.0	GD
DFS55_00895	aldehyde dehydrogenase family protein	CP029332	0.5614765111189819	0.02523714702014216	1.0	0.9996887377352216	1.0	NE
DFS55_00900	hypothetical protein	CP029332	1.8001656342175745	0.29582269160774943	1.0	0.9375000000000002	1.0	NE
DFS55_00905	acyltransferase	CP029332	0.28352900056163577	4.800372739595572e-13	2.404506705263422e-09	0.6419243017964058	1.0	GD
DFS55_00910	methyltransferase	CP029332	0.4603890686196281	0.44859690704874455	1.0	0.8725541313060706	1.0	NE
DFS55_00915	hypothetical protein	CP029332	0.26901775944392803	0.0015833029219656134	1.0	0.4261015564941852	1.0	NE
DFS55_00920	manganese transporter	CP029332	1.3169025374563095	0.019156373600611704	1.0	0.9650663153790299	1.0	NE
DFS55_00925	NADP-dependent oxidoreductase	CP029332	1.0177035583420406	0.013971428931106533	1.0	0.7158609487285998	1.0	NE
DFS55_00930	hypothetical protein	CP029332	0.38643328680025246	0.13018457879271833	1.0	0.9375000000000002	1.0	NE
DFS55_00935	L,D-transpeptidase	CP029332	0.27005077617526957	0.0004282414959530057	1.0	0.8643895616625837	1.0	NE
DFS55_00940	cysteine hydrolase	CP029332	0.6004984466675137	0.36517964694434846	1.0	0.8924237292380531	1.0	NE
DFS55_00945	LysR family transcriptional regulator	CP029332	2.1725633559484523	0.9780845728335844	1.0	0.96875	1.0	NE
DFS55_00950	oxalyl-CoA decarboxylase	CP029332	0.17304177190881054	8.685849862667718e-13	4.35074219621026e-09	0.04704116402957619	0.42998027486158236	GD
DFS55_00955	acyl-CoA synthetase	CP029332	0.5536054904944094	3.784411443829995e-05	0.18956116922144445	0.5566600922098126	1.0	GD
DFS55_00960	elongation factor G-like protein EF-G2	CP029332	0.4323096492822097	0.0021322614520583173	1.0	0.8524267482024341	1.0	NE
DFS55_00965	TIGR03668 family PPOX class F420-dependent oxidoreductase	CP029332	0.20004748606636336	0.04673651746121752	1.0	0.907285143120542	1.0	NE
DFS55_00970	serine protease	CP029332	6.518310560464759	0.005819167768609701	1.0	0.96875	1.0	NE
DFS55_00975	maltose alpha-D-glucosyltransferase	CP029332	3.3557462137911243	7.517996102515495e-11	3.7657642477500116e-07	0.9999997808102071	1.0	GA
DFS55_00980	maltokinase	CP029332	2.649362957889802	0.01969530207703698	1.0	0.9999694824218766	1.0	NE
DFS55_00985	DUF1275 domain-containing protein	CP029332	3.917420887550744	0.00194830993644243	1.0	0.9921875000000007	1.0	NE
DFS55_00990	esterase family protein	CP029332	3.336264594615146	0.6014302767250368	1.0	0.9999609243105272	1.0	NE
DFS55_00995	multidrug ABC transporter permease	CP029332	0.05133496616497301	2.000841811313766e-15	1.0022216632870653e-11	0.025128970172741006	0.2633284761407107	GD
DFS55_01000	ABC transporter ATP-binding protein	CP029332	0.14798450496579185	0.0005365934363338755	1.0	0.9021090127062389	1.0	NE
DFS55_01005	MarR family transcriptional regulator	CP029332	2.021565036147479	0.21388677301133752	1.0	0.5	1.0	NE
DFS55_01010	metallophosphoesterase	CP029332	3.5917270662456215	0.717337741445593	1.0	0.662822992659534	1.0	NE
DFS55_01015	transcriptional regulator	CP029332	1.980062340512715	0.5283611371471314	1.0	0.5	1.0	NE
DFS55_01020	DUF302 domain-containing protein	CP029332	6.381404474839425	0.44465476756395106	1.0	0.75	1.0	NE
DFS55_01025	alpha/beta hydrolase	CP029332	1.088093067685501	0.5106181755310026	1.0	0.9997558593749988	1.0	NE
DFS55_01030	MaoC family dehydratase	CP029332	0.5910821528172339	0.009728959844817997	1.0	0.6027527314523812	1.0	NE
DFS55_01035	acyl-CoA dehydrogenase	CP029332	0.2537337758920509	2.1611734661633192e-07	0.0010825317892012066	0.7316186979007504	1.0	GD
DFS55_01040	ANTAR domain-containing protein	CP029332	0.45806142047941767	0.011946209741225105	1.0	0.8850130044553317	1.0	NE
DFS55_01045	F420-dependent hydroxymycolic acid dehydrogenase	CP029332	0.09976870622598984	3.764918810044573e-11	1.8858478319513265e-07	0.04227447825455131	0.39236866135780096	GD
DFS55_01050	N-acetyltransferase	CP029332	1.620501858430051	0.5175686550335982	1.0	0.9843750000000003	1.0	NE
DFS55_01055	hypothetical protein	CP029332	8.323038959689052	0.0029562812661323708	1.0	0.9375000000000002	1.0	NE
DFS55_01060	TetR family transcriptional regulator	CP029332	0.22331469158501596	0.00032668897687452187	1.0	0.3085948590738901	1.0	NE
DFS55_01065	ferredoxin reductase	CP029332	2.0141084498235213	0.9888858201413345	1.0	0.9992419286724809	1.0	NE
DFS55_01070	acyl-CoA desaturase	CP029332	1.0744287079127872	0.03938966779823188	1.0	0.9995979079138686	1.0	NE
DFS55_01075	DUF1214 domain-containing protein	CP029332	0.7415596505312936	0.1749002462717384	1.0	0.994924297449182	1.0	NE
DFS55_01080	TetR family transcriptional regulator	CP029332	0.12909410273828598	0.09069909924365531	1.0	0.17554043190318852	1.0	NE
DFS55_01085	sulfotransferase	CP029332	1.9875726299255354	0.15995193423939946	1.0	0.9641999245847612	1.0	NE
DFS55_01090	alpha/beta hydrolase	CP029332	0.5650680246676973	0.006196951229890942	1.0	0.9045562986191525	1.0	NE
DFS55_01095	molybdenum-binding protein	CP029332	0.3558911917247224	0.0004237156957841556	1.0	0.75	1.0	NE
DFS55_01100	TetR/AcrR family transcriptional regulator	CP029332	2.4440272165075982	0.17400849534132912	1.0	0.9483894023336827	1.0	NE
DFS55_01105	cytochrome P450	CP029332	0.350426669940605	0.00010962385711686516	0.5491059002983776	0.9848876600058184	1.0	GD
DFS55_01110	peptide-methionine (S)-S-oxide reductase	CP029332	0.6568392324206875	0.22070137256130828	1.0	0.9995637485013811	1.0	NE
DFS55_01115	nuclear transport factor 2 family protein	CP029332	3.3672237599382138	0.0004832830851517026	1.0	0.9843750000000003	1.0	NE
DFS55_01120	NAD-dependent dehydratase	CP029332	1.1701966918001236	0.6787736940020472	1.0	0.9963940870005632	1.0	NE
DFS55_01125	DUF427 domain-containing protein	CP029332	1.14557256597254	0.644423539624904	1.0	0.989320688274914	1.0	NE
DFS55_01130	hypothetical protein	CP029332	1.6021266074453449	0.15577426253136398	1.0	0.9960937500000009	1.0	NE
DFS55_01135	DNA-3-methyladenine glycosylase 2 family protein	CP029332	2.1675914970839	0.17108840249715418	1.0	0.75	1.0	NE
DFS55_01140	DNA starvation/stationary phase protection protein	CP029332	1.3264662827629263	0.7845352183066346	1.0	0.9375000000000002	1.0	NE
DFS55_01145	pirin family protein	CP029332	1.9761178200975458	3.356219851016737e-07	0.0016811305233742834	0.999511718750001	1.0	GA
DFS55_01150	TetR/AcrR family transcriptional regulator	CP029332	4.640786252539944	2.292071179508642e-07	0.0011480984538158787	0.9980468749999997	1.0	GA
DFS55_01155	class I SAM-dependent methyltransferase	CP029332	3.8678374590715205	6.810633001489562e-09	3.411446070446122e-05	0.9980468749999997	1.0	GA
DFS55_01160	SAM-dependent methyltransferase	CP029332	0.7876517735972252	0.06915719651402802	1.0	0.9913337377257728	1.0	NE
DFS55_01165	LytR family transcriptional regulator	CP029332	1.0162499732890224	0.9214800986474208	1.0	0.9997558593749988	1.0	NE
DFS55_01170	aldehyde dehydrogenase family protein	CP029332	0.7414740934335176	0.19207094898827848	1.0	0.999992370605471	1.0	NE
DFS55_01175	KR domain-containing protein	CP029332	0.3700337363063024	0.000720015103346933	1.0	0.999511718750001	1.0	NE
DFS55_01180	protein-tyrosine-phosphatase	CP029332	1.3249004199608903	0.21555657611525825	1.0	0.5946507498504044	1.0	NE
DFS55_01185	acyl-CoA dehydrogenase	CP029332	4.11417820865819	7.19025786745323e-06	0.03601600165807323	0.9921875000000007	1.0	GA
DFS55_01190	DUF1348 domain-containing protein	CP029332	6.631574741753227	0.02114174735604537	1.0	0.9980468749999997	1.0	NE
DFS55_01195	Re/Si-specific NAD(P)(+) transhydrogenase subunit alpha	CP029332	2.985098480979328	0.00039246534988565955	1.0	0.9843750000000003	1.0	NE
DFS55_01200	NAD(P) transhydrogenase subunit alpha	CP029332	10.020034005487615	0.0007944600499573027	1.0	0.5	1.0	NE
DFS55_01205	NAD(P)(+) transhydrogenase (Re/Si-specific) subunit beta	CP029332	1.8561640193811424	0.005313667534302213	1.0	0.999511718750001	1.0	NE
DFS55_01210	hypothetical protein	CP029332	7.240713521861136	0.015289260406479767	1.0	0.96875	1.0	NE
DFS55_01215	TetR/AcrR family transcriptional regulator	CP029332	6.494707175080659	5.622237460126286e-13	2.816178743777257e-09	0.9999389648437513	1.0	GA
DFS55_01220	diacylglycerol kinase	CP029332	1.1994802660865083	0.03586113027899761	1.0	0.9851056202685761	1.0	NE
DFS55_01225	3-oxoacyl-ACP reductase	CP029332	3.1039765897862126	0.30539569675808453	1.0	0.8856827810031405	1.0	NE
DFS55_01230	FAD-binding oxidoreductase	CP029332	0.5469628939934451	0.0002286207155448387	1.0	0.5759686459202561	1.0	NE
DFS55_01235	TetR/AcrR family transcriptional regulator	CP029332	0.9699338563103849	0.9769228227756851	1.0	0.96875	1.0	NE
DFS55_01240	thioesterase family protein	CP029332	1.8342808335092968	0.08842464181918491	1.0	0.9960937500000009	1.0	NE
DFS55_01245	SMP-30/gluconolactonase/LRE family protein	CP029332	1.4105640622249889	0.10957163531546019	1.0	0.8749999999999999	1.0	NE
DFS55_01250	SRPBCC family protein	CP029332	2.5547155311600083	0.6914029817601152	1.0	0.9380062538596114	1.0	NE
DFS55_01255	acyl-CoA thioesterase II	CP029332	1.7019339102528108	0.02157868726647935	1.0	0.9921875000000007	1.0	NE
DFS55_01260	LLM class F420-dependent oxidoreductase	CP029332	0.08301949477431583	3.164427106501919e-08	0.0001585061537646811	0.5855805655449052	1.0	GD
DFS55_01265	acyl-CoA dehydrogenase	CP029332	0.8244494770613748	0.1712087316314823	1.0	0.9991249534352403	1.0	NE
DFS55_01270	DUF427 domain-containing protein	CP029332	2.1961714028721917	0.6489743192520981	1.0	0.9847182658276294	1.0	NE
DFS55_01275	CoA transferase	CP029332	2.1778291252110376	0.3288903442867068	1.0	0.9902369806856418	1.0	NE
DFS55_01280	hypothetical protein	CP029332	0.09328773186200615	0.0004234425375260169	1.0	0.3582703233676352	1.0	NE
DFS55_01285	NIPSNAP family protein	CP029332	0.6340601431871046	8.190534290608473e-09	4.102638626165784e-05	0.9877786892246432	1.0	GD
DFS55_01290	cytochrome P450	CP029332	0.13327235777369154	3.8771525754947665e-16	1.9420657250653287e-12	0.4853209226601192	1.0	GD
DFS55_01295	alcohol dehydrogenase	CP029332	0.3063356708211548	4.7010437312376983e-05	0.2354752804976963	0.765135375920804	1.0	GD
DFS55_01300	aldolase	CP029332	0.09849207573165489	1.764386269828295e-06	0.00883781082556993	0.4193253891929821	1.0	GD
DFS55_01305	SDR family NAD(P)-dependent oxidoreductase	CP029332	0.0	0.07425035338407185	1.0	0.031187514724864033	0.31306264780930654	NE
DFS55_01310	NAD(P)/FAD-dependent oxidoreductase	CP029332	0.18919952545103974	1.4039391291268517e-16	7.032331097796401e-13	0.8745070661210185	1.0	GD
DFS55_01315	alpha/beta hydrolase	CP029332	0.1335519544388537	1.8858708297072124e-09	9.446326986003426e-06	0.6166082602944747	1.0	GD
DFS55_01320	alcohol dehydrogenase	CP029332	1.2038288745976544	0.09943034230181261	1.0	0.9843750000000003	1.0	NE
DFS55_01325	acyl-CoA thioesterase	CP029332	3.6771503407226476	0.0014142170775992351	1.0	0.988121427273032	1.0	NE
DFS55_01330	cyclase	CP029332	0.0	1.766892348999675e-09	8.850363776139372e-06	7.766855328650554e-05	0.0018977647971322254	ES
DFS55_01335	GntR family transcriptional regulator	CP029332	6.998306784873498	0.0004957066768731241	1.0	0.75	1.0	NE
DFS55_01340	long-chain fatty acid--CoA ligase	CP029332	3.2004891667991275	0.031399793250648	1.0	0.976853944697153	1.0	NE
DFS55_01345	ABC transporter permease	CP029332	0.13719120547179964	5.57934709989204e-10	2.794694962335923e-06	0.2822618979744404	1.0	GD
DFS55_01350	ABC transporter permease	CP029332	0.039902379704143676	2.1626352437924268e-19	1.0832639936156267e-15	0.009218632747874227	0.11401513934346173	GD
DFS55_01355	MCE family protein	CP029332	0.5013045033617527	0.03190647648776479	1.0	0.9995527057021347	1.0	NE
DFS55_01360	virulence factor Mce family protein	CP029332	0.023723602418138482	8.699622513359785e-16	4.357640916941916e-12	0.09501464223198777	0.7436380358437918	GD
DFS55_01365	MCE family protein	CP029332	0.023727973647861434	2.9682256179078223e-15	1.4867842120100283e-11	0.02765629157373523	0.28387369773122906	GD
DFS55_01370	virulence factor Mce family protein	CP029332	0.030948878838491838	1.4785159026868816e-31	7.40588615655859e-28	0.00195752058489685	0.029765713532571906	GD
DFS55_01375	virulence factor Mce family protein	CP029332	0.1339005911995366	3.5383563594326456e-13	1.7723627004398122e-09	0.6120014099594236	1.0	GD
DFS55_01380	MCE family protein	CP029332	0.09281253437528812	5.231715433688694e-20	2.6205662607346666e-16	0.5950428734407792	1.0	GD
DFS55_01385	Mce protein	CP029332	0.0	1.1647514253339806e-15	5.834239889497909e-12	0.04209644578122953	0.3919351243832318	GD
DFS55_01390	RDD family protein	CP029332	0.010757841894857163	3.7883223617747075e-23	1.897570671012951e-19	0.0065022959551819	0.08416020785402102	GD
DFS55_01395	mammalian cell entry protein	CP029332	0.04642508879464231	8.900911055454088e-08	0.00044584663476769523	0.2222691605569145	1.0	GD
DFS55_01400	mammalian cell entry protein	CP029332	0.01554795531033436	1.0944203923650713e-15	5.4819517453566425e-12	0.010937419856746303	0.1313801824039382	GD
DFS55_01405	DUF1275 domain-containing protein	CP029332	0.0059319934119653585	2.5615977288400923e-06	0.012831043023760022	0.0401066728839032	0.37871647520172036	GD
DFS55_01410	hypothetical protein	CP029332	1.1594730549605958	0.36077366385805043	1.0	0.9866258359682419	1.0	NE
DFS55_01415	YhgE/Pip domain-containing protein	CP029332	0.26239633538999624	2.7126901424492864e-15	1.3587864923528476e-11	0.7275788534938337	1.0	GD
DFS55_01420	pirin family protein	CP029332	0.13698769009778683	0.000441032903332154	1.0	0.9510525594468133	1.0	NE
DFS55_01425	MarR family transcriptional regulator	CP029332	0.032273525684571494	0.00030344772776281733	1.0	0.06503797798378551	0.5503751054014978	NE
DFS55_01430	dihydrodipicolinate reductase	CP029332	0.06913094640086907	9.697396844768147e-15	4.857426079544365e-11	0.025538444824438282	0.2670606891975185	GD
DFS55_01435	hypothetical protein	CP029332	0.20434088599214525	1.4236360578807505e-09	7.1309930139246796e-06	0.39151122789947346	1.0	GD
DFS55_01440	RNA polymerase subunit sigma-70	CP029332	1.0781012009612736	0.45380866586933444	1.0	0.9951297657356629	1.0	NE
DFS55_01445	alpha/beta hydrolase	CP029332	2.3743294459544697	0.05208916117040798	1.0	0.999511718750001	1.0	NE
DFS55_01455	DUF2786 domain-containing protein	CP029332	0.5671784569257167	0.005694507442982124	1.0	0.9743639593107316	1.0	NE
DFS55_01460	TIGR04338 family metallohydrolase	CP029332	0.03109591062066872	0.06504492265714812	1.0	0.6545003597397521	1.0	NE
DFS55_01465	beta-glucosidase	CP029332	0.09827329859529413	3.619152539208871e-22	1.8128335068897235e-18	0.6695831791378716	1.0	GD
DFS55_01470	metallothionein	CP029332	0.1607953214033642	0.0034864703729411335	1.0	0.8749999999999999	1.0	NE
DFS55_01475	O-methyltransferase	CP029332	0.5807004585355952	1.954917870554759e-07	0.0009792183613608787	0.9517045824818564	1.0	GD
DFS55_01480	nitronate monooxygenase	CP029332	0.026894604737142908	1.3777165263624293e-06	0.006900982080549408	0.09657186924508857	0.751197366436616	GD
DFS55_01485	hypothetical protein	CP029332	0.09899439129302631	2.0452037459489122e-06	0.010244425563458101	0.8246061852353779	1.0	GD
DFS55_01490	dihydroxy-acid dehydratase	CP029332	0.09971370131086131	6.763993609435961e-08	0.0003388084398966473	0.6876169822360985	1.0	GD
DFS55_01495	CopY family transcriptional regulator	CP029332	6.759917564340959	0.009485569407996454	1.0	0.8749999999999999	1.0	NE
DFS55_01500	MFS transporter	CP029332	5.383089854090904	1.8245235970618496e-08	9.139038697682805e-05	0.9984898564917749	1.0	GA
DFS55_01505	hypothetical protein	CP029332	2.4739462520362263	1.2576180047598545e-07	0.0006299408585842112	0.9980468749999997	1.0	GA
DFS55_01510	TetR/AcrR family transcriptional regulator	CP029332	0.21722944884223652	5.2122783998121065e-06	0.026108302504658842	0.8990828381505747	1.0	GD
DFS55_01515	molybdopterin oxidoreductase	CP029332	0.10517227991600585	2.64498851196323e-22	1.3248747456423818e-18	0.8455348726094278	1.0	GD
DFS55_01520	alpha/beta hydrolase	CP029332	0.30396323634135225	7.349079674001124e-09	3.6811540087071634e-05	0.9828568428036488	1.0	GD
DFS55_01525	KR domain-containing protein	CP029332	0.6820235777963102	0.0026146512166079936	1.0	0.2990360618504498	1.0	NE
DFS55_01530	GlxA family transcriptional regulator	CP029332	0.5626887903180979	5.580332285326091e-06	0.027951884417198387	0.29652530627131063	1.0	GD
DFS55_01535	FAD-dependent oxidoreductase	CP029332	0.40271022721174676	4.520802398379427e-12	2.264469921348255e-08	0.9978598762325794	1.0	GD
DFS55_01540	LysR family transcriptional regulator	CP029332	0.12836685163308378	0.00037187896914488323	1.0	0.7565412007020709	1.0	NE
DFS55_01545	DNA starvation/stationary phase protection protein	CP029332	0.2908406204871649	0.021162963344780582	1.0	0.9266548234784991	1.0	NE
DFS55_01550	peptidase M13	CP029332	0.6402953531542988	0.0035018474143292443	1.0	0.9813305935884118	1.0	NE
DFS55_01555	hypothetical protein	CP029332	0.9255050104175312	0.32336816820303793	1.0	0.4246707480765778	1.0	NE
DFS55_01560	hypothetical protein	CP029332	1.5655197004813695	0.01605338397362981	1.0	0.8749999999999999	1.0	NE
DFS55_01565	XRE family transcriptional regulator	CP029332	2.5674500955658894	0.07860348832954572	1.0	0.9375000000000002	1.0	NE
DFS55_01570	MMPL family transporter	CP029332	1.0842952702772073	3.7455808445832865e-07	0.0018761614450517681	0.9973554759797688	1.0	NE
DFS55_01575	hemophore	CP029332	6.846057927274519	0.00047675735117539347	1.0	0.75	1.0	NE
DFS55_01580	UPF0104 family protein	CP029332	5.305805552032421	1.4086772890101417e-10	7.0560645406518e-07	0.999511718750001	1.0	GA
DFS55_01585	AI-2E family transporter	CP029332	2.550144028162495	5.457610614392099e-05	0.27337171567490026	0.8910385440684506	1.0	GA
DFS55_01590	hypothetical protein	CP029332	0.0	9.044343087223996e-45	4.530311452390499e-41	7.854899007347274e-09	7.28614613477824e-07	ES
DFS55_01595	NYN domain-containing protein	CP029332	2.1864463227568773	0.3959243054104802	1.0	0.8749999999999999	1.0	NE
DFS55_01600	tRNA (guanosine(46)-N7)-methyltransferase TrmB	CP029332	1.0646746578917041	0.34351478648749045	1.0	0.9921875000000007	1.0	NE
DFS55_01605	hypothetical protein	CP029332	1.240533539329882	0.033073195094571774	1.0	0.8749999999999999	1.0	NE
DFS55_01610	hypothetical protein	CP029332	0.6469340090567969	0.5513918845679555	1.0	0.9375000000000002	1.0	NE
DFS55_01615	phosphoenolpyruvate carboxykinase (GTP)	CP029332	0.18376630427771176	3.252301445400143e-08	0.00016290777940009316	0.9584479738213045	1.0	GD
DFS55_01620	GGDEF domain-containing protein	CP029332	7.553232046315814	1.6512631346035526e-10	8.271177041229195e-07	0.9997558593749988	1.0	GA
DFS55_01625	acyl-CoA synthetase	CP029332	0.7063437021628672	0.004278238725976745	1.0	0.999482371756752	1.0	NE
DFS55_01630	enoyl-CoA hydratase/isomerase family protein	CP029332	0.6510618123536093	0.08421900325232669	1.0	0.96875	1.0	NE
DFS55_01635	CD225/dispanin family protein	CP029332	1.1450138458606043	0.24335690314621605	1.0	0.9843750000000003	1.0	NE
DFS55_01640	acyl-CoA dehydrogenase	CP029332	0.5310988943531477	0.016969395514524765	1.0	0.9999389648437513	1.0	NE
DFS55_01645	acyl dehydratase	CP029332	0.43786136755636296	0.0018581823517444015	1.0	0.9810355329775658	1.0	NE
DFS55_01650	CoA transferase	CP029332	0.10472290687266125	1.143542077941407e-06	0.0057280022684085075	0.38556716729911156	1.0	GD
DFS55_01655	amidohydrolase	CP029332	0.8862334526890584	0.034097418170391657	1.0	0.96875	1.0	NE
DFS55_01660	alpha/beta hydrolase	CP029332	0.5776893905451744	0.0361380268456143	1.0	0.9905575062243382	1.0	NE
DFS55_01665	alpha/beta hydrolase	CP029332	0.5850086948395857	0.16459130570718616	1.0	0.7971905030167963	1.0	NE
DFS55_01670	wax ester/triacylglycerol synthase family O-acyltransferase	CP029332	1.524487969890769	0.6695946188923738	1.0	0.9947332872214203	1.0	NE
DFS55_01675	enoyl-CoA hydratase	CP029332	1.094437801630306	0.024135228567854557	1.0	0.9375000000000002	1.0	NE
DFS55_01680	AMP-dependent synthetase	CP029332	0.7836425790061484	0.16664825914609738	1.0	0.9955707886177523	1.0	NE
DFS55_01685	hypothetical protein	CP029332	0.586991300653062	0.36592678366762144	1.0	0.75	1.0	NE
DFS55_01690	TetR/AcrR family transcriptional regulator	CP029332	5.34674817447597	0.7063196979641901	1.0	0.96875	1.0	NE
DFS55_01695	aldehyde dehydrogenase	CP029332	3.662570739374665	1.8750854928877192e-05	0.09392303233874585	0.9998779296874981	1.0	GA
DFS55_01700	class I SAM-dependent methyltransferase	CP029332	0.0	9.709829816242692e-26	4.863653754955964e-22	3.655076161174422e-05	0.0010115069884708663	ES
DFS55_01705	glycosyltransferase family 1 protein	CP029332	0.0	1.8996793167859835e-17	9.515493697780992e-14	0.00046557079792473237	0.008935034968601473	ES
DFS55_01710	hypothetical protein	CP029332	0.0	3.8070311451102306e-25	1.9069419005857144e-21	0.0012372996837248856	0.02032011185500968	GD
DFS55_01715	DUF3068 domain-containing protein	CP029332	0.0	8.51169894944127e-40	4.2635100037751324e-36	7.757538734525619e-06	0.00027955044259884044	ES
DFS55_01720	acyltransferase	CP029332	0.0	1.3028118335396247e-20	6.52578447419998e-17	0.013436182887071721	0.1568807461103549	GD
DFS55_01725	phosphotriesterase-related protein	CP029332	0.9772927705805133	0.3060654355215462	1.0	0.9997734372698347	1.0	NE
DFS55_01730	acyl-CoA dehydrogenase	CP029332	1.2258543148548344	0.5524906052902998	1.0	0.9842436766791921	1.0	NE
DFS55_01735	TetR/AcrR family transcriptional regulator	CP029332	4.084184317702996	1.0436911253527964e-06	0.005227848846892157	0.9843750000000003	1.0	GA
DFS55_01740	R2-like ligand-binding oxidase	CP029332	2.6102989068858773	1.4068165726639697e-05	0.07046744212473824	0.9980468749999997	1.0	GA
DFS55_01745	succinate-semialdehyde dehydrogenase [NADP+]	CP029332	1.7040299708952538	0.733061022257386	1.0	0.8299568331707313	1.0	NE
DFS55_01750	acetolactate synthase large subunit	CP029332	0.21244561790167932	0.013341215551307567	1.0	0.7735136515081149	1.0	NE
DFS55_01755	LysR family transcriptional regulator	CP029332	0.63864362555504	0.8593561957804936	1.0	0.9478265970881571	1.0	NE
DFS55_01760	PucR family transcriptional regulator	CP029332	0.6604385379159382	0.019280090333883233	1.0	0.999511718750001	1.0	NE
DFS55_01765	ring-cleaving dioxygenase	CP029332	1.7803207287237721	0.05215335241604654	1.0	0.9375000000000002	1.0	NE
DFS55_01770	aromatic acid exporter family protein	CP029332	0.23122225157343465	0.0015530598277498395	1.0	0.8235688752429211	1.0	NE
DFS55_01775	NAD-dependent formate dehydrogenase	CP029332	0.19401567670157735	4.530384907349943e-12	2.2692698000915864e-08	0.8857484778051239	1.0	GD
DFS55_01780	hypothetical protein	CP029332	0.09489440967255393	0.00036035556079862615	1.0	0.27960670237516433	1.0	NE
DFS55_01785	catalase	CP029332	0.29937263161375655	4.022870145921587e-10	2.015055656092123e-06	0.8022476339495804	1.0	GD
DFS55_01790	catalase	CP029332	0.13191847428956432	1.3792000483696664e-23	6.908413042283659e-20	0.5123034340699552	1.0	GD
DFS55_01795	GMC family oxidoreductase	CP029332	0.7266965880886449	0.0012422519259361654	1.0	0.9999987476009585	1.0	NE
DFS55_01800	lipase maturation factor family protein	CP029332	0.12479759771749174	8.018150831632029e-19	4.016291751564483e-15	0.5791682313236235	1.0	GD
DFS55_01805	DUF3367 domain-containing protein	CP029332	0.0	1.887529899063061e-58	9.454637264406872e-55	5.150627722675735e-12	1.0749789276201149e-09	ES
DFS55_01810	DUF2613 domain-containing protein	CP029332	0.0	4.0984117812779385e-06	0.020528944612421194	0.03856833028138995	0.36793407227176117	GD
DFS55_01815	DUF2613 domain-containing protein	CP029332	0.7488839998238659	0.9643344306431288	1.0	0.75	1.0	NE
DFS55_01820	beta-glucosidase	CP029332	1.4911272711814487	0.599987086841248	1.0	0.9921875000000007	1.0	NE
DFS55_01825	TetR/AcrR family transcriptional regulator	CP029332	2.888694237519129	0.0015359774466473161	1.0	0.9980468749999997	1.0	NE
DFS55_01830	chloride ion channel protein	CP029332	0.5756741714274434	0.8406052554242478	1.0	0.9859382246901525	1.0	NE
DFS55_01835	dehydratase	CP029332	0.478004629779471	0.0005533997596482328	1.0	0.983120897138861	1.0	NE
DFS55_01840	3-oxoacyl-ACP reductase	CP029332	1.4701558857637735	0.11898344520086335	1.0	0.865571657122756	1.0	NE
DFS55_01845	acetyl-CoA C-acetyltransferase	CP029332	2.8060238909993993	0.0003084257104187799	1.0	0.9997558593749988	1.0	NE
DFS55_01850	acyl-CoA dehydrogenase	CP029332	0.8600127659866175	0.02083996578621063	1.0	0.9999980926513683	1.0	NE
DFS55_01855	isopenicillin N synthase family oxygenase	CP029332	0.9584429718473045	0.48385661054625617	1.0	0.9940138253968424	1.0	NE
DFS55_01865	succinate dehydrogenase/fumarate reductase iron-sulfur subunit	CP029332	0.7068748291545522	0.5978429216715496	1.0	0.9921875000000007	1.0	NE
DFS55_01870	fumarate reductase/succinate dehydrogenase flavoprotein subunit	CP029332	2.5188578740908696	6.399872449571606e-05	0.32056961099904174	0.999992370605471	1.0	GA
DFS55_01875	hypothetical protein	CP029332	1.4250915601061362	0.22180406727689783	1.0	0.9999566742930168	1.0	NE
DFS55_01880	hypothetical protein	CP029332	1.2508330928681914	0.6089995065400202	1.0	0.9375000000000002	1.0	NE
DFS55_01885	Hsp20/alpha crystallin family protein	CP029332	1.8657854036068664	0.47555790202930137	1.0	0.96875	1.0	NE
DFS55_01890	nitrite reductase large subunit	CP029332	0.36222917458603743	4.839316884411324e-09	2.4240138274016323e-05	0.999178236699446	1.0	GD
DFS55_01895	nitrite reductase (NAD(P)H) small subunit	CP029332	0.3744495735631506	0.03003409953324225	1.0	0.96875	1.0	NE
DFS55_01900	hypothetical protein	CP029332	0.8510553122805055	0.01914487925505808	1.0	0.41031975074763	1.0	NE
DFS55_01905	sirohydrochlorin chelatase	CP029332	0.259217160091068	4.764093924035598e-06	0.02386334646549431	0.31600836918477615	1.0	GD
DFS55_01910	uroporphyrinogen-III synthase	CP029332	0.11356252247372506	0.03506123592625685	1.0	0.9373613985985416	1.0	NE
DFS55_01915	NarK/NasA family nitrate transporter	CP029332	0.6578743494005606	0.12726396519262562	1.0	0.998312337698454	1.0	NE
DFS55_01920	nitrite extrusion protein	CP029332	0.0	0.2452219493171397	1.0	0.5	1.0	NE
DFS55_01925	allophanate hydrolase	CP029332	0.15604038811874243	0.00033719257151643877	1.0	0.9300395136544116	1.0	NE
DFS55_01930	allophanate hydrolase	CP029332	0.339999987484004	2.983992355328285e-05	0.1494681770783938	0.35669361150543444	1.0	GD
DFS55_01935	iron ABC transporter substrate-binding protein	CP029332	0.14410321642740326	0.0023790030179395142	1.0	0.9280738064153415	1.0	NE
DFS55_01940	TetR family transcriptional regulator	CP029332	1.548550118533325	0.027705540752661083	1.0	0.9921875000000007	1.0	NE
DFS55_01945	NarK family nitrate/nitrite MFS transporter	CP029332	7.21859921087795	7.151324860519042e-13	3.5820986226339882e-09	0.9951768216886133	1.0	GA
DFS55_01950	DNA polymerase domain-containing protein	CP029332	1.2470254405547467	0.4984620448405642	1.0	0.9844236195496546	1.0	NE
DFS55_01955	acyl-CoA synthetase	CP029332	3.6398330755313575	4.874597837703246e-16	2.4416860569055558e-12	0.9999979497372053	1.0	GA
DFS55_01970	acyl-CoA dehydrogenase	CP029332	1.6471336148976787	0.2987316911705793	1.0	0.999197340126429	1.0	NE
DFS55_01975	alpha/beta hydrolase	CP029332	0.7152168666669398	0.03674811684673434	1.0	0.8401434793033362	1.0	NE
DFS55_01980	TetR/AcrR family transcriptional regulator	CP029332	1.3873161819847648	0.2711856206611163	1.0	0.9922965443584005	1.0	NE
DFS55_01985	VOC family protein	CP029332	0.39148533781137596	0.0010781116723813308	1.0	0.7046880917310672	1.0	NE
DFS55_01990	hypothetical protein	CP029332	0.8216906668857024	0.7620342226051182	1.0	0.96875	1.0	NE
DFS55_01995	acyltransferase	CP029332	0.5110963517974655	1.2642275426255386e-13	6.332515761011323e-10	0.6635933576215757	1.0	GD
DFS55_02000	hypothetical protein	CP029332	0.37632917717193926	0.0016193831679924373	1.0	0.9843750000000003	1.0	NE
DFS55_02005	TetR/AcrR family transcriptional regulator	CP029332	0.25167655333737254	6.229140186336888e-05	0.3120176319336147	0.8520986335699225	1.0	GD
DFS55_02010	DUF2236 domain-containing protein	CP029332	0.6792845669194142	8.587147563542367e-05	0.4301302214578372	0.9108835809454123	1.0	NE
DFS55_02015	PPE family protein	CP029332	0.9009123329188187	0.23355214184229933	1.0	0.9998779296874981	1.0	NE
DFS55_02020	hypothetical protein	CP029332	0.8276486139181788	0.06941836536227472	1.0	0.40492863638523613	1.0	NE
DFS55_02025	TIGR03943 family protein	CP029332	0.45195844144680153	0.002791078018217218	1.0	0.7851603161045237	1.0	NE
DFS55_02030	50S ribosomal protein L33	CP029332	1.8845730950256223	0.7405503127292281	1.0	0.8749999999999999	1.0	NE
DFS55_02035	50S ribosomal protein L28	CP029332	0.5332355081040349	0.0027566469501440496	1.0	0.05496535656933489	0.48557578669452994	NE
DFS55_02040	hypothetical protein	CP029332	1.2643367376403618	0.4384926256552264	1.0	0.3119347397304901	1.0	NE
DFS55_02045	SAM-dependent methyltransferase	CP029332	1.0641684627098436	0.10738219826582453	1.0	0.9960937500000009	1.0	NE
DFS55_02050	PPE family protein	CP029332	1.9996064131555813	0.054826591399191126	1.0	0.998913817332976	1.0	NE
DFS55_02055	type VII secretion system ESX-3 AAA family ATPase EccA3	CP029332	1.0390269142211754	0.9218009609188874	1.0	0.9998115458522094	1.0	NE
DFS55_02060	type VII secretion protein EccB	CP029332	0.21459271840053673	2.7194312126168313e-06	0.013621630943997707	0.897774257689437	1.0	GD
DFS55_02065	type VII secretion protein EccC	CP029332	0.19291390300222677	7.834557920794698e-19	3.924330062526064e-15	0.9971372146435892	1.0	GD
DFS55_02070	PE family protein	CP029332	0.33603355856325773	0.3024370460350363	1.0	0.5	1.0	NE
DFS55_02075	PPE family protein	CP029332	0.052874697072009424	1.1010968648843886e-16	5.515394196205903e-13	0.29615683406359955	1.0	GD
DFS55_02080	type VII secretion protein EsxS	CP029332	0.06300390260605722	4.632026291351406e-06	0.02320181969337919	0.09780191380710865	0.7595190484648173	GD
DFS55_02085	WXG100 family type VII secretion target	CP029332	0.998697377232413	0.01259982866127317	1.0	0.9805998182013459	1.0	NE
DFS55_02090	ESX secretion-associated protein EspG	CP029332	0.09072628784829934	1.4302030857632599e-09	7.163887256588169e-06	0.6624573774226943	1.0	GD
DFS55_02095	type VII secretion integral membrane protein EccD	CP029332	0.050809438996039194	2.575040726786691e-24	1.2898379000474536e-20	0.017582509051820003	0.19571286186792533	GD
DFS55_02100	type VII secretion system ESX-3 serine protease mycosin MycP3	CP029332	0.09645885964769525	0.02314240871252349	1.0	0.5901692982867391	1.0	NE
DFS55_02105	type VII secretion protein EccE	CP029332	0.03109591062066872	5.0986725333697785e-17	2.553925071964922e-13	0.039651724103241776	0.37616569324457966	GD
DFS55_02110	abhydrolase domain-containing 18	CP029332	0.29783644178052926	5.881221466323854e-09	2.9459038324816184e-05	0.8949401929906688	1.0	GD
DFS55_02115	trans-aconitate 2-methyltransferase	CP029332	0.6612166019668577	3.1883877790807846e-06	0.015970634385415648	0.7164892929434082	1.0	GD
DFS55_02120	sulfatase	CP029332	0.14013969004851473	1.357120337221686e-16	6.797815769143426e-13	0.6993837872266977	1.0	GD
DFS55_02125	5,6-dimethylbenzimidazole synthase	CP029332	0.4416206207713791	0.7321695524495357	1.0	0.5	1.0	NE
DFS55_02130	hypothetical protein	CP029332	0.32890950393799256	0.005298757061440482	1.0	0.663509953791467	1.0	NE
DFS55_02135	hypothetical protein	CP029332	5.492680393333964	0.0010986149383042964	1.0	0.9921875000000007	1.0	NE
DFS55_02140	phosphatase PAP2 family protein	CP029332	0.07445966313276658	9.611604558055696e-06	0.048144527231300985	0.6728941104261638	1.0	GD
DFS55_02145	hypothetical protein	CP029332	1.9165994213852109	0.36408017048958374	1.0	0.9375000000000002	1.0	NE
DFS55_02150	nuclear transport factor 2 family protein	CP029332	0.43798491166193254	0.2555820116541949	1.0	0.9717541764545549	1.0	NE
DFS55_02155	TetR/AcrR family transcriptional regulator	CP029332	1.8073360193445676	0.2806632677852201	1.0	0.75	1.0	NE
DFS55_02160	hypothetical protein	CP029332	1.0286774523264597	0.08727117422342379	1.0	0.9370058833308058	1.0	NE
DFS55_02165	hypothetical protein	CP029332	0.8649648932178688	8.476307683780026e-05	0.4245782518805415	0.8891550258702393	1.0	NE
DFS55_02170	hypothetical protein	CP029332	2.0090590430715127	0.771732195871737	1.0	0.8749999999999999	1.0	NE
DFS55_02175	hypothetical protein	CP029332	1.5683426693878233	0.22001192696850935	1.0	0.9129914254659653	1.0	NE
DFS55_02180	hypothetical protein	CP029332	5.548568713068009	0.03331284046588204	1.0	0.75	1.0	NE
DFS55_02185	DUF3060 domain-containing protein	CP029332	3.5689882052190396	0.02457090922760561	1.0	0.8749999999999999	1.0	NE
DFS55_02190	NADP-dependent oxidoreductase	CP029332	0.968235060057682	0.0219174293459431	1.0	0.9980468749999997	1.0	NE
DFS55_02195	glycoside hydrolase family 16 protein	CP029332	2.9990717242144096	0.38156671236352346	1.0	0.8074293722538143	1.0	NE
DFS55_02200	hypothetical protein	CP029332	0.41585334120653056	4.78998223323438e-11	2.3993021006271006e-07	0.4963522194732657	1.0	GD
DFS55_02205	hypothetical protein	CP029332	1.430207603647744	0.7336477827905532	1.0	0.9375000000000002	1.0	NE
DFS55_02210	GAP family protein	CP029332	0.7490641467811244	0.5962842250394611	1.0	0.8749999999999999	1.0	NE
DFS55_02215	GAP family protein	CP029332	0.058293446848295974	1.2727931338820195e-06	0.006375420807615036	0.13133142987805546	0.94111463842515	GD
DFS55_02220	hypothetical protein	CP029332	0.04664386593100307	1.705343429990935e-12	8.542065240824593e-09	0.051111147994583835	0.45880957043883586	GD
DFS55_02225	mannitol dehydrogenase family protein	CP029332	0.18210247572778127	1.4184606863060849e-16	7.105069577707179e-13	0.4441639069372838	1.0	GD
DFS55_02230	DUF732 domain-containing protein	CP029332	2.5763474803617767	0.8753655840819404	1.0	0.75	1.0	NE
DFS55_02235	DUF732 domain-containing protein	CP029332	2.3584058321411794	0.07612746684244025	1.0	0.96875	1.0	NE
DFS55_02240	hypothetical protein	CP029332	0.3566583083507746	0.0338325252475331	1.0	0.75	1.0	NE
DFS55_02245	L,D-transpeptidase	CP029332	0.10146775019953322	3.6368695248510426e-12	1.8217079449978874e-08	0.08538062116195136	0.6853710439105999	GD
DFS55_02250	DUF4926 domain-containing protein	CP029332	1.2422842881087852	0.004342119872757713	1.0	0.9843750000000003	1.0	NE
DFS55_02255	WXG100 family type VII secretion target	CP029332	0.11937475193083691	0.0001260087743637451	0.6311779507879992	0.14578841655693894	1.0	GD
DFS55_02260	WXG100 family type VII secretion target	CP029332	5.464211031737103	0.6626896942987315	1.0	0.5	1.0	NE
DFS55_02265	tRNA-Gly	CP029332	6.263760835767199	0.007065884127443269	1.0	0.5	1.0	NE
DFS55_02270	hypothetical protein	CP029332	4.89220268075611	1.886316578176329e-07	0.0009448559740085232	0.9980468749999997	1.0	GA
DFS55_02275	dCTP deaminase	CP029332	1.2486905436951443	0.0831825452547128	1.0	0.9960937500000009	1.0	NE
DFS55_02280	hypothetical protein	CP029332	1.9544644022707822	0.009397112102695278	1.0	0.9902150860833916	1.0	NE
DFS55_02285	hypothetical protein	CP029332	2.5302946912744986	0.0004559961392089013	1.0	0.9990234375000006	1.0	NE
DFS55_02290	hypothetical protein	CP029332	0.6859027605236178	0.9075541190794129	1.0	0.9794161644212748	1.0	NE
DFS55_02295	hypothetical protein	CP029332	2.6671693901474387	0.04512591513354503	1.0	0.9980468749999997	1.0	NE
DFS55_02300	UDP-glucose/GDP-mannose dehydrogenase family protein	CP029332	1.2231533021183874	0.12425060132943416	1.0	0.9680947516839907	1.0	NE
DFS55_02305	maleylpyruvate isomerase family mycothiol-dependent enzyme	CP029332	10.972206659339914	6.9435904381052465e-06	0.03478044450446918	0.96875	1.0	GA
DFS55_02310	nuclear transport factor 2 family protein	CP029332	5.35616964463893	0.4284152555506012	1.0	0.75	1.0	NE
DFS55_02315	glucose-1-phosphate thymidylyltransferase	CP029332	0.0	1.9510054648889102e-42	9.772586373628551e-39	4.434494316019077e-07	2.5495314291056202e-05	ES
DFS55_02320	YibE/F family protein	CP029332	1.5700834407196678	0.9383936838895066	1.0	0.9997558593749988	1.0	NE
DFS55_02325	pyridoxal phosphate-dependent aminotransferase	CP029332	0.0	1.1337928210225636e-34	5.679168240502021e-31	0.0021110029021225002	0.03184943836364941	GD
DFS55_02330	4Fe-4S dicluster domain-containing protein	CP029332	0.017795980235896076	8.945979632914614e-46	4.48104119812693e-42	6.643812556214009e-06	0.0002483496798065371	ES
DFS55_02335	molecular chaperone	CP029332	1.6431034522452515	0.24454120364331877	1.0	0.5393394249352049	1.0	NE
DFS55_02340	hypothetical protein	CP029332	1.1814941301756818	0.7776180954578877	1.0	0.9375000000000002	1.0	NE
DFS55_02345	sugar porter family MFS transporter	CP029332	3.4870920766372135	1.7685561585491106e-06	0.008858697798172496	0.9998779296874981	1.0	GA
DFS55_02350	hypothetical protein	CP029332	0.25341446260901834	7.175344482465986e-13	3.594130051267212e-09	0.5400181058943718	1.0	GD
DFS55_02355	hypothetical protein	CP029332	3.413482607403994	8.519853731917384e-15	4.2675947343174173e-11	0.9999999999708808	1.0	GA
DFS55_02360	hypothetical protein	CP029332	4.688935775204906	0.00016651106805518388	0.834053939888416	0.96875	1.0	GA
DFS55_02365	hypothetical protein	CP029332	5.544530980474331	2.3648128871051422e-05	0.11845347751509658	0.9921875000000007	1.0	GA
DFS55_02370	hypothetical protein	CP029332	1.8228813462794067	0.07323337229670317	1.0	0.9998779296874981	1.0	NE
DFS55_02375	molecular chaperone DnaK	CP029332	0.0	8.156633597648968e-30	4.085657769062368e-26	4.2387762957028656e-05	0.0011415070142567557	ES
DFS55_02380	nucleotide exchange factor GrpE	CP029332	0.01554795531033436	0.03880278214219531	1.0	0.20313232632006378	1.0	NE
DFS55_02385	molecular chaperone DnaJ	CP029332	0.521015121968559	2.1625734059427176e-05	0.10832330190367072	0.9238637362727995	1.0	GD
DFS55_02390	MerR family DNA-binding transcriptional regulator	CP029332	2.2565044888996066	0.8211816425631775	1.0	0.7683548486868893	1.0	NE
DFS55_02395	cyclase	CP029332	0.9626516781587551	1.4977423083769052e-05	0.07502191222659918	0.9999024595136301	1.0	NE
DFS55_02400	hypothetical protein	CP029332	5.170078623818181	6.065797340224816e-06	0.030383578877186103	0.9337857734623922	1.0	GA
DFS55_02405	polyprenyl synthetase family protein	CP029332	0.4472769721196683	0.055274865029468254	1.0	0.9434178222998292	1.0	NE
DFS55_02410	hypothetical protein	CP029332	0.5030505665629084	0.0019416751526809797	1.0	0.2304803880222382	1.0	NE
DFS55_02415	hypothetical protein	CP029332	0.11656066631825425	0.010115907219153845	1.0	0.4621248942853527	1.0	NE
DFS55_02420	hypothetical protein	CP029332	0.23410288115456437	0.011168525458322698	1.0	0.7474491254332309	1.0	NE
DFS55_02425	SCP-2 sterol transfer family protein	CP029332	0.7784901230766376	0.6195311837804944	1.0	0.75	1.0	NE
DFS55_02430	FAD-dependent oxidoreductase	CP029332	0.6504174791013454	3.345249217973875e-11	1.675635333283114e-07	0.9999586939046715	1.0	GD
DFS55_02435	aldose 1-epimerase	CP029332	0.5039735979878307	0.00014760948707186078	0.7393759207429507	0.7344755529513836	1.0	GD
DFS55_02440	2-polyprenylphenol hydroxylase	CP029332	0.6872265772137836	0.505635656307959	1.0	0.9676328696325271	1.0	NE
DFS55_02445	DUF3060 domain-containing protein	CP029332	1.235648616630666	0.5033611567404618	1.0	0.75	1.0	NE
DFS55_02450	ATP-dependent chaperone ClpB	CP029332	1.59795285583037	0.00336807937497389	1.0	0.999992370605471	1.0	NE
DFS55_02455	hypothetical protein	CP029332	0.0	9.00855833480433e-09	4.512386869903489e-05	0.06709142504500815	0.5648083160511694	GD
DFS55_02460	SDR family NAD(P)-dependent oxidoreductase	CP029332	0.035038888007255374	2.7270854581039916e-09	1.3659971059642894e-05	0.5686584886980646	1.0	GD
DFS55_02465	orotate phosphoribosyltransferase	CP029332	0.0	9.6759621184565e-16	4.846689425134861e-12	0.001548977269782622	0.024709640587073735	GD
DFS55_02470	hypothetical protein	CP029332	1.3173450523734427	0.805685940806344	1.0	0.999511718750001	1.0	NE
DFS55_02475	RNA methyltransferase	CP029332	2.080732984922527	0.013644895788919321	1.0	0.30246077495483564	1.0	NE
DFS55_02480	fructose-bisphosphate aldolase	CP029332	0.8069059165610515	0.6984486735669877	1.0	0.4057559949688503	1.0	NE
DFS55_02485	3-oxoacid CoA-transferase subunit B	CP029332	2.849327286726175	0.0009249741867678599	1.0	0.9977248360685369	1.0	NE
DFS55_02490	hypothetical protein	CP029332	0.0	6.358388223323028e-13	3.1849166610625046e-09	2.123451038336887e-06	9.758134175256392e-05	ES
DFS55_02495	hypothetical protein	CP029332	0.8181931102521927	0.7363734904265902	1.0	0.9980468749999997	1.0	NE
DFS55_02500	DUF3151 domain-containing protein	CP029332	1.2222679174532538	0.17108551463129185	1.0	0.21234975614802584	1.0	NE
DFS55_02505	cation transporter	CP029332	3.2946795142188865	0.02666179025827577	1.0	0.9375000000000002	1.0	NE
DFS55_02510	site-2 protease family protein	CP029332	2.198894511888586	0.069936192474531	1.0	0.9843750000000003	1.0	NE
DFS55_02515	peptidase M50	CP029332	0.1405920009264745	0.0038144134495377104	1.0	0.6471236389104453	1.0	NE
DFS55_02520	histidine phosphatase family protein	CP029332	2.169155440256877	0.005868724868836925	1.0	0.96875	1.0	NE
DFS55_02525	adenylosuccinate synthetase	CP029332	0.0	3.090529384689141e-33	1.5480461687907906e-29	1.7587275229694183e-06	8.47064054091713e-05	ES
DFS55_02530	PaaI family thioesterase	CP029332	0.6651209301335295	0.04820603965486883	1.0	0.9383415765156577	1.0	NE
DFS55_02535	formate-dependent phosphoribosylglycinamide formyltransferase	CP029332	6.842365870685602	0.034048656927645575	1.0	0.5689839211455445	1.0	NE
DFS55_02540	rhodanese-like domain-containing protein	CP029332	0.3094834415087521	0.26730254843071843	1.0	0.9375000000000002	1.0	NE
DFS55_02545	O-succinylhomoserine sulfhydrylase	CP029332	0.8804732017581263	0.028182732178981342	1.0	0.9249446026022171	1.0	NE
DFS55_02550	NAD(P)/FAD-dependent oxidoreductase	CP029332	1.3893101960472616	0.8684033575715417	1.0	0.9997558593749988	1.0	NE
DFS55_02555	hypothetical protein	CP029332	1.1182377763637164	0.32694113133571534	1.0	0.8749999999999999	1.0	NE
DFS55_02560	hypothetical protein	CP029332	0.7429099053304444	0.0012589635137904896	1.0	0.9823192014463892	1.0	NE
DFS55_02565	TetR/AcrR family transcriptional regulator	CP029332	0.47020095565690656	0.00023746022607285918	1.0	0.9463450544690083	1.0	NE
DFS55_02570	acyl-CoA dehydrogenase	CP029332	0.5908547630739928	8.088727594971657e-05	0.4051643652321303	0.5920069202277606	1.0	GD
DFS55_02575	acyl-CoA dehydrogenase	CP029332	0.09970924215613605	1.3087242439399233e-06	0.006555399737895076	0.10160789171647557	0.7854227308762748	GD
DFS55_02580	KR domain-containing protein	CP029332	0.058293446848295974	0.0029813261306954096	1.0	0.8749999999999999	1.0	NE
DFS55_02585	DUF3054 domain-containing protein	CP029332	8.331086178150477	0.025076468740933715	1.0	0.5	1.0	NE
DFS55_02590	SAM-dependent methyltransferase	CP029332	0.5098626141510725	0.00022661870819296956	1.0	0.9609649970650999	1.0	NE
DFS55_02595	GNAT family N-acetyltransferase	CP029332	0.6629286240058032	0.001056829512785779	1.0	0.9828220439973001	1.0	NE
DFS55_02600	MBL fold metallo-hydrolase	CP029332	0.4452140376571346	1.6485837275643297e-05	0.08257755891369727	0.37727021996933824	1.0	GD
DFS55_02605	glucose-6-phosphate dehydrogenase (coenzyme-F420)	CP029332	1.0651400626246004	0.9706941465980429	1.0	0.9914923138314194	1.0	NE
DFS55_02610	phosphate acetyltransferase	CP029332	0.15883074697781085	1.2335961591516887e-10	6.179083161190808e-07	0.7726336131824629	1.0	GD
DFS55_02615	acetate kinase	CP029332	0.2708333333333333	0.0002473043633354516	1.0	0.7313441008275408	1.0	NE
DFS55_02620	DUF1501 domain-containing protein	CP029332	0.09388540732008813	2.0863316971999854e-12	1.0450435471274726e-08	0.782088681055998	1.0	GD
DFS55_02625	DUF1800 domain-containing protein	CP029332	0.4522208031647822	2.2884302630035323e-05	0.11462747187384693	0.9980468749999997	1.0	GD
DFS55_02630	MmpS family protein	CP029332	0.2483462860862561	0.00017374949989228754	0.8703112449604683	0.7433964196035685	1.0	GD
DFS55_02635	MMPL family RND transporter	CP029332	0.7556328332606161	1.382762355160789e-10	6.926256637000392e-07	0.9986254818481389	1.0	NE
DFS55_02640	TetR family transcriptional regulator	CP029332	1.34844148005378	0.09282187075257031	1.0	0.96875	1.0	NE
DFS55_02645	hypothetical protein	CP029332	2.982077783751677	0.8069753537544245	1.0	0.9843750000000003	1.0	NE
DFS55_02650	serine/threonine protein kinase	CP029332	0.8680143432544367	0.00035700332377506426	1.0	0.9090666534681308	1.0	NE
DFS55_02655	ABC transporter substrate-binding protein	CP029332	1.0690636933591569	0.06873042851204193	1.0	0.9754162776022454	1.0	NE
DFS55_02660	hypothetical protein	CP029332	1.7916056361688968	2.9698359286607192e-05	0.14875908166661542	0.9999389648437513	1.0	GA
DFS55_02665	NUDIX hydrolase	CP029332	2.170236907733717	0.011297858035715494	1.0	0.9238593085592872	1.0	NE
DFS55_02670	thiamine phosphate synthase	CP029332	0.00777397765516718	1.0101891818150487e-06	0.005060037611711579	0.05581913762695734	0.49225010629124877	GD
CP029332_579152-579261_+	riboswitch, thiamine pyrophosphate	CP029332	1.4129652697437327	0.9736276299133892	1.0	0.75	1.0	NE
DFS55_02675	glycine oxidase ThiO	CP029332	0.0	1.2749027014205303e-13	6.385987631415437e-10	7.112283093459718e-06	0.0002619516618760274	ES
DFS55_02680	thiamine biosynthesis protein ThiS	CP029332	0.0	4.947211611390149e-05	0.24780582961453257	0.057486352489675895	0.5016535533463181	GD
DFS55_02685	thiazole synthase	CP029332	0.0	3.6113898459415876e-07	0.0018089451738321413	0.10617633537534438	0.8107275364254574	GD
DFS55_02690	SGNH/GDSL hydrolase family protein	CP029332	0.1323552590705143	8.5598576957213e-05	0.42876327197867997	0.5742526862573846	1.0	GD
DFS55_02695	serine/threonine protein kinase	CP029332	0.44019775195878896	0.0006476188357384774	1.0	0.9535586829475232	1.0	NE
DFS55_02700	serine/threonine protein kinase	CP029332	0.4437962252870531	0.009055236592528123	1.0	0.9863069060026043	1.0	NE
DFS55_02705	CD225/dispanin family protein	CP029332	0.29417980604773186	0.1855202070240738	1.0	0.8722938373167863	1.0	NE
DFS55_02710	DUF2752 domain-containing protein	CP029332	2.7673513633656706	0.1845818612436131	1.0	0.8749999999999999	1.0	NE
DFS55_02715	amidohydrolase	CP029332	0.06413922575796097	4.84566804514727e-15	2.4271951238142677e-11	0.09542984169466268	0.7457224290929256	GD
DFS55_02720	peptidase M28	CP029332	0.039275928958195795	1.233352836721038e-17	6.177864359135679e-14	0.2878277683216649	1.0	GD
DFS55_02725	peptidase	CP029332	1.0157980745474724	0.0011901298019233188	1.0	0.96875	1.0	NE
DFS55_02730	IS3 family transposase	CP029332	1.3312174968748096	0.003785854740849497	1.0	0.9995969361740331	1.0	NE
DFS55_02735	peptidase	CP029332	0.10226234664536123	9.465644499672347e-09	4.741341329885878e-05	0.4074313445149341	1.0	GD
DFS55_02740	LLM class F420-dependent oxidoreductase	CP029332	0.11444114780699194	4.0931921948597183e-16	2.050279970405233e-12	0.6073417590817254	1.0	GD
DFS55_02745	MarR family transcriptional regulator	CP029332	0.032273525684571494	0.009118671115704627	1.0	0.6063042561005909	1.0	NE
DFS55_02750	alpha/beta hydrolase	CP029332	0.019635778864236418	1.9692176955800708e-10	9.863811437160574e-07	0.30743468449551525	1.0	GD
DFS55_02755	bifunctional hydroxymethylpyrimidine kinase/phosphomethylpyrimidine kinase	CP029332	0.0	5.519353367752687e-09	2.764644101907321e-05	0.03917175301836876	0.37231747792980857	GD
DFS55_02760	phosphomethylpyrimidine synthase ThiC	CP029332	0.0	7.514849825887288e-47	3.764188277786943e-43	4.07192280341659e-08	3.090342624592985e-06	ES
CP029332_594650-594760_-	riboswitch, thiamine pyrophosphate	CP029332	0.578969224104637	0.03387105479498587	1.0	0.8749999999999999	1.0	NE
DFS55_02765	hypothetical protein	CP029332	0.8603431813806679	0.6691984807799309	1.0	0.5	1.0	NE
DFS55_02770	hypothetical protein	CP029332	0.9506339861111945	0.9968774643811702	1.0	0.9125686314800998	1.0	NE
DFS55_02780	exodeoxyribonuclease III	CP029332	0.4972875481570467	9.711706497585138e-06	0.048645937846403954	0.5816970884772108	1.0	GD
DFS55_02785	GNAT family N-acetyltransferase	CP029332	0.10876422153536112	8.05545455222512e-05	0.40349771852095623	0.4214778020410064	1.0	GD
DFS55_02790	peptide deformylase	CP029332	0.0	2.6435175050411297e-15	1.3241379182751018e-11	0.004582471738080307	0.0613732645348777	GD
DFS55_02795	DUF3263 domain-containing protein	CP029332	0.0	3.263690981154303e-05	0.16347828124601904	0.014194318470607767	0.16458180837794978	GD
DFS55_02800	LytR family transcriptional regulator	CP029332	8.597161286733305	1.913815404206279e-06	0.009586301359669251	0.9375000000000002	1.0	GA
DFS55_02805	superoxide dismutase [Cu-Zn]	CP029332	1.1865388216963673	0.46864605428173	1.0	0.8749999999999999	1.0	NE
DFS55_02810	glutamate--cysteine ligase	CP029332	0.1778942339131165	2.25735192902516e-05	0.11307075812487026	0.5921626489119488	1.0	GD
DFS55_02815	ATP-dependent protease	CP029332	0.0	7.760202499074638e-18	3.887085431786486e-14	0.030022063865670214	0.3044140038525144	GD
DFS55_02820	LLM class F420-dependent oxidoreductase	CP029332	0.21725266269872384	1.432814507637232e-07	0.0007176967868754894	0.9461491279293817	1.0	GD
DFS55_02825	crotonase	CP029332	0.06492145074553163	0.0014880438118922274	1.0	0.6322091189421213	1.0	NE
DFS55_02830	hypothetical protein	CP029332	0.06156728089089635	2.7288419366006404e-07	0.0013668769260432607	0.6504776390505496	1.0	GD
DFS55_02835	TetR/AcrR family transcriptional regulator	CP029332	0.7502080732325166	0.27669207760185	1.0	0.8749999999999999	1.0	NE
DFS55_02840	ATPase	CP029332	1.598837299403898	0.8284162366267568	1.0	0.9843750000000003	1.0	NE
DFS55_02845	CDP-diacylglycerol--serine O-phosphatidyltransferase	CP029332	2.6472368263851465	0.000887281210160634	1.0	0.96875	1.0	NE
DFS55_02850	phosphatidylserine decarboxylase family protein	CP029332	5.241551338137787	0.00014756194037310417	0.7391377593288788	0.75	1.0	GA
DFS55_02855	MFS transporter	CP029332	2.0718492846705394	0.17073521589762009	1.0	0.9921875000000007	1.0	NE
DFS55_02860	molybdopterin molybdenumtransferase MoeA	CP029332	2.7209564795615413	0.0077785622892552605	1.0	0.9843750000000003	1.0	NE
DFS55_02865	short chain dehydrogenase	CP029332	1.207851471052806	0.0036883190225607825	1.0	0.9921875000000007	1.0	NE
DFS55_02870	cupin domain-containing protein	CP029332	3.420895190697145	1.9630955990188172e-07	0.0009833145855485256	0.999511718750001	1.0	GA
DFS55_02875	Xaa-Pro aminopeptidase	CP029332	3.954384866749816	1.0175018828829087e-07	0.000509666693136049	0.96875	1.0	GA
DFS55_02880	molecular chaperone GroEL	CP029332	0.0	6.601998180536383e-24	3.306940888630674e-20	6.115386962036724e-06	0.00023206040373365114	ES
DFS55_02885	DUF559 domain-containing protein	CP029332	5.612585685418921	6.275105467719393e-07	0.003143200328780644	0.9980468749999997	1.0	GA
DFS55_02890	hypothetical protein	CP029332	1.8558368507427536	0.497155453923408	1.0	0.9843750000000003	1.0	NE
DFS55_02895	PPE family protein	CP029332	2.2783857285553375	0.23812608564116555	1.0	0.9843750000000003	1.0	NE
DFS55_02900	amidohydrolase	CP029332	2.7088367443092807	0.0004551118020505391	1.0	0.9997642447003807	1.0	NE
DFS55_02905	transposase	CP029332	8.326073644392515	1.2144322269676333e-30	6.0830910248808755e-27	0.9999389648437513	1.0	GA
DFS55_02910	IS607 family transposase	CP029332	14.728316135638321	5.687463736806975e-24	2.8488505857666135e-20	0.9960937500000009	1.0	GA
DFS55_02915	VOC family protein	CP029332	0.8807648897522266	0.016284138954113583	1.0	0.8918573446935733	1.0	NE
DFS55_02920	DUF664 domain-containing protein	CP029332	2.3020833333333335	0.8672381474700523	1.0	0.9489315304955009	1.0	NE
DFS55_02925	hypothetical protein	CP029332	0.0656570125913803	9.841903728247078e-06	0.049298095774789615	0.3100837862582478	1.0	GD
DFS55_02930	cytochrome c biogenesis protein DipZ	CP029332	0.5716760186232637	0.0007634483331258012	1.0	0.999002650324267	1.0	NE
DFS55_02935	TetR/AcrR family transcriptional regulator	CP029332	1.6728718189593736	0.2574898460796159	1.0	0.6066353622225256	1.0	NE
DFS55_02940	hypothetical protein	CP029332	4.206042156750219	0.22088637673163924	1.0	0.9375000000000002	1.0	NE
DFS55_02945	MMPL family transporter	CP029332	3.813007375951056	1.432634612169562e-17	7.176066772357336e-14	0.9999999990686694	1.0	GA
DFS55_02950	DUF5078 domain-containing protein	CP029332	2.2728880925381714	0.19204706345774492	1.0	0.9980468749999997	1.0	NE
DFS55_02955	enoyl-CoA hydratase	CP029332	2.2375133965070497	0.2844213148657381	1.0	0.9945834342527728	1.0	NE
DFS55_02960	hypothetical protein	CP029332	1.578805158037297	0.20729124488476036	1.0	0.9843750000000003	1.0	NE
DFS55_02965	S9 family peptidase	CP029332	0.3299705987524671	1.0539335549655794e-11	5.279153176822587e-08	0.9225714538555491	1.0	GD
DFS55_02970	aldehyde dehydrogenase family protein	CP029332	1.2693003886597836	0.4163427111614795	1.0	0.999999046325684	1.0	NE
DFS55_02975	DUF779 domain-containing protein	CP029332	0.5220620176187004	0.31209420938272137	1.0	0.96875	1.0	NE
DFS55_02985	hypothetical protein	CP029332	3.2969304490528106	4.119330565900455e-07	0.002063372680459538	0.9960937500000009	1.0	GA
DFS55_02990	dihydrolipoyl dehydrogenase	CP029332	0.04185375251552588	7.41673775450216e-23	3.7150439412301317e-19	0.01737855666728074	0.1943062284518063	GD
DFS55_02995	hypothetical protein	CP029332	9.851098592873747	0.06992131891327606	1.0	0.8749999999999999	1.0	NE
DFS55_03000	carboxymuconolactone decarboxylase family protein	CP029332	0.430046401365444	0.20690342137162654	1.0	0.8749999999999999	1.0	NE
DFS55_03005	XRE family transcriptional regulator	CP029332	0.5854483335229533	0.08289811547373506	1.0	0.9994548018222581	1.0	NE
DFS55_03010	acyl-[acyl-carrier-protein] thioesterase	CP029332	3.5237766101760486	0.0013645125764545263	1.0	0.9921875000000007	1.0	NE
DFS55_03015	isocitrate lyase	CP029332	0.3587770263396485	0.004511452319131103	1.0	0.9999586720007609	1.0	NE
DFS55_03020	hypothetical protein	CP029332	4.487668219223575	0.07663662941819989	1.0	0.5	1.0	NE
DFS55_03025	3-hydroxybutyryl-CoA dehydrogenase	CP029332	2.686776253883411	0.0038212034703926684	1.0	0.96875	1.0	NE
DFS55_03030	SAM-dependent methyltransferase	CP029332	1.4827441961492238	0.10014766396820324	1.0	0.9582077791088938	1.0	NE
DFS55_03035	SAM-dependent methyltransferase	CP029332	1.528486541786447	0.6006982674087109	1.0	0.9921875000000007	1.0	NE
DFS55_03040	TetR/AcrR family transcriptional regulator	CP029332	2.044075032367727	0.18068639006475906	1.0	0.965383640565116	1.0	NE
DFS55_03045	DUF445 domain-containing protein	CP029332	4.316795082821875	4.150363970025205e-06	0.02078917312585625	0.9843750000000003	1.0	GA
DFS55_03050	XRE family transcriptional regulator	CP029332	20.962199987251434	6.081855376592673e-15	3.04640135813527e-11	0.8749999999999999	1.0	GA
DFS55_03055	hypothetical protein	CP029332	2.6747396121814013	7.088823082363209e-05	0.3550791481955731	0.96875	1.0	GA
DFS55_03060	heparin-binding hemagglutinin	CP029332	9.094555398225062	5.589882723540883e-06	0.02799972256221628	0.9375000000000002	1.0	GA
DFS55_03065	DUF2516 domain-containing protein	CP029332	1.944847383534053	2.2324536134369713e-05	0.11182360149705789	0.9921875000000007	1.0	GA
DFS55_03070	DUF2599 domain-containing protein	CP029332	8.897999320323507	0.18042691577852443	1.0	0.5	1.0	NE
DFS55_03075	deoxyribose-phosphate aldolase	CP029332	3.3941153190867692	0.7750757650763561	1.0	0.5	1.0	NE
DFS55_03080	DUF2993 domain-containing protein	CP029332	1.3244707530642477	0.012647312143169024	1.0	0.9921875000000007	1.0	NE
DFS55_03085	hydrolase	CP029332	3.3533306619416807	8.979556898394353e-06	0.04497860050405731	0.9960937500000009	1.0	GA
DFS55_03090	DUF2505 domain-containing protein	CP029332	2.318106977621964	0.7347984719922838	1.0	0.9375000000000002	1.0	NE
DFS55_03095	UDP-N-acetylmuramate dehydrogenase	CP029332	0.0	1.7597158268185792e-09	8.814416576534263e-06	0.003042856692035003	0.0434251221688609	GD
DFS55_03100	L,D-transpeptidase	CP029332	2.4039891007411587	1.535743035757986e-09	7.692536866111753e-06	0.9999847412109398	1.0	GA
DFS55_03105	SDR family NAD(P)-dependent oxidoreductase	CP029332	0.20943707128587657	0.005993285452378434	1.0	0.7965323326451998	1.0	NE
DFS55_03110	hypothetical protein	CP029332	1.7496014295014355	0.029232537767109566	1.0	0.8749999999999999	1.0	NE
DFS55_03115	ROK family protein	CP029332	1.5607395603347225	0.05674324116079158	1.0	0.9843750000000003	1.0	NE
DFS55_03120	D-inositol-3-phosphate glycosyltransferase	CP029332	0.2481152712209124	0.0010518672462118187	1.0	0.8575115981673826	1.0	NE
DFS55_03125	YbjN domain-containing protein	CP029332	1.211689173856422	0.7410428019906924	1.0	0.78963006152509	1.0	NE
DFS55_03130	phosphoglyceromutase	CP029332	0.0	1.964105249835979e-21	9.83820319642842e-18	0.0004837063919395296	0.009212491700475679	ES
DFS55_03135	two-component sensor histidine kinase	CP029332	0.8563566851903791	0.3831848425943757	1.0	0.6900272129536319	1.0	NE
DFS55_03140	DNA-binding response regulator	CP029332	0.09792672198278801	1.3802574531747847e-06	0.006913709582952497	0.7953010299718482	1.0	GD
DFS55_03145	NUDIX domain-containing protein	CP029332	9.1691763737855	0.6764709030182146	1.0	0.60778860557829	1.0	NE
DFS55_03150	hypothetical protein	CP029332	0.8517596609648621	0.8706427520887783	1.0	0.9375000000000002	1.0	NE
DFS55_03155	hypothetical protein	CP029332	0.39028104003977876	0.0014270781832998766	1.0	0.9960937500000009	1.0	NE
DFS55_03160	hypothetical protein	CP029332	1.5603512347644304	0.25894546498567117	1.0	0.9416418988882543	1.0	NE
DFS55_03165	hypothetical protein	CP029332	0.2002059986104819	0.017301496409330697	1.0	0.9020583348749888	1.0	NE
DFS55_03170	sugar phosphate isomerase/epimerase	CP029332	3.134619878734656	0.03785525712180683	1.0	0.9887796558594993	1.0	NE
DFS55_03175	thioesterase family protein	CP029332	1.4457453487071272	0.8610104972772867	1.0	0.8749999999999999	1.0	NE
DFS55_03180	pyrroline-5-carboxylate reductase	CP029332	0.038249441686838186	4.218091851996588e-14	2.112842208665091e-10	0.3392403525452504	1.0	GD
DFS55_03185	helix-turn-helix domain-containing protein	CP029332	1.9442770445738464	0.6770697261085525	1.0	0.7035867477705415	1.0	NE
DFS55_03190	AURKAIP1/COX24 domain-containing protein	CP029332	6.797461654148185	0.00019067365976784676	0.9550843617771444	0.8749999999999999	1.0	GA
DFS55_03195	hypothetical protein	CP029332	2.27951988309407	6.696410334779716e-05	0.335423193669116	0.9999980926513683	1.0	GA
DFS55_03200	hypothetical protein	CP029332	3.425546263648017	2.8160485453490264e-09	1.4105587163653273e-05	0.9990234375000006	1.0	GA
DFS55_03205	methyltransferase domain-containing protein	CP029332	6.3262226730005064	2.2245521752772073e-20	1.114278184596353e-16	0.9999961853027336	1.0	GA
DFS55_03210	hypothetical protein	CP029332	0.011863986823930717	6.39338518686681e-07	0.003202446640101585	0.012323651202773617	0.14539087588295663	GD
DFS55_03215	HAD-IB family hydrolase	CP029332	2.723095788725702	1.4042480552442625e-05	0.07033878508718511	0.9921875000000007	1.0	GA
DFS55_03220	hypothetical protein	CP029332	2.3399744780405674	0.07095037535306382	1.0	0.5303694336794079	1.0	NE
DFS55_03225	hypothetical protein	CP029332	0.0	2.1438022316651062e-10	1.0738305378410517e-06	0.010509609210184873	0.12747520814536198	GD
DFS55_03230	NAD(+)--arginine ADP-ribosyltransferase Mav	CP029332	0.4556767061145197	0.008378436444122178	1.0	0.9983446174459286	1.0	NE
DFS55_03235	WXG100 family type VII secretion target	CP029332	0.4388057769856874	0.09467012108641376	1.0	0.36767945003309993	1.0	NE
DFS55_03240	WXG100 family type VII secretion target	CP029332	9.252374762417322	4.4402294684329787e-07	0.002224110940738079	0.8749999999999999	1.0	GA
DFS55_03245	glutaredoxin family protein	CP029332	10.508240627874168	0.016554190979055326	1.0	0.75	1.0	NE
DFS55_03250	glutamyl-tRNA reductase	CP029332	0.0	6.620381334625161e-31	3.316149010513743e-27	4.571513394311553e-06	0.00017865499918230706	ES
DFS55_03255	hydroxymethylbilane synthase	CP029332	0.0	2.070530291551147e-18	1.0371286230379696e-14	0.0024564877211551905	0.03662067558114985	GD
DFS55_03260	bifunctional uroporphyrinogen-III C-methyltransferase/uroporphyrinogen-III synthase	CP029332	0.0	5.488169702107668e-21	2.7490242037857308e-17	0.002720943143003405	0.03973528922246081	GD
DFS55_03265	porphobilinogen synthase	CP029332	0.0	1.210920767996486e-31	6.065502126894398e-28	0.00018560018446588144	0.004042049234737392	ES
DFS55_03270	DUF3093 domain-containing protein	CP029332	1.0035111973250928	0.4832015876826655	1.0	0.75	1.0	NE
DFS55_03275	hypothetical protein	CP029332	22.174902605792873	0.0005042072545698638	1.0	0.5	1.0	NE
DFS55_03280	STAS domain-containing protein	CP029332	4.198176862384944	0.049129421366254186	1.0	0.75	1.0	NE
DFS55_03285	acyltransferase	CP029332	6.332706357524915	8.938080699241383e-08	0.00044770846222500085	0.9993301193181815	1.0	GA
DFS55_03290	SGNH/GDSL hydrolase family protein	CP029332	0.548511492826612	0.10458752352592991	1.0	0.9577592356145546	1.0	NE
DFS55_03295	acyltransferase	CP029332	0.5305864204449497	0.001415480323349211	1.0	0.9880027118384911	1.0	NE
DFS55_03300	hypothetical protein	CP029332	1.2990647324434865	0.027971830341917487	1.0	0.5375589749033703	1.0	NE
DFS55_03310	LLM class flavin-dependent oxidoreductase	CP029332	0.9167186568187901	6.927549319699083e-05	0.34700094542372706	0.8848727463238789	1.0	NE
DFS55_03315	MFS transporter	CP029332	0.2920468588373387	2.5572468640253523e-08	0.0001280924954190299	0.91652901349871	1.0	GD
DFS55_03320	amino acid permease	CP029332	3.867161994238506	0.0003191810180583249	1.0	0.9990234375000006	1.0	NE
DFS55_03325	2-dehydropantoate 2-reductase	CP029332	0.04782148099490585	5.088968923615232e-05	0.254906453383887	0.15817070721137008	1.0	GD
DFS55_03330	mandelate racemase	CP029332	0.40625	0.003218925940751637	1.0	0.9466062547656153	1.0	NE
DFS55_03335	nitroreductase family deazaflavin-dependent oxidoreductase	CP029332	3.3169092568093923	0.10309500230893967	1.0	0.8749999999999999	1.0	NE
DFS55_03340	hypothetical protein	CP029332	6.390948370033699	0.00156830523388693	1.0	0.8749999999999999	1.0	NE
DFS55_03345	glutamate-1-semialdehyde 2,1-aminomutase	CP029332	0.0	2.5884449215829355e-18	1.2965520612208923e-14	0.000537112416514332	0.009974953980837876	ES
DFS55_03350	histidine phosphatase family protein	CP029332	0.01131091435939394	2.273144638889975e-10	1.1386181496199886e-06	0.013532005158528131	0.15763212520713352	GD
DFS55_03355	TlpA family protein disulfide reductase	CP029332	0.01554795531033436	2.574026547631477e-09	1.2893298977086068e-05	0.09219417251261568	0.7272450553003023	GD
DFS55_03360	cytochrome c biogenesis protein CcdA	CP029332	0.0053789209474285815	1.4155005249557465e-07	0.0007090242129503334	0.07576797565226803	0.6242134704641621	GD
DFS55_03365	cytochrome c biogenesis protein	CP029332	0.016136762842285744	7.37643312182033e-26	3.6948553507198035e-22	0.024110383713921508	0.25371620172906056	GD
DFS55_03370	c-type cytochrome biogenesis protein CcsB	CP029332	0.0	7.74450429351196e-23	3.8792222006201407e-19	0.011374043021866632	0.13532679690387164	GD
DFS55_03375	MinD/ParA family protein	CP029332	3.058125893175167	5.242224353341608e-06	0.026258301785888113	0.9996263717382453	1.0	GA
DFS55_03380	hypothetical protein	CP029332	3.5172205101881264	0.0018241784854331924	1.0	0.8749999999999999	1.0	NE
DFS55_03385	DUF4229 domain-containing protein	CP029332	0.053789209474285817	0.026120806899624434	1.0	0.4865166493463284	1.0	NE
DFS55_03390	3-oxoacyl-ACP synthase III	CP029332	0.7649956070716503	0.48782967794119103	1.0	0.9960937500000009	1.0	NE
DFS55_03395	1,4-dihydroxy-2-naphthoate polyprenyltransferase	CP029332	0.06249065897037842	3.060536708656772e-15	1.533022837366177e-11	0.25663038125706406	1.0	GD
DFS55_03400	S-methyl-5'-thioadenosine phosphorylase	CP029332	0.4717683861100658	0.07890424367321949	1.0	0.7338993250348106	1.0	NE
DFS55_03405	NAD-dependent dehydratase	CP029332	0.06495909395952812	4.491955365072187e-10	2.2500204423646586e-06	0.9669983655925322	1.0	GD
DFS55_03410	hypothetical protein	CP029332	0.13541666666666666	7.491946042523486e-11	3.7527157727000144e-07	0.5962378709590662	1.0	GD
DFS55_03415	hypothetical protein	CP029332	2.047059358244028	0.07099552505571098	1.0	0.9998766533673475	1.0	NE
DFS55_03420	glycosyltransferase family 2 protein	CP029332	0.00777397765516718	3.902236224166573e-05	0.19546301246850362	0.01864918003590359	0.20440643938696082	GD
DFS55_03425	DUF2064 domain-containing protein	CP029332	1.2396849334794868	0.4855641844476657	1.0	0.5	1.0	NE
DFS55_03430	hypothetical protein	CP029332	0.05231725337774969	7.538590821776374e-14	3.776080142627786e-10	0.058989857387918884	0.5103284899068837	GD
DFS55_03435	o-succinylbenzoate--CoA ligase	CP029332	0.1281575904483896	0.00022532224023817825	1.0	0.1175806938944409	0.873125477367389	NE
DFS55_03440	DUF3349 domain-containing protein	CP029332	0.32906396694165535	0.8246283475749974	1.0	0.6291984926645761	1.0	NE
DFS55_03445	hypothetical protein	CP029332	2.6152987905513507	0.04723554431111044	1.0	0.9360639606724341	1.0	NE
DFS55_03450	inorganic phosphate transporter	CP029332	2.151036899072672	0.005390677563613977	1.0	0.999511718750001	1.0	NE
DFS55_03455	glyoxalase	CP029332	0.2362454615207191	0.010558986289219042	1.0	0.7074870855536	1.0	NE
DFS55_03460	short chain dehydrogenase	CP029332	7.003668577351339	1.586268260789296e-08	7.945617718293584e-05	0.9921875000000007	1.0	GA
DFS55_03465	1,4-dihydroxy-2-naphthoyl-CoA synthase	CP029332	0.08451958639577153	5.957347356890426e-13	2.9840352910664144e-09	0.6395704847271233	1.0	GD
DFS55_03470	nitroreductase family deazaflavin-dependent oxidoreductase	CP029332	0.23972308615668694	0.00016915737217836088	0.8473092772414096	0.30569119018101665	1.0	GD
DFS55_03475	aldo/keto reductase	CP029332	2.2270733457893526	0.0004609134248475659	1.0	0.9951496027885136	1.0	NE
DFS55_03480	TetR/AcrR family transcriptional regulator	CP029332	1.7907890172296195	0.25611117670132133	1.0	0.9375000000000002	1.0	NE
DFS55_03485	acyl-CoA synthetase	CP029332	7.44869635843167	6.622212836679853e-12	3.3170664098929384e-08	0.9986524698335753	1.0	GA
DFS55_03490	amidohydrolase	CP029332	0.8718846205139311	0.2736921473639895	1.0	0.9995505961449296	1.0	NE
DFS55_03495	O-succinylbenzoate synthase	CP029332	0.13732813933558297	0.0031095713535514466	1.0	0.7002255923306284	1.0	NE
DFS55_03500	bromoperoxidase	CP029332	0.6148611543276178	0.1227012176133623	1.0	0.9303328959867488	1.0	NE
DFS55_03505	2-succinyl-5-enolpyruvyl-6-hydroxy-3- cyclohexene-1-carboxylate synthase	CP029332	0.05180619535693237	3.054736351330635e-12	1.530117438381515e-08	0.29808242667276386	1.0	GD
DFS55_03510	hypothetical protein	CP029332	0.0	1.0371504846733767e-11	5.195086777728944e-08	0.03222914607527198	0.3218359053978704	GD
DFS55_03515	glycosyltransferase family 1 protein	CP029332	3.3964305177685383	0.32436775744461654	1.0	0.9671204589279374	1.0	NE
DFS55_03520	short-chain dehydrogenase	CP029332	0.011863986823930717	0.0020915781523940602	1.0	0.14874481960968022	1.0	NE
DFS55_03525	demethylmenaquinone methyltransferase	CP029332	0.0826710453079853	1.1229551638944432e-09	5.624882415947266e-06	0.8380663899395946	1.0	GD
DFS55_03530	DUF732 domain-containing protein	CP029332	1.0261879210592402	0.5701822591443431	1.0	0.9815596453636095	1.0	NE
DFS55_03535	NAD(P)/FAD-dependent oxidoreductase	CP029332	1.5659863890699546	0.3193035419181993	1.0	0.9921875000000007	1.0	NE
DFS55_03540	polyprenyl synthetase family protein	CP029332	0.09747223322988402	8.636231217770219e-07	0.004325888216981102	0.9351855840441298	1.0	GD
DFS55_03545	zinc metalloprotease HtpX	CP029332	2.388078780177495	0.00015311898749407202	0.7669730083578068	0.9990234375000006	1.0	GA
DFS55_03550	XRE family transcriptional regulator	CP029332	0.4495105676877209	0.73246131089576	1.0	0.5	1.0	NE
DFS55_03555	SulP family inorganic anion transporter	CP029332	2.4998598393861817	0.7685963526315491	1.0	0.7043086815844571	1.0	NE
DFS55_03560	NAD(P)H-dependent glycerol-3-phosphate dehydrogenase	CP029332	3.0940173672794495	0.05814416253723487	1.0	0.9843750000000003	1.0	NE
DFS55_03565	NAD(P)/FAD-dependent oxidoreductase	CP029332	0.7109387262545808	0.009104592893372529	1.0	0.9963626949067846	1.0	NE
DFS55_03570	YajQ family cyclic di-GMP-binding protein	CP029332	7.444325351022182	1.4657348287846958e-09	7.341865757382541e-06	0.8749999999999999	1.0	GA
DFS55_03575	tRNA-Tyr	CP029332	0.0	7.499180336107878e-06	0.03756339430356436	0.030696132293695406	0.31002287238629717	GD
DFS55_03580	hypothetical protein	CP029332	3.4279591525652595	0.04453095171153854	1.0	0.75	1.0	NE
DFS55_03585	serine dehydrogenase	CP029332	2.7513358227414817	0.22541299538918635	1.0	0.9997558593749988	1.0	NE
DFS55_03590	hypothetical protein	CP029332	0.41634093175099063	0.0007122479925795978	1.0	0.6627059639341697	1.0	NE
DFS55_03595	IS256 family transposase	CP029332	1.4244292033527335	0.060732479670872634	1.0	0.9998779296874981	1.0	NE
DFS55_03600	phage major capsid protein	CP029332	0.9173400563674019	0.8789260887021711	1.0	0.9960937500000009	1.0	NE
DFS55_03605	hypothetical protein	CP029332	1.025235895130872	0.09928607563781132	1.0	0.9973817202412107	1.0	NE
DFS55_03610	SAM-dependent methyltransferase	CP029332	3.539064064812097	2.538845119016668e-05	0.1271707520115449	0.9943236978985882	1.0	GA
DFS55_03615	divalent metal cation transporter	CP029332	2.36213942373354	0.14871061987974352	1.0	0.9999389648437513	1.0	NE
DFS55_03620	hypothetical protein	CP029332	0.6716566137532396	0.08174123454958529	1.0	0.15586619496591006	1.0	NE
DFS55_03625	cytochrome P450	CP029332	0.6546008694347226	0.7424643708535696	1.0	0.9980468749999997	1.0	NE
DFS55_03630	NYN domain-containing protein	CP029332	2.4893652376641673	0.06861907455238572	1.0	0.9990234375000006	1.0	NE
DFS55_03635	alpha/beta hydrolase	CP029332	1.4966893731931197	0.21557150699035188	1.0	0.9980468749999997	1.0	NE
DFS55_03640	FUSC family protein	CP029332	1.3690956540595483	0.6627342974832878	1.0	0.9978235238563213	1.0	NE
DFS55_03645	galactose-1-phosphate uridylyltransferase	CP029332	1.6227463628096053	0.07557376196785484	1.0	0.9997558593749988	1.0	NE
DFS55_03650	galactokinase	CP029332	0.17692457262815722	1.184327686042149e-09	5.9322973793851246e-06	0.019894582760916872	0.21523102602469246	GD
DFS55_03655	hypothetical protein	CP029332	1.4100233197171756	0.5478965469524752	1.0	0.9831427664303513	1.0	NE
DFS55_03660	ANTAR domain-containing protein	CP029332	2.05593057255433	0.15633264463167937	1.0	0.9843750000000003	1.0	NE
DFS55_03665	hypothetical protein	CP029332	1.373982979489835	0.6087763750107656	1.0	0.9954915373295615	1.0	NE
DFS55_03670	hypothetical protein	CP029332	0.8022288916618171	0.00018823304000921924	0.9428592974061792	0.9999724664691625	1.0	NE
DFS55_03675	lysylphosphatidylglycerol synthetase family protein	CP029332	0.11330828773822928	8.908896828647193e-09	4.462466421469379e-05	0.6829981844494238	1.0	GD
DFS55_03680	SAM-dependent methyltransferase	CP029332	2.3214120536094676	0.24249618717587706	1.0	0.9375000000000002	1.0	NE
DFS55_03685	SAM-dependent methyltransferase	CP029332	0.1513031796796097	1.1418864990525672e-07	0.0005719709473754309	0.9017930106901603	1.0	GD
DFS55_03690	FAD-dependent oxidoreductase	CP029332	0.10360583386928032	0.0003623368722315543	1.0	0.75	1.0	NE
DFS55_03695	type II toxin-antitoxin system ParD family antitoxin	CP029332	0.1968963062827071	0.116174173637382	1.0	0.9921875000000007	1.0	NE
DFS55_03700	FadR family transcriptional regulator	CP029332	0.19037316772233398	0.00201118082827922	1.0	0.7391590598793667	1.0	NE
DFS55_03705	ABC transporter permease	CP029332	0.11060195776659976	3.0708833629412114e-05	0.15382054764972528	0.7014969373293849	1.0	GD
DFS55_03710	ABC transporter permease	CP029332	0.11496313390211664	1.0698934330452347e-10	5.35909620612358e-07	0.43230240260021213	1.0	GD
DFS55_03715	MCE family protein	CP029332	0.31214266359987247	1.0297016612397667e-08	5.157775621149991e-05	0.8509913304865165	1.0	GD
DFS55_03720	MCE family protein	CP029332	0.023725788032999958	2.4402133208788785e-16	1.2223028524282303e-12	0.24659786280247914	1.0	GD
DFS55_03725	MCE family protein	CP029332	0.011863986823930717	6.510020307277148e-25	3.2608691719151236e-21	0.0002370977697864661	0.004927895140499621	ES
DFS55_03730	virulence factor Mce family protein	CP029332	0.11863986823930718	2.2462858214893466e-17	1.1251645679840137e-13	0.5612696369959843	1.0	GD
DFS55_03735	virulence factor Mce family protein	CP029332	0.09285454881900758	5.7948336209407025e-06	0.029026321607291978	0.8444658965027506	1.0	GD
DFS55_03740	MCE family protein	CP029332	0.18083168948064463	8.570371498257344e-06	0.04292899083477104	0.8466119944524269	1.0	GD
DFS55_03745	TVP38/TMEM64 family protein	CP029332	0.1671160203314676	5.1116562266733345e-05	0.2560428603940673	0.28902985376552914	1.0	GD
DFS55_03750	exodeoxyribonuclease V subunit alpha	CP029332	0.0625574804072051	3.0485608241425976e-15	1.5270241168130272e-11	0.13611467556165818	0.9670899431040366	GD
DFS55_03755	exodeoxyribonuclease V subunit beta	CP029332	0.16334842589258936	3.422034284215694e-20	1.714096972963641e-16	0.6122535510101339	1.0	GD
DFS55_03760	exodeoxyribonuclease V subunit gamma	CP029332	0.09440616257325964	2.0765516148535443e-10	1.0401447038801404e-06	0.9282987139116907	1.0	GD
DFS55_03765	class I SAM-dependent methyltransferase	CP029332	3.9177315066472773	1.550781735346335e-07	0.0007767865712349793	0.9999847412109398	1.0	GA
DFS55_03770	nitroreductase	CP029332	0.8266664714029943	0.024637847556373403	1.0	0.9375000000000002	1.0	NE
DFS55_03775	SAM-dependent methyltransferase	CP029332	0.49342033436709176	0.2013718953105449	1.0	0.983437128237279	1.0	NE
DFS55_03780	cyanase	CP029332	0.5704761087473937	0.04036741981977341	1.0	0.3967371773778699	1.0	NE
DFS55_03785	phospholipase	CP029332	0.7150696334850233	0.020142515802515342	1.0	0.5320291137044195	1.0	NE
DFS55_03790	hypothetical protein	CP029332	1.1592687983077294	0.6430900950233107	1.0	0.5	1.0	NE
DFS55_03795	nitrate reductase	CP029332	0.2747108143258127	0.00023529273391027474	1.0	0.9940316113512909	1.0	NE
DFS55_03800	crotonase/enoyl-CoA hydratase family protein	CP029332	2.2470722078618692	0.9869827061765284	1.0	0.9921875000000007	1.0	NE
DFS55_03805	hypothetical protein	CP029332	4.8098788810626685	2.7999963455148416e-05	0.14025181694683841	0.9921875000000007	1.0	GA
DFS55_03810	MBL fold metallo-hydrolase	CP029332	1.1836552086625431	0.03813114986528022	1.0	0.9960937500000009	1.0	NE
DFS55_03815	type II toxin-antitoxin system VapB family antitoxin	CP029332	1.538070273611056	0.28126818135879816	1.0	0.5	1.0	NE
DFS55_03820	tRNA-Thr	CP029332	0.0	6.13560931250715e-11	3.073326704634831e-07	1.8391325426594601e-07	1.1963915462573034e-05	ES
DFS55_03825	tRNA-Met	CP029332	0.0	2.8003765489977304e-16	1.402708613392963e-12	0.0001107900251055486	0.0025811499337381064	ES
DFS55_03830	50S ribosomal protein L33	CP029332	0.26070533272286034	0.11578168198653391	1.0	0.8225174243093167	1.0	NE
DFS55_03835	3-hydroxyacyl-ACP dehydratase	CP029332	0.0	5.0515674852975385e-26	2.530330153385537e-22	2.5055358190142487e-05	0.0007296644719443239	ES
DFS55_03840	3-hydroxyacyl-ACP dehydratase	CP029332	0.0	4.725368777802437e-17	2.366937220801241e-13	0.0001828560435102663	0.0040349159556957	ES
DFS55_03845	3-hydroxyacyl-ACP dehydratase	CP029332	0.0	0.007079396100259467	1.0	0.07986088824503028	0.6493882941872674	NE
DFS55_03850	tRNA-Trp	CP029332	0.0	0.0012066133519640081	1.0	0.059615263852578516	0.5148497528233893	NE
DFS55_03855	preprotein translocase subunit SecE	CP029332	0.0	1.4620682655098297e-11	7.323499941938738e-08	0.0016281548275906329	0.025726900729973124	GD
DFS55_03860	transcription termination/antitermination protein NusG	CP029332	0.0	3.4122848764031027e-19	1.7092134945903141e-15	2.9037496419999595e-06	0.00012647723440676345	ES
DFS55_03865	50S ribosomal protein L11	CP029332	0.0	3.9876515420827027e-10	1.9974146574292257e-06	0.010785356885777536	0.1301779581707462	GD
DFS55_03870	50S ribosomal protein L1	CP029332	0.0	5.889645524812473e-13	2.950123443378568e-09	0.2743211949752194	1.0	GD
DFS55_03875	RNA polymerase subunit sigma-24	CP029332	2.998580816044486	0.4976821317917244	1.0	0.990977301091997	1.0	NE
DFS55_03880	transcription initiation protein	CP029332	1.3180573527524924	0.2099424820311071	1.0	0.9921875000000007	1.0	NE
DFS55_03885	class I SAM-dependent methyltransferase	CP029332	3.271585781466074	2.4208530028213458e-06	0.01212605269113212	0.9999389648437513	1.0	GA
DFS55_03890	methyltransferase domain-containing protein	CP029332	1.8813320452599331	1.3282122580470555e-06	0.006653015200557701	0.9999847412109398	1.0	GA
DFS55_03895	alpha/beta hydrolase	CP029332	4.183373035578704	9.399285550025093e-05	0.4708102132007569	0.999511718750001	1.0	GA
DFS55_03900	AarF/ABC1/UbiB kinase family protein	CP029332	0.7632628514868769	0.7339540161027613	1.0	0.9997558593749988	1.0	NE
DFS55_03905	DinB family protein	CP029332	5.352259580165375	0.0006042363974719681	1.0	0.9375000000000002	1.0	NE
DFS55_03910	alpha-mannosidase	CP029332	0.9602169671868421	0.3340290043666342	1.0	0.9994994578668442	1.0	NE
DFS55_03915	malonyl CoA-ACP transacylase	CP029332	0.1864593685585775	0.016336876606764982	1.0	0.75	1.0	NE
DFS55_03920	ROK family protein	CP029332	0.07689836721145184	0.008214693018731225	1.0	0.16903918633790746	1.0	NE
DFS55_03925	DUF1772 domain-containing protein	CP029332	1.1254545646295229	0.08738926278956606	1.0	0.8749999999999999	1.0	NE
DFS55_03930	50S ribosomal protein L10	CP029332	0.0	4.385416364758999e-05	0.21966550571077825	0.06399691574610201	0.5451710050548044	GD
DFS55_03935	50S ribosomal protein L7/L12	CP029332	3.7887114312067527	0.028100560416857594	1.0	0.5	1.0	NE
DFS55_03940	TetR/AcrR family transcriptional regulator	CP029332	4.908928575166083	0.016189415374774717	1.0	0.9436062494091526	1.0	NE
DFS55_03945	carotenoid oxygenase	CP029332	1.1583782604937214	0.5612165573334322	1.0	0.9999833153652308	1.0	NE
DFS55_03950	ABC transporter ATP-binding protein	CP029332	0.022701486376503825	4.1448579655189404e-06	0.020761593549284373	0.26741835601231584	1.0	GD
DFS55_03955	DNA-directed RNA polymerase subunit beta	CP029332	0.0	5.646011654599887e-74	2.8280872377890834e-70	2.2807843201155625e-11	4.394018715176482e-09	ES
DFS55_03960	DNA-directed RNA polymerase subunit beta'	CP029332	0.0	1.1522043329758768e-75	5.771391503876167e-72	2.5951669240086907e-12	6.190091010647396e-10	ES
DFS55_03965	hypothetical protein	CP029332	0.0	6.97041659061727e-32	3.4914816702401906e-28	0.0001406402435633685	0.0032167442009539402	ES
DFS55_03970	hypothetical protein	CP029332	0.0	1.3422221273645848e-18	6.723190635969205e-15	0.00026286509097512244	0.005418482471993367	ES
DFS55_03975	hypothetical protein	CP029332	3.7379834111254726	3.114961269619627e-09	1.560284099952471e-05	0.999511718750001	1.0	GA
DFS55_03980	hypothetical protein	CP029332	7.943088056099946	4.962882963358712e-08	0.00024859080763463785	0.9375000000000002	1.0	GA
DFS55_03985	deoxyribonuclease IV	CP029332	6.107988338513275	0.00035403662273065297	1.0	0.9375000000000002	1.0	NE
DFS55_03990	DNA alkylation response protein	CP029332	0.7262341884333883	0.16278134635667008	1.0	0.987886322134381	1.0	NE
DFS55_03995	enoyl-CoA hydratase	CP029332	0.05467685248635327	5.655575203682388e-08	0.0002832877619524508	0.371131591869381	1.0	GD
DFS55_04000	PaaX domain-containing protein, C- domain protein	CP029332	0.0787826433666527	2.4510261999165796e-07	0.0012277190235382147	0.1752846771219685	1.0	GD
DFS55_04005	crotonase/enoyl-CoA hydratase family protein	CP029332	0.06810445912951148	3.0350602801960312e-06	0.015202616943501921	0.5381501635952677	1.0	GD
DFS55_04010	DUF3060 domain-containing protein	CP029332	0.38326564179689554	0.0034897370946949946	1.0	0.5172102680344942	1.0	NE
DFS55_04015	DUF3060 domain-containing protein	CP029332	0.22829213262308484	0.021406911074117272	1.0	0.58476814826124	1.0	NE
DFS55_04020	TetR/AcrR family transcriptional regulator	CP029332	1.310748850909858	0.34289047531798955	1.0	0.984962805297821	1.0	NE
DFS55_04025	30S ribosomal protein S12	CP029332	0.0	6.376582587615783e-16	3.194030218136746e-12	0.008666695996195782	0.1079887568282206	GD
DFS55_04030	30S ribosomal protein S7	CP029332	0.0	1.7356296554298554e-14	8.693768944048146e-11	0.0016660127791636153	0.026087251081081536	GD
DFS55_04035	elongation factor G	CP029332	0.0	5.293750911727758e-58	2.651639831684434e-54	2.1862757247006365e-10	3.1288728871501396e-08	ES
DFS55_04040	elongation factor Tu	CP029332	0.0	1.2713597596117731e-24	6.3682410358953714e-21	3.5277929615617626e-05	0.0009817063858034928	ES
DFS55_04045	PE family protein	CP029332	1.2460786246324327	0.11970610486389247	1.0	0.5096425060064477	1.0	NE
DFS55_04050	SHOCT domain-containing protein	CP029332	4.113208604610707	0.08295412132608998	1.0	0.9705089539982598	1.0	NE
DFS55_04055	SDR family mycofactocin-dependent oxidoreductase	CP029332	0.2843910144587227	0.11281241348575267	1.0	0.9960937500000009	1.0	NE
DFS55_04060	FAD-dependent oxidoreductase	CP029332	0.48057633387024823	0.406648267546867	1.0	0.999511718750001	1.0	NE
DFS55_04065	inositol monophosphatase family protein	CP029332	0.5106021041893806	0.00035996587007282684	1.0	0.6283642135536491	1.0	NE
DFS55_04070	2,5-didehydrogluconate reductase A	CP029332	0.7103471026522133	0.13870925846379947	1.0	0.8775594419645337	1.0	NE
DFS55_04075	DUF2332 domain-containing protein	CP029332	0.07485914697054205	0.0004718880014835809	1.0	0.31290837834914953	1.0	NE
DFS55_04080	mycofactocin system transcriptional regulator	CP029332	0.1083959472847575	0.005058443320451247	1.0	0.9075538078872889	1.0	NE
DFS55_04085	mycofactocin precursor	CP029332	1.0281907232804206	0.4193771695694969	1.0	0.5	1.0	NE
DFS55_04090	mycofactocin biosynthesis chaperone MftB	CP029332	1.4498374520931494	0.4938395622653683	1.0	0.4192747539516539	1.0	NE
DFS55_04095	mycofactocin radical SAM maturase	CP029332	0.13676906496302094	1.5805906006688173e-07	0.0007917178318750105	0.13020731973504052	0.9356312794653343	GD
DFS55_04100	mycofactocin system-associated heme/flavin dehydrogenase	CP029332	0.24154527749806598	5.598236182019502e-07	0.002804156503573568	0.5164841453799556	1.0	GD
DFS55_04105	mycofactocin biosynthesis peptidyl-dipeptidase MftE	CP029332	0.1754782903726343	4.523793797625182e-06	0.02265968313230454	0.3127787044425972	1.0	GD
DFS55_04110	mycofactocin system glycosyltransferase	CP029332	0.3018329386587623	0.00010077709243824301	0.5047924560231593	0.7056795866865835	1.0	GD
DFS55_04115	mycofactocin system GMC family oxidoreductase MftG	CP029332	0.06872081195706584	3.8207960561328176e-13	1.9138367445169285e-09	0.08609381916229067	0.6888880833608849	GD
DFS55_04120	TetR/AcrR family transcriptional regulator	CP029332	2.2596226225144873	0.9182928313245523	1.0	0.9375000000000002	1.0	NE
DFS55_04125	30S ribosomal protein S10	CP029332	0.0	1.4805460077084956e-17	7.416054952611854e-14	0.00019294538729197245	0.004165790710971939	ES
DFS55_04130	50S ribosomal protein L3	CP029332	0.0	3.1336238860756344e-25	1.5696322045352854e-21	0.0001266233152040746	0.0029228395661622564	ES
DFS55_04135	50S ribosomal protein L4	CP029332	0.0	6.956205481143313e-21	3.484363325504685e-17	9.759264313611477e-05	0.002316784594638857	ES
DFS55_04140	50S ribosomal protein L23	CP029332	0.0	1.2461251094135659e-08	6.241840673052552e-05	0.02785325893751012	0.2853107853128593	GD
DFS55_04145	50S ribosomal protein L2	CP029332	0.0	1.5184490867014754e-15	7.60591147528769e-12	0.003429169749619459	0.048061936158985824	GD
DFS55_04155	50S ribosomal protein L22	CP029332	0.0	1.559329135825385e-09	7.810679641349353e-06	0.0010408071152728168	0.017672552001361152	GD
DFS55_04160	30S ribosomal protein S3	CP029332	0.0	5.265466033716533e-21	2.6374719362886112e-17	0.0014959918985861897	0.02394064990421158	GD
DFS55_04165	50S ribosomal protein L16	CP029332	0.0	1.5666347625327751e-18	7.84727352552667e-15	0.00013720058770119218	0.0031524667146572093	ES
DFS55_04170	50S ribosomal protein L29	CP029332	0.0	5.409253390585426e-06	0.027094950233442397	0.05737070600665578	0.5015180914264202	GD
DFS55_04175	30S ribosomal protein S17	CP029332	0.04540297275300765	0.0017612329658617506	1.0	0.015132071036199402	0.17344746869639086	NE
DFS55_04180	arylsulfatase	CP029332	0.9892887860660762	0.2791778085372355	1.0	0.9993382786654418	1.0	NE
DFS55_04185	phosphate ABC transporter substrate-binding protein PstS	CP029332	0.5368211774055518	0.00019923315699491286	0.9979588833875185	0.7769360242590396	1.0	GD
DFS55_04190	DUF4436 domain-containing protein	CP029332	0.09440616257325964	2.0576881626464456e-06	0.010306960006696047	0.6116422372679072	1.0	GD
DFS55_04195	formylglycine-generating enzyme family protein	CP029332	0.6161882791114933	0.00013136257228266916	0.6579951245638899	0.9093039557363739	1.0	GD
DFS55_04200	DUF4436 domain-containing protein	CP029332	2.7973925673989495	0.8363001808794686	1.0	0.9431400489161464	1.0	NE
DFS55_04205	HNH endonuclease	CP029332	0.3901136881155124	0.00031819737298137483	1.0	0.21185961666637165	1.0	NE
DFS55_04210	50S ribosomal protein L14	CP029332	0.0	9.406665291260923e-12	4.7117986443925965e-08	0.0008811134000142485	0.015218955243694382	GD
DFS55_04215	50S ribosomal protein L24	CP029332	0.0	0.02200876333557323	1.0	0.5308685543400568	1.0	NE
DFS55_04220	50S ribosomal protein L5	CP029332	0.0	2.3253402911063822e-05	0.11647629518151868	0.18725812866415759	1.0	GD
DFS55_04225	30S ribosomal protein S14 type Z	CP029332	0.0	0.0025128436662570854	1.0	0.03409719261921103	0.33554585035290385	NE
DFS55_04230	30S ribosomal protein S8	CP029332	0.0	5.006274225055222e-19	2.507642759330161e-15	5.081645881684207e-05	0.0013257273031956351	ES
DFS55_04235	50S ribosomal protein L6	CP029332	0.0	2.716935019662177e-23	1.3609127513487844e-19	2.2023244767026006e-06	0.00010028584821639387	ES
DFS55_04240	50S ribosomal protein L18	CP029332	0.0	1.2985218282755316e-09	6.504295837832138e-06	0.03750708413291726	0.360240599213303	GD
DFS55_04245	30S ribosomal protein S5	CP029332	0.0	2.5814006313359707e-05	0.12930235762361877	0.031530213074769636	0.3158696745830422	GD
DFS55_04250	50S ribosomal protein L30	CP029332	0.0	0.0001323084298938045	0.6627329253380668	0.024287006176473922	0.25503902293072933	GD
DFS55_04255	50S ribosomal protein L15	CP029332	0.02630579720519152	1.3253077308843744e-05	0.06638466423999831	0.46549943669432103	1.0	GD
DFS55_04260	F420-dependent oxidoreductase	CP029332	0.6929085781190455	0.0023547124427468736	1.0	0.7805371855296104	1.0	NE
DFS55_04265	signal peptide peptidase SppA	CP029332	0.20731957538110865	4.5260722931109957e-07	0.0022671096116192975	0.9890796745629283	1.0	GD
DFS55_04270	class I SAM-dependent methyltransferase	CP029332	1.0389835040038173	0.04865501944179939	1.0	0.9786209607346188	1.0	NE
DFS55_04275	class I SAM-dependent methyltransferase	CP029332	0.6095819984001455	0.0016175735647886889	1.0	0.9802650285022538	1.0	NE
DFS55_04280	SAM-dependent methyltransferase	CP029332	0.3260104506072603	0.18908083273875553	1.0	0.7430847693818682	1.0	NE
DFS55_04285	hypothetical protein	CP029332	0.6117498674494121	0.00025411870137251503	1.0	0.2175466784042681	1.0	NE
DFS55_04290	oxidoreductase	CP029332	0.8098925579321852	0.020558133888025867	1.0	0.9044754867678102	1.0	NE
DFS55_04295	fuculose phosphate aldolase	CP029332	0.9965748932101801	0.01986339577416428	1.0	0.8842248072687457	1.0	NE
DFS55_04300	3-phosphoglycerate dehydrogenase	CP029332	0.9219033681319986	0.36611019717753535	1.0	0.9323991105118268	1.0	NE
DFS55_04305	xylulose kinase	CP029332	0.06444585032384931	4.884105739740273e-07	0.0024464485650359026	0.9125455838094421	1.0	GD
DFS55_04310	GNAT family N-acetyltransferase	CP029332	0.21266685952041586	0.08359147839597522	1.0	0.5	1.0	NE
DFS55_04315	class I SAM-dependent methyltransferase	CP029332	1.326909899372106	0.1532335992330669	1.0	0.9921875000000007	1.0	NE
DFS55_04320	preprotein translocase subunit SecY	CP029332	0.0	1.5168658295751884e-50	7.597980940342119e-47	3.023572185376687e-10	3.985545546461007e-08	ES
DFS55_04325	adenylate kinase	CP029332	0.0	3.479802505058486e-08	0.00017430330747837954	0.02036765373131861	0.21940124202188152	GD
DFS55_04330	type I methionyl aminopeptidase	CP029332	0.1723935529392502	0.002034535232107578	1.0	0.3254565798118222	1.0	NE
DFS55_04335	RNA polymerase subunit sigma	CP029332	10.106110939989259	8.23688818992467e-12	4.125857294333267e-08	0.9960937500000009	1.0	GA
DFS55_04340	zf-HC2 domain-containing protein	CP029332	0.5813420557342883	0.5736367412698338	1.0	0.8749999999999999	1.0	NE
DFS55_04345	FAD-dependent monooxygenase	CP029332	0.727142582218802	0.007260460557904914	1.0	0.5373432184968501	1.0	NE
DFS55_04350	DUF4389 domain-containing protein	CP029332	0.07530489326400014	4.603181390251486e-09	2.3057335583769692e-05	0.43661198352684666	1.0	GD
DFS55_04355	class I SAM-dependent methyltransferase	CP029332	0.7166266096222066	0.016953261933656965	1.0	0.8018284961196211	1.0	NE
DFS55_04360	ABC transporter permease	CP029332	1.9872596780371246	0.7023844496577663	1.0	0.5789447164982898	1.0	NE
DFS55_04365	ABC transporter ATP-binding protein	CP029332	0.6072279563370395	0.1480067076911353	1.0	0.8293209008283868	1.0	NE
DFS55_04370	thiamine pyrophosphate-binding protein	CP029332	0.0177937946210346	8.919815792335489e-09	4.4679357303808465e-05	0.13697175458862332	0.9718010180374139	GD
DFS55_04375	SRPBCC family protein	CP029332	0.6154428203329313	2.040085955025714e-05	0.10218790548723801	0.9422642229620511	1.0	GD
DFS55_04380	3-oxoacyl-ACP synthase	CP029332	0.26734629605874505	3.640344924973461e-05	0.18234487729192067	0.5039675192768095	1.0	GD
DFS55_04385	aminotransferase	CP029332	0.4776169537055464	0.0013752435178547788	1.0	0.2163943211290182	1.0	NE
DFS55_04390	MarR family transcriptional regulator	CP029332	0.24993517851091307	0.011520139294840873	1.0	0.6589796859110751	1.0	NE
DFS55_04395	3-hydroxyisobutyrate dehydrogenase	CP029332	0.5267789873318237	0.006134871656285663	1.0	0.8188137559829121	1.0	NE
DFS55_04400	acyl-CoA dehydrogenase	CP029332	0.30171250980528697	3.790166942503484e-09	1.8984946214999948e-05	0.952002070011975	1.0	GD
DFS55_04405	methylmalonate-semialdehyde dehydrogenase (CoA acylating)	CP029332	0.8188683519104238	0.23467195853610767	1.0	0.994657893736423	1.0	NE
DFS55_04410	hypothetical protein	CP029332	1.242176638882158	0.0013431952958663687	1.0	0.9681728172738925	1.0	NE
DFS55_04415	RNA polymerase sigma factor	CP029332	0.24789654764962965	0.0010647005292810643	1.0	0.24694706897408294	1.0	NE
DFS55_04420	Rieske (2Fe-2S) protein	CP029332	0.20471362635816792	0.1527675593844526	1.0	0.75	1.0	NE
DFS55_04425	amidase	CP029332	4.717786642964145	0.22992797467512327	1.0	0.5	1.0	NE
DFS55_04430	metallophosphoesterase	CP029332	0.46617769369129536	0.024617572022290875	1.0	0.989970471211841	1.0	NE
DFS55_04435	hypothetical protein	CP029332	0.032273525684571494	0.009683195235359567	1.0	0.21510389829962312	1.0	NE
DFS55_04440	acyltransferase	CP029332	1.99784713518498	0.0002276396161006044	1.0	0.9999694824218766	1.0	NE
DFS55_04445	acyltransferase	CP029332	0.744280726269629	0.17245556789340455	1.0	0.9998733877911926	1.0	NE
DFS55_04450	acyltransferase	CP029332	2.821156611560993	2.4314110525934084e-06	0.012178937962440383	0.9952741920304788	1.0	GA
DFS55_04455	dTDP-4-dehydrorhamnose 3,5-epimerase	CP029332	0.0	9.478058429616266e-13	4.747559467394788e-09	0.0012113436539283348	0.019959277508312594	GD
DFS55_04460	dTDP-glucose 4,6-dehydratase	CP029332	0.0	4.2132666750489034e-38	2.1104252775319957e-34	0.00043012313736642165	0.008350724011893046	ES
DFS55_04465	LLM class F420-dependent oxidoreductase	CP029332	1.2585156583458743	0.669894013797509	1.0	0.9843750000000003	1.0	NE
DFS55_04470	LLM class F420-dependent oxidoreductase	CP029332	0.798849725882635	0.6067461813918542	1.0	0.7737092440642642	1.0	NE
DFS55_04475	translation initiation factor IF-1	CP029332	0.0	3.125282237063852e-19	1.5654538725452835e-15	2.7852612983455326e-05	0.000792691695648453	ES
DFS55_04485	30S ribosomal protein S13	CP029332	0.0	8.99996121933645e-20	4.508080574765627e-16	6.611274464127518e-06	0.0002483496798065371	ES
DFS55_04490	30S ribosomal protein S11	CP029332	0.010757841894857163	0.00806142228478345	1.0	0.07768132641870394	0.6357937320772681	NE
DFS55_04495	30S ribosomal protein S4	CP029332	0.0	5.26206042164347e-30	2.635766065201214e-26	0.00042600298170811663	0.008302914145431736	ES
DFS55_04500	DNA-directed RNA polymerase subunit alpha	CP029332	0.0	3.2088776779754127e-22	1.6073268288978843e-18	0.0017115678395378561	0.026707923078645238	GD
DFS55_04505	50S ribosomal protein L17	CP029332	0.0	6.070122679772003e-07	0.003040524450297796	0.03675937310387075	0.35477398820286815	GD
DFS55_04510	tRNA pseudouridine(38-40) synthase TruA	CP029332	0.011863986823930717	3.878920603460287e-17	1.942951330273258e-13	0.015229376818362334	0.1737675364081479	GD
DFS55_04515	cutinase family protein	CP029332	0.09637483076025635	0.05199687613826458	1.0	0.9367650677837254	1.0	NE
DFS55_04520	cutinase family protein	CP029332	2.0687051672522	0.6910985128176701	1.0	0.8660251403580078	1.0	NE
DFS55_04525	type VII secretion protein EccB	CP029332	2.3497907430624236	0.0008377011402070045	1.0	0.9751468973284431	1.0	NE
DFS55_04530	type VII secretion system ESX-4 serine protease mycosin MycP4	CP029332	2.557206377039621	0.06845383400328167	1.0	0.96875	1.0	NE
DFS55_04535	type VII secretion integral membrane protein EccD	CP029332	0.035591960471792146	3.5873763770807187e-10	1.796916827279732e-06	0.017223500455652546	0.1930033865377262	GD
DFS55_04540	type VII secretion protein EccCb	CP029332	0.08688709780790718	2.473413124833319e-20	1.2389326342290095e-16	0.021319453277009494	0.2272109392862565	GD
DFS55_04545	type VII secretion-associated protein	CP029332	0.3523384671054236	0.14006152270687253	1.0	0.75	1.0	NE
DFS55_04550	WXG100 family type VII secretion target	CP029332	4.600831750063562	0.13548266507946768	1.0	0.75	1.0	NE
DFS55_04555	WXG100 family type VII secretion target	CP029332	0.4264854388379938	0.8003557170692766	1.0	0.9375000000000002	1.0	NE
DFS55_04560	50S ribosomal protein L13	CP029332	0.0	3.5444085909322144e-14	1.7753942631979462e-10	0.0003015198862412068	0.0060899722184766325	ES
DFS55_04565	30S ribosomal protein S9	CP029332	0.021479948722299715	3.342038862716187e-12	1.674027266334538e-08	0.019735073834141297	0.2144316373865808	GD
DFS55_04570	phosphoglucosamine mutase	CP029332	0.0	3.389520672891363e-19	1.6978109050512838e-15	0.00010836845276447813	0.002536530747183509	ES
DFS55_04575	hypothetical protein	CP029332	0.7871061382786544	0.11280295694042684	1.0	0.18664951836576454	1.0	NE
DFS55_04580	hypothetical protein	CP029332	0.2964033893734682	0.006697651552932192	1.0	0.926054027677527	1.0	NE
DFS55_04585	LLM class F420-dependent oxidoreductase	CP029332	3.951199333597894	5.771041399426412e-07	0.00289071463697269	0.9725876842193115	1.0	GA
DFS55_04590	hypothetical protein	CP029332	1.0925876011942959	0.06395753818967786	1.0	0.96875	1.0	NE
DFS55_04595	hypothetical protein	CP029332	6.0372776248492155	0.004680253433181924	1.0	0.5	1.0	NE
DFS55_04600	hypothetical protein	CP029332	0.8569369847681023	0.0055711359086995215	1.0	0.9375000000000002	1.0	NE
DFS55_04605	glutamine--fructose-6-phosphate aminotransferase	CP029332	0.0	3.276244110830772e-48	1.6410706751151338e-44	3.811711596525335e-11	7.071430884072371e-09	ES
DFS55_04610	DUF4436 domain-containing protein	CP029332	4.325408346333981	0.0030704230246528974	1.0	0.9960937500000009	1.0	NE
DFS55_04615	hypothetical protein	CP029332	1.1505274156895495	0.003455413420616396	1.0	0.8539188039047149	1.0	NE
DFS55_04620	bifunctional ADP-dependent NAD(P)H-hydrate dehydratase/NAD(P)H-hydrate epimerase	CP029332	1.4447000213073287	0.6975483285645836	1.0	0.9980468749999997	1.0	NE
DFS55_04625	glutamate decarboxylase	CP029332	2.4263877394161217	3.2688667087430996e-06	0.016373753344094185	0.9998009983343074	1.0	GA
DFS55_04630	alanine racemase	CP029332	0.0	1.5196847948900051e-31	7.612101137604036e-28	3.702648055409808e-05	0.0010190419840410841	ES
DFS55_04635	alpha/beta hydrolase	CP029332	0.23917820346396185	4.497632404706886e-05	0.22528640715176793	0.3151480555851991	1.0	GD
DFS55_04640	tRNA (adenosine(37)-N6)-threonylcarbamoyltransferase complex ATPase subunit type 1 TsaE	CP029332	0.022701486376503825	6.65776724260371e-08	0.00033348756118201984	0.2672723498832462	1.0	GD
DFS55_04645	tRNA (adenosine(37)-N6)-threonylcarbamoyltransferase complex dimerization subunit type 1 TsaB	CP029332	0.1574059714178735	0.00013639142797149605	0.6831846627092237	0.7689146200795021	1.0	GD
DFS55_04650	ribosomal-protein-alanine N-acetyltransferase	CP029332	0.36696743631579337	1.2892239193121422e-05	0.0645772261183452	0.6041245893816288	1.0	GD
DFS55_04655	tRNA (adenosine(37)-N6)-threonylcarbamoyltransferase complex transferase subunit TsaD	CP029332	0.0775231850301725	6.210477535906909e-09	3.110828197735771e-05	0.9059053090005637	1.0	GD
DFS55_04660	co-chaperone GroES	CP029332	0.0	2.7019423645506813e-08	0.00013534029304034363	0.0010234160027854887	0.017436363122287458	GD
DFS55_04665	chaperonin GroEL	CP029332	2.1187668936256068	0.08979875305585987	1.0	0.96875	1.0	NE
DFS55_04670	FAD-dependent oxidoreductase	CP029332	1.3577459897257238	0.11371042849039092	1.0	0.9806256969947104	1.0	NE
DFS55_04675	superoxide dismutase family protein	CP029332	0.4366080087147347	0.17737060519592307	1.0	0.9375000000000002	1.0	NE
DFS55_04680	WhiB family transcriptional regulator	CP029332	1.8020833333333335	0.1069849970935004	1.0	0.8749999999999999	1.0	NE
DFS55_04685	hypothetical protein	CP029332	2.384188875540613	0.6172938975706237	1.0	0.8158857434936677	1.0	NE
DFS55_04690	RNA polymerase sigma factor ShbA	CP029332	3.391763509616974	0.7497060401689855	1.0	0.9375000000000002	1.0	NE
DFS55_04695	hypothetical protein	CP029332	0.8405677096003578	0.7842372952348363	1.0	0.75	1.0	NE
DFS55_04700	hypothetical protein	CP029332	2.1231174293910295	0.004575567892821643	1.0	0.9921875000000007	1.0	NE
DFS55_04705	IMP dehydrogenase	CP029332	0.0	3.857855858584568e-20	1.9323999995650099e-16	0.0004901672482316131	0.009300180857546022	ES
DFS55_04710	GuaB3 family IMP dehydrogenase-related protein	CP029332	0.034485815542718595	4.5449209077089676e-09	2.276550882671422e-05	0.09500773891274765	0.7436380358437918	GD
DFS55_04715	GMC family oxidoreductase	CP029332	2.2809616150779384	0.002941526029439286	1.0	0.9997867181192914	1.0	NE
DFS55_04720	TauD/TfdA family dioxygenase	CP029332	4.675135976350728	1.8833334669425555e-05	0.0943361733591526	0.9980468749999997	1.0	GA
DFS55_04725	TetR/AcrR family transcriptional regulator	CP029332	0.0	0.00039624576296743666	1.0	0.11802735379549706	0.873125477367389	NE
DFS55_04730	glycoside hydrolase family 65 protein	CP029332	2.319906698838946	2.6175480475501002e-05	0.1311129817017845	0.9999999966062212	1.0	GA
DFS55_04735	beta-phosphoglucomutase family hydrolase	CP029332	3.547088495589522	0.05929730081018085	1.0	0.9960937500000009	1.0	NE
DFS55_04740	PPE family protein	CP029332	0.339541994349283	4.494754306856926e-07	0.0022514224323046342	0.5546619366081766	1.0	GD
DFS55_04745	glutamine-hydrolyzing GMP synthase	CP029332	0.0	2.2525822766964646e-26	1.128318462397259e-22	5.622384527705739e-07	3.129169344364227e-05	ES
DFS55_04750	hypothetical protein	CP029332	3.661740056118572	0.04774627379853874	1.0	0.5	1.0	NE
DFS55_04755	DNA polymerase Y family protein	CP029332	0.31959777069757866	3.053159849451807e-05	0.152932776859041	0.15938480174108288	1.0	GD
DFS55_04760	lactate 2-monooxygenase	CP029332	0.387125219466277	0.0014008051616597528	1.0	0.9160316245137574	1.0	NE
DFS55_04765	beta-ketoacyl-ACP synthase	CP029332	0.5314838679668784	0.7316868204818705	1.0	0.9967998295282811	1.0	NE
DFS55_04770	nucleoside hydrolase	CP029332	0.9955280958915216	0.3956490878617037	1.0	0.7455728782549237	1.0	NE
DFS55_04775	hypothetical protein	CP029332	0.43132824115357266	2.887208662517732e-06	0.01446202819055132	0.4232919668862706	1.0	GD
DFS55_04780	short chain dehydrogenase	CP029332	1.6990093693959545	0.7378046860543066	1.0	0.9940366824218807	1.0	NE
DFS55_04785	histidine phosphatase family protein	CP029332	1.4956652139929745	0.21302646929163416	1.0	0.9843750000000003	1.0	NE
DFS55_04790	dehydrogenase	CP029332	1.8813320014809458	0.06169323855772117	1.0	0.9843750000000003	1.0	NE
DFS55_04795	trehalose-phosphatase	CP029332	0.0	1.307110069406737e-10	6.547314337658346e-07	0.007918898881172287	0.10041965695137212	GD
DFS55_04800	diacylglycerol O-acyltransferase	CP029332	0.013705971067132538	3.1759465129684207e-09	1.590831608345882e-05	0.08105888074175122	0.6578211158679972	GD
DFS55_04805	DNA polymerase III subunit alpha	CP029332	0.9520259770245488	0.054704226813791494	1.0	0.9789419936379887	1.0	NE
DFS55_04810	nitroreductase	CP029332	3.650596019461552	0.00442222407713184	1.0	0.9960937500000009	1.0	NE
DFS55_04815	tRNA (cytidine(34)-2'-O)-methyltransferase	CP029332	1.789152628611502	0.0318810227030882	1.0	0.9375000000000002	1.0	NE
DFS55_04820	class I SAM-dependent methyltransferase	CP029332	2.3133009523455352	0.19420524494154134	1.0	0.9375000000000002	1.0	NE
DFS55_04825	HAMP domain-containing protein	CP029332	3.1967507622110665	4.033830666693474e-08	0.00020205457809467612	0.9990234375000006	1.0	GA
DFS55_04830	dynein regulation protein LC7	CP029332	1.9399145071382309	0.3830509527554118	1.0	0.75	1.0	NE
DFS55_04835	DUF742 domain-containing protein	CP029332	4.058779043721593	3.2742969890595476e-05	0.16400953618199274	0.9375000000000002	1.0	GA
DFS55_04840	ATP-binding protein	CP029332	0.4114063521044428	0.08343655671895915	1.0	0.5777349534991876	1.0	NE
DFS55_04845	pentapeptide repeat-containing protein	CP029332	0.44312182334375827	0.1393902592553072	1.0	0.6427940465224502	1.0	NE
DFS55_04850	ABC transporter ATP-binding protein	CP029332	5.3959856183514585	6.285161931627027e-07	0.003148237611551978	0.999511718750001	1.0	GA
DFS55_04855	ABC transporter ATP-binding protein	CP029332	2.518344141195953	0.010075728390571135	1.0	0.999793963297241	1.0	NE
DFS55_04860	NADH:flavin oxidoreductase	CP029332	3.7253612706360104	4.214206257229257e-06	0.021108959142461345	0.9968603867388454	1.0	GA
DFS55_04865	flap endonuclease	CP029332	10.090332970784651	0.0007401662772473663	1.0	0.5	1.0	NE
DFS55_04870	bifunctional methylenetetrahydrofolate dehydrogenase/methenyltetrahydrofolate cyclohydrolase	CP029332	0.0	2.1039351862237206e-13	1.0538611347794616e-09	0.005881274749592478	0.07793466989605481	GD
DFS55_04875	DUF3017 domain-containing protein	CP029332	0.0	0.002757146941772193	1.0	0.008175820431270377	0.10315537667565068	NE
DFS55_04880	DUF732 domain-containing protein	CP029332	15.643674552001082	0.0017702136886922223	1.0	0.5	1.0	NE
DFS55_04885	hypothetical protein	CP029332	0.39205859536246046	0.08504294582765734	1.0	0.9095465047279292	1.0	NE
DFS55_04890	class I SAM-dependent methyltransferase	CP029332	0.10890263407585188	1.2135247574996417e-09	6.078545510315706e-06	0.0871419440774167	0.6961626760506862	GD
DFS55_04895	homoserine O-acetyltransferase	CP029332	0.05770054555490123	3.709986560500218e-13	1.8583322681545591e-09	0.005717813131661367	0.0759695649243814	GD
DFS55_04900	bifunctional o-acetylhomoserine/o-acetylserine sulfhydrylase	CP029332	0.1573345012830443	1.373165823467145e-08	6.878187609746929e-05	0.9819701283702018	1.0	GD
CP029332_1012438-1012560_-	riboswitch, S-adenosylmethionine	CP029332	1.2169041045456268	0.3652650093306936	1.0	0.75	1.0	NE
DFS55_04905	NADP-dependent isocitrate dehydrogenase	CP029332	0.06300390260605722	1.603558471119495e-36	8.032224381837551e-33	0.04925837974251999	0.4453704406683802	GD
DFS55_04910	NADP-dependent isocitrate dehydrogenase	CP029332	1.3761704764837783	0.4298143688828846	1.0	0.9993623779627901	1.0	NE
DFS55_04915	alpha/beta hydrolase	CP029332	1.2561546233874923	0.43960009293711844	1.0	0.8749999999999999	1.0	NE
DFS55_04920	tryptophan--tRNA ligase	CP029332	0.0	2.2140341498203526e-21	1.1090097056450146e-17	0.00015413463153519022	0.0034934858342070938	ES
DFS55_04925	inner membrane protein YhjD	CP029332	0.8193295215753623	0.006345670458570127	1.0	0.999511718750001	1.0	NE
DFS55_04930	QacE family quaternary ammonium compound efflux SMR transporter	CP029332	0.48923675813665196	0.0009823047761796835	1.0	0.75	1.0	NE
DFS55_04935	N-acetylglucosamine-6-phosphate deacetylase	CP029332	0.022701486376503825	6.071126133381139e-06	0.030410270802106124	0.061259460861084275	0.5254257524883068	GD
DFS55_04940	MFS transporter	CP029332	0.13468294165379197	1.4736278416972453e-12	7.381401859061501e-09	0.21791335327190356	1.0	GD
DFS55_04945	D-alanyl-D-alanine carboxypeptidase	CP029332	0.45408597697848607	0.0019444612556728455	1.0	0.9772372866085514	1.0	NE
DFS55_04950	hypothetical protein	CP029332	1.4971198309495224	0.7278961956741157	1.0	0.5	1.0	NE
DFS55_04955	aspartate aminotransferase family protein	CP029332	0.5228867063080005	0.0025491639292665323	1.0	0.9989432026323972	1.0	NE
DFS55_04960	RNA polymerase sigma factor SigJ	CP029332	0.08202142049615742	0.00015119568586327488	0.7573391904891439	0.7015460394393459	1.0	GD
DFS55_04965	carboxymuconolactone decarboxylase family protein	CP029332	1.6232955504466098	0.6258021778561673	1.0	0.9843750000000003	1.0	NE
DFS55_04970	succinate dehydrogenase iron-sulfur subunit	CP029332	1.9794278058338526	0.4728472891052026	1.0	0.9878882767277269	1.0	NE
DFS55_04975	succinate dehydrogenase flavoprotein subunit	CP029332	0.6432861673281476	0.0003737236723541743	1.0	0.9737296173916309	1.0	NE
DFS55_04980	succinate dehydrogenase	CP029332	3.4281908368336307	0.0075308276397053776	1.0	0.9843750000000003	1.0	NE
DFS55_04985	succinate dehydrogenase, cytochrome b556 subunit	CP029332	1.2294248699497927	0.46710076056042915	1.0	0.6430861220118661	1.0	NE
DFS55_04990	cytidine deaminase	CP029332	0.9243886098857212	0.20282922334482956	1.0	0.1693531670996524	1.0	NE
DFS55_04995	thymidine phosphorylase	CP029332	2.796651387897353	0.04432847023386963	1.0	0.9843750000000003	1.0	NE
DFS55_05000	adenosine deaminase family protein	CP029332	0.6275115031014769	0.47685291605911984	1.0	0.3411506968104753	1.0	NE
DFS55_05005	DUF2834 domain-containing protein	CP029332	1.7698867891192387	0.05141936619822641	1.0	0.9921875000000007	1.0	NE
DFS55_05010	HNH endonuclease	CP029332	4.462972370929206	0.0009860028601139219	1.0	0.9980468749999997	1.0	NE
DFS55_05015	VWA domain-containing protein	CP029332	2.3572973694175503	0.4966750933675024	1.0	0.9073493199095773	1.0	NE
DFS55_05020	VWA domain-containing protein	CP029332	1.6947205388794502	0.0025055065524159665	1.0	0.9520446625550544	1.0	NE
DFS55_05025	primosomal protein	CP029332	2.433571683704705	0.001180414278651032	1.0	0.9967204616589102	1.0	NE
DFS55_05030	acid phosphatase	CP029332	1.3617737983709177	0.45281990587230414	1.0	0.9736793070141473	1.0	NE
DFS55_05035	uracil phosphoribosyltransferase	CP029332	0.19420170715669838	0.00016104057638891833	0.8066522471320919	0.6740113549502158	1.0	GD
DFS55_05040	phospho-sugar mutase	CP029332	0.5252689335416245	2.3751927518489757e-05	0.1189734049401152	0.7988865906791787	1.0	GD
DFS55_05045	purine-nucleoside phosphorylase	CP029332	0.608923902399921	0.19857116659878693	1.0	0.9843750000000003	1.0	NE
DFS55_05050	cutinase family protein	CP029332	1.3205402335793472	0.7660438145333268	1.0	0.9960937500000009	1.0	NE
DFS55_05055	M20 family peptidase	CP029332	2.410272548079422	3.2123213875809475e-05	0.16090517830392967	0.9943798898832322	1.0	GA
DFS55_05060	amidohydrolase	CP029332	1.1637358510331448	0.38891154475141165	1.0	0.9960937500000009	1.0	NE
DFS55_05065	gamma-glutamylcyclotransferase	CP029332	0.9690367386511283	0.3777168444197282	1.0	0.8466331099823049	1.0	NE
DFS55_05070	NAD(P)H-quinone dehydrogenase	CP029332	1.17829662216037	0.7823547292736003	1.0	0.9974718837274986	1.0	NE
DFS55_05075	glycerol-3-phosphate dehydrogenase/oxidase	CP029332	0.023727973647861434	1.3775269127870603e-37	6.900032306150385e-34	0.0013154052529840217	0.02153223827515348	GD
DFS55_05080	pseudouridine synthase	CP029332	0.18326439165130462	0.0009566458811057432	1.0	0.4112664943408243	1.0	NE
DFS55_05085	diguanylate cyclase/phosphodiesterase	CP029332	0.7210389245058385	0.003850191564834621	1.0	0.7321527382089996	1.0	NE
DFS55_05090	hypothetical protein	CP029332	2.962969484443035	0.6571125087405331	1.0	0.75	1.0	NE
DFS55_05095	PPE family protein	CP029332	2.6416965215068067	0.09241813085292581	1.0	0.7531006713724085	1.0	NE
DFS55_05100	PPE family protein	CP029332	0.45789829336867177	5.240050576914662e-05	0.2624741333976554	0.8013106481967031	1.0	GD
DFS55_05105	hypothetical protein	CP029332	0.31754140129753355	0.016363518318496573	1.0	0.75	1.0	NE
DFS55_05110	DUF732 domain-containing protein	CP029332	1.3453246299169868	0.09248867006236161	1.0	0.9921875000000007	1.0	NE
DFS55_05115	esterase	CP029332	1.9431537852466547	0.008814434719241522	1.0	0.9960937500000009	1.0	NE
DFS55_05120	Fpg/Nei family DNA glycosylase	CP029332	0.6050870124343026	0.4557904889533497	1.0	0.8749999999999999	1.0	NE
DFS55_05125	ATP-dependent helicase	CP029332	0.5157332755728401	6.174419007791247e-06	0.030927664810026356	0.9841792184097964	1.0	GD
DFS55_05130	TetR/AcrR family transcriptional regulator	CP029332	4.820396141851784	3.7246142577106444e-06	0.018656592816872618	0.9990234375000006	1.0	GA
DFS55_05135	aldehyde dehydrogenase family protein	CP029332	1.4812656287860806	0.0034678839306823248	1.0	0.9987219617538249	1.0	NE
DFS55_05140	DUF1338 domain-containing protein	CP029332	0.4928660690379149	1.7263513775011393e-05	0.08647294049903206	0.9807586935468392	1.0	GD
DFS55_05145	Lrp/AsnC family transcriptional regulator	CP029332	0.9689077934615076	0.9830859292386482	1.0	0.9896326856521792	1.0	NE
DFS55_05150	L-lysine 6-transaminase	CP029332	1.3090936249559701	0.34665802674254875	1.0	0.9960937500000009	1.0	NE
DFS55_05155	hypothetical protein	CP029332	9.294730593177691	0.0005689645137247052	1.0	0.75	1.0	NE
DFS55_05160	UsfY protein	CP029332	3.243094306203197	0.09082757502871751	1.0	0.8749999999999999	1.0	NE
DFS55_05165	anti-sigma factor	CP029332	7.009472341810174	0.005057232601008618	1.0	0.5	1.0	NE
DFS55_05170	RNA polymerase sigma factor SigF	CP029332	9.997740938495458	0.00015756127822919196	0.7892244426500225	0.75	1.0	GA
DFS55_05175	anti-sigma factor antagonist	CP029332	3.260974170621032	0.15821343459317272	1.0	0.5	1.0	NE
DFS55_05180	acetyl/propionyl/methylcrotonyl-CoA carboxylase subunit alpha	CP029332	0.0	2.2459601905250767e-25	1.125001459434011e-21	5.544423570980379e-05	0.0014026271549010462	ES
DFS55_05185	cysteine desulfuration protein SufE	CP029332	4.872248887480531	0.5417108338203769	1.0	0.18081293805345328	1.0	NE
DFS55_05190	sulfurtransferase	CP029332	3.8667440998598446	1.6241234669265668e-08	8.135234445835172e-05	0.9998779296874981	1.0	GA
DFS55_05195	septum formation inhibitor Maf	CP029332	1.1451066193699058	0.1750603382926158	1.0	0.8749999999999999	1.0	NE
DFS55_05200	acyl-CoA carboxylase subunit epsilon	CP029332	7.2499158513004405	0.25996218392039994	1.0	0.5	1.0	NE
DFS55_05205	acyl-CoA carboxylase subunit beta	CP029332	0.0	2.4170732569709238e-49	1.2107119944167357e-45	1.0491187024595864e-08	9.219360667754507e-07	ES
DFS55_05210	FAD-binding protein	CP029332	2.910707220526116	4.689484536497292e-13	2.348962804331494e-09	0.9999961853027336	1.0	GA
DFS55_05215	biotin--[acetyl-CoA-carboxylase] ligase	CP029332	0.0	0.14792396786815984	1.0	0.16436140678198288	1.0	NE
DFS55_05220	PH domain-containing protein	CP029332	6.459084904115549	0.0005184640259769107	1.0	0.9375000000000002	1.0	NE
DFS55_05225	GtrA family protein	CP029332	0.0	2.865546524960735e-16	1.435352254352832e-12	0.0033983362316752502	0.047815354450734066	GD
DFS55_05230	5-(carboxyamino)imidazole ribonucleotide synthase	CP029332	0.0	6.879177172141592e-14	3.445779845525723e-10	0.0035764358994957333	0.04935087443684333	GD
DFS55_05235	5-(carboxyamino)imidazole ribonucleotide mutase	CP029332	0.00777397765516718	6.311206350953767e-11	3.161283261192742e-07	0.029639732911667268	0.3021739792603636	GD
DFS55_05240	acyl-CoA dehydrogenase	CP029332	4.470298055254593	0.0002022245800705686	1.0	0.9600705582339288	1.0	NE
DFS55_05245	fused response regulator/phosphatase	CP029332	9.521433957326309	5.4533553843620555e-09	2.7315857120269537e-05	0.7737176217232634	1.0	GA
DFS55_05250	HAMP domain-containing protein	CP029332	2.0557183765836013	0.16078326794325026	1.0	0.9816385184772026	1.0	NE
DFS55_05255	response regulator	CP029332	2.4195561233361405	0.002574290909419034	1.0	0.9679570341149648	1.0	NE
DFS55_05260	phosphate ABC transporter substrate-binding protein PstS	CP029332	3.7160143433617208	9.485567668942848e-10	4.751320845373473e-06	0.9998779296874981	1.0	GA
DFS55_05265	serine/threonine protein kinase	CP029332	2.2315905563009957	4.660654343377293e-05	0.23345217605976862	0.9999960886836344	1.0	GA
DFS55_05270	CoA transferase	CP029332	0.8951205528063949	0.2582013902873006	1.0	0.9839663463142546	1.0	NE
DFS55_05275	class I SAM-dependent methyltransferase	CP029332	2.9621302266389935	0.9689313656864434	1.0	0.9921875000000007	1.0	NE
DFS55_05280	copper-translocating P-type ATPase	CP029332	0.10677588141537646	0.00014305912300531794	0.7165831471336376	0.12866439933141022	0.9273093183468111	GD
DFS55_05285	DUF1490 domain-containing protein	CP029332	2.825037462767286	0.02475585438438545	1.0	0.8749999999999999	1.0	NE
DFS55_05290	TIGR03089 family protein	CP029332	1.779480100553436	0.04570462023765919	1.0	0.9375000000000002	1.0	NE
DFS55_05295	LytR family transcriptional regulator	CP029332	1.0058704773399445	0.02675070368767528	1.0	0.9960937500000009	1.0	NE
DFS55_05300	dTDP-4-dehydrorhamnose reductase	CP029332	0.0059298077971038825	2.493001240856616e-19	1.248744321545079e-15	0.00019980538416052398	0.004295386992532467	ES
DFS55_05305	glycosyltransferase family 2 protein	CP029332	0.0	9.640702850946648e-22	4.829028058039176e-18	1.1480831531967077e-05	0.0003758659159713927	ES
DFS55_05310	GDP-mannose pyrophosphorylase	CP029332	0.0	7.920562279637372e-16	3.96740964587036e-12	0.00016720180049026935	0.00370581335688389	ES
DFS55_05315	NUDIX domain-containing protein	CP029332	9.98057046294065	0.002162818620259222	1.0	0.06536343663794529	0.5511876331977574	NE
DFS55_05320	class I SAM-dependent methyltransferase	CP029332	1.229240361434587	0.07574899902322574	1.0	0.9990234375000006	1.0	NE
DFS55_05325	coenzyme F420-0:L-glutamate ligase	CP029332	1.2166010559303004	0.23280556356260962	1.0	0.9166008522990834	1.0	NE
DFS55_05330	2-phospho-L-lactate transferase	CP029332	0.0441375125085022	0.0074674112443578276	1.0	0.6287972199988832	1.0	NE
DFS55_05335	hypothetical protein	CP029332	0.4400487846454298	0.10752899469297257	1.0	0.8749999999999999	1.0	NE
DFS55_05340	WhiB family transcriptional regulator	CP029332	0.0	0.0006915910285001096	1.0	0.008323478691782127	0.10397083483076476	NE
DFS55_05345	exonuclease	CP029332	2.7188799801108146	0.005542583507302157	1.0	0.96875	1.0	NE
DFS55_05350	DUF3499 domain-containing protein	CP029332	0.06668349986273792	0.004929947823738448	1.0	0.054499656784090245	0.48316598377258063	NE
DFS55_05355	phosphomannomutase/phosphoglucomutase	CP029332	0.0	1.773459790816608e-37	8.88326009220039e-34	1.0021006430797593e-05	0.0003414640898766336	ES
DFS55_05360	TobH protein	CP029332	1.195534862218375	0.9826392569437882	1.0	0.96875	1.0	NE
DFS55_05365	mannose-6-phosphate isomerase, class I	CP029332	0.0	8.352645791407702e-26	4.183840276916118e-22	3.9921273073528463e-08	3.085282702415622e-06	ES
DFS55_05370	oxidoreductase	CP029332	1.6894876160851788	0.08019212578614475	1.0	0.9921875000000007	1.0	NE
DFS55_05375	amino acid permease	CP029332	3.845835128991259	0.0007888667302899337	1.0	0.9990251152225231	1.0	NE
DFS55_05380	alkane 1-monooxygenase	CP029332	3.1126742943304824	1.6781899385180194e-11	8.406053402036759e-08	0.9999995231628419	1.0	GA
DFS55_05385	rubredoxin	CP029332	0.5634616604678768	0.8986956004446607	1.0	0.8749999999999999	1.0	NE
DFS55_05390	rubredoxin	CP029332	3.0894706882407705	0.2508748815742504	1.0	0.75	1.0	NE
DFS55_05395	TetR/AcrR family transcriptional regulator	CP029332	9.705130436407671	2.0190261622653887e-07	0.0010113302046787331	0.9843750000000003	1.0	GA
DFS55_05400	adenosylhomocysteinase	CP029332	0.0	8.546094718117347e-38	4.280738844304979e-34	1.1329717714317009e-05	0.00037583149689413177	ES
DFS55_05405	dTMP kinase	CP029332	0.0	3.570654265228654e-20	1.7885407214530326e-16	5.537382987738033e-06	0.00021173092660747945	ES
DFS55_05410	DNA-binding response regulator	CP029332	0.03927155772847284	1.1717317751688193e-06	0.005869204461820616	0.15798649221646363	1.0	GD
DFS55_05415	sensor histidine kinase	CP029332	0.2589238860423306	0.0010083330801853852	1.0	0.9921875000000007	1.0	NE
DFS55_05420	MtrAB system accessory protein LpqB	CP029332	0.042337265240740246	1.0370766305090618e-20	5.1947168422198906e-17	0.0726996675430387	0.6019051813604643	GD
DFS55_05425	ComF family protein	CP029332	0.31066727820488416	0.03795913035978468	1.0	0.5	1.0	NE
DFS55_05430	ribosome-associated translation inhibitor RaiA	CP029332	4.552532453210834	5.900078843541199e-08	0.00029553494927297866	0.9990234375000006	1.0	GA
DFS55_05435	preprotein translocase subunit SecA	CP029332	0.0	1.138588964477806e-96	5.70319212306933e-93	1.9992979270937823e-19	1.669080552802126e-16	ES
DFS55_05440	hypothetical protein	CP029332	2.927866823892263	0.0007592918881355247	1.0	0.9375000000000002	1.0	NE
DFS55_05445	HD domain-containing protein	CP029332	1.2953168319727115	0.10416955395070408	1.0	0.9997037150882183	1.0	NE
DFS55_05450	hypothetical protein	CP029332	0.34057515517406245	2.904572874120662e-08	0.00014549005526470396	0.9567201894111342	1.0	GD
DFS55_05455	potassium transporter TrkA	CP029332	1.0170024600075158	0.7979692279224415	1.0	0.8749999999999999	1.0	NE
DFS55_05460	cation:proton antiporter	CP029332	1.7467843944359385	0.0053950293689513035	1.0	0.9848382490391693	1.0	NE
DFS55_05465	hypothetical protein	CP029332	0.7972292319426142	0.8629639479500057	1.0	0.8749999999999999	1.0	NE
DFS55_05470	wax ester/triacylglycerol synthase family O-acyltransferase	CP029332	6.127855142314151	4.18456379368936e-14	2.0960480042590003e-10	0.9999580362503616	1.0	GA
DFS55_05475	polyphosphate kinase 2	CP029332	3.19559647838662	6.822395020348036e-08	0.00034173376656923316	0.999999046325684	1.0	GA
DFS55_05480	hypothetical protein	CP029332	6.285094696153113	3.8332637144368873e-10	1.920081794561437e-06	0.9921875000000007	1.0	GA
DFS55_05485	ferredoxin reductase	CP029332	0.999131088802944	0.005303870609145798	1.0	0.9960937500000009	1.0	NE
DFS55_05490	fatty acid desaturase	CP029332	0.28463380372503433	0.00042042015855324027	1.0	0.48082144290519985	1.0	NE
DFS55_05495	hypothetical protein	CP029332	0.659256234601278	0.005791152656891122	1.0	0.9045017307011259	1.0	NE
DFS55_05500	TetR/AcrR family transcriptional regulator	CP029332	0.7187015023154665	0.13876292260836603	1.0	0.9035621377555458	1.0	NE
DFS55_05505	TetR/AcrR family transcriptional regulator	CP029332	1.9126842904309425	0.38185484505795475	1.0	0.9375000000000002	1.0	NE
DFS55_05510	hypothetical protein	CP029332	0.5248164510173866	2.7257092998454278e-06	0.013653077882925748	0.9984241743601981	1.0	GD
DFS55_05515	metal-dependent hydrolase	CP029332	0.19962525763258235	6.151967504364162e-05	0.3081520522936009	0.9187787554860567	1.0	GD
DFS55_05520	DUF302 domain-containing protein	CP029332	0.13146570791186496	2.977245999588585e-09	1.4913025211939222e-05	0.1239804693937012	0.9019870819106417	GD
DFS55_05525	acetyl-CoA C-acyltransferase	CP029332	0.42055736558639195	8.731844792007781e-05	0.43737810563166973	0.8562559931378233	1.0	GD
DFS55_05530	transcriptional regulator	CP029332	1.4180036942303058	0.23538568566605234	1.0	0.08116060083977286	0.6578211158679972	NE
DFS55_05535	ribosome small subunit-dependent GTPase A	CP029332	1.4736179609235787	0.067153191374525	1.0	0.75	1.0	NE
DFS55_05540	3-phosphoshikimate 1-carboxyvinyltransferase	CP029332	0.0	1.1346513937384826e-13	5.683468831236059e-10	0.030699010721422122	0.31002287238629717	GD
DFS55_05545	SOS response-associated peptidase	CP029332	2.126591688389133	0.05418037559548147	1.0	0.96875	1.0	NE
DFS55_05550	HNH endonuclease	CP029332	1.6211244333702752	0.00010850715734972865	0.5435123511647908	0.9999847412109398	1.0	GA
DFS55_05555	hypothetical protein	CP029332	18.666994007052132	0.012089943449071106	1.0	0.5	1.0	NE
DFS55_05560	TetR family transcriptional regulator	CP029332	1.5868936553400776	0.93283585084369	1.0	0.8790863474217698	1.0	NE
DFS55_05565	KR domain-containing protein	CP029332	0.6590565406301165	0.09928644894172263	1.0	0.8074083453926928	1.0	NE
DFS55_05570	MBL fold metallo-hydrolase	CP029332	0.11326408767964834	5.5994571227725304e-05	0.28047680727967605	0.9907874334335972	1.0	GD
DFS55_05575	SDR family NAD(P)-dependent oxidoreductase	CP029332	0.05820941796085708	8.89118591136276e-18	4.4535950230016065e-14	0.3471771197919552	1.0	GD
DFS55_05580	sulfotransferase	CP029332	1.1764426641602488	0.04789478372794422	1.0	0.9999694824218766	1.0	NE
DFS55_05585	theronine dehydrogenase	CP029332	0.5010965425243424	0.004484451069911588	1.0	0.8418894627630265	1.0	NE
DFS55_05590	short chain dehydrogenase	CP029332	0.1508740528563721	0.0004651149842112587	1.0	0.9231651356257878	1.0	NE
DFS55_05595	RNA polymerase subunit sigma	CP029332	6.628005129749305	6.652269952687583e-11	3.33212201930121e-07	0.9998779296874981	1.0	GA
DFS55_05600	mycothiol system anti-sigma-R factor	CP029332	2.8738061113668327	0.2545129793918093	1.0	0.24247372052566551	1.0	NE
DFS55_05610	acetyl-CoA carboxylase biotin carboxyl carrier protein subunit	CP029332	3.173337696758702	0.052682735149567145	1.0	0.5	1.0	NE
DFS55_05615	ATPase	CP029332	0.9717477830967334	0.2436624757550182	1.0	0.7719050065266839	1.0	NE
DFS55_05620	WhiB family transcriptional regulator	CP029332	0.07937554466004744	0.00018019940027196903	0.9026187959622929	0.027517314144429247	0.28302715923910904	GD
DFS55_05625	diacylglycerol kinase	CP029332	4.542854631917116	0.0008233738548617223	1.0	0.96875	1.0	NE
DFS55_05630	hypothetical protein	CP029332	2.773411247281166	0.19580409165982604	1.0	0.5	1.0	NE
DFS55_05635	GNAT family N-acetyltransferase	CP029332	0.6203379268008807	0.33985890110804273	1.0	0.9375000000000002	1.0	NE
DFS55_05640	isochorismate synthase	CP029332	0.05112680209295766	7.355840986883419e-08	0.00036845407503299045	0.5193097030452422	1.0	GD
DFS55_05645	acid phosphatase	CP029332	1.3183461340531277	0.5479488645173247	1.0	0.75	1.0	NE
DFS55_05650	ParA family protein	CP029332	1.4007228905327502	0.43957499558883384	1.0	0.9980468749999997	1.0	NE
DFS55_05655	hypothetical protein	CP029332	2.2493039785262052	3.806458542004631e-05	0.19066550836901197	0.9990234375000006	1.0	GA
DFS55_05660	ATP-dependent helicase	CP029332	1.9936188531451537	5.944650148106375e-05	0.29776752591864836	0.9990234375000006	1.0	GA
DFS55_05665	hydroxylase	CP029332	6.224857665019812	2.5376165241706485e-11	1.2710921169570779e-07	0.9960937500000009	1.0	GA
DFS55_05670	hypothetical protein	CP029332	2.01991341991342	0.007648918054670166	1.0	0.9921875000000007	1.0	NE
DFS55_05675	DUF3107 domain-containing protein	CP029332	9.2649077576967	0.0015685226749800295	1.0	0.8749999999999999	1.0	NE
DFS55_05680	TetR/AcrR family transcriptional regulator	CP029332	0.13784556465770748	0.00012455793054000523	0.6239106740748862	0.0793757649544702	0.6477408852575189	GD
DFS55_05685	DUF3152 domain-containing protein	CP029332	1.2075873140110691	0.3956232725130012	1.0	0.9026789287918633	1.0	NE
DFS55_05690	adenylyltransferase/sulfurtransferase MoeZ	CP029332	0.0	7.349622928892586e-25	3.6814261250822965e-21	9.154849696537508e-06	0.00031844890368025263	ES
DFS55_05695	TIGR02569 family protein	CP029332	0.4969875652621299	0.0051464163177628195	1.0	0.9806128762441787	1.0	NE
DFS55_05700	DNA methyltransferase	CP029332	0.12518261015822582	0.019719157151101667	1.0	0.5	1.0	NE
DFS55_05705	alpha/beta hydrolase	CP029332	0.279722784287443	2.2497005379280654e-05	0.11268749994481679	0.6279363884377388	1.0	GD
DFS55_05710	hypothetical protein	CP029332	1.263146947108108	0.019696198320557884	1.0	0.8749999999999999	1.0	NE
DFS55_05715	ATP-dependent helicase	CP029332	0.3935596997917685	0.00021415503417033694	1.0	0.9686169540434618	1.0	NE
DFS55_05720	ATP-dependent helicase	CP029332	0.10853506676340231	4.547953430756939e-14	2.2780698734661508e-10	0.31866999527048534	1.0	GD
DFS55_05725	potassium transporter Kef	CP029332	1.0053916113639534	0.38721005497881744	1.0	0.4258822931389774	1.0	NE
DFS55_05730	NAD(+) diphosphatase	CP029332	1.233677812364382	0.9438521727294699	1.0	0.75	1.0	NE
DFS55_05735	glutaredoxin-like protein	CP029332	6.729157187224393	0.007831126749237189	1.0	0.8749999999999999	1.0	NE
DFS55_05740	ATP-dependent DNA helicase UvrD2	CP029332	0.0	4.647028193925719e-26	2.327696422337393e-22	2.6562883675577718e-06	0.00011774644631059184	ES
DFS55_05745	hypothetical protein	CP029332	5.959455121445098	0.0011220406639239988	1.0	0.9375000000000002	1.0	NE
DFS55_05750	WhiB family transcriptional regulator	CP029332	11.077494908133977	0.15349992072775168	1.0	0.5	1.0	NE
DFS55_05755	AarF/ABC1/UbiB kinase family protein	CP029332	2.2793213204557663	0.022953000646448993	1.0	0.9978627872263267	1.0	NE
DFS55_05760	cyclodehydratase	CP029332	3.8303645142562432	0.3821941382173242	1.0	0.8749999999999999	1.0	NE
DFS55_05765	zinc-dependent metalloprotease	CP029332	0.5194538949586497	0.005975041926311621	1.0	0.734302032885735	1.0	NE
DFS55_05770	PDZ domain-containing protein	CP029332	0.5873407619082834	0.009610932513726531	1.0	0.98066703515509	1.0	NE
DFS55_05775	membrane protein	CP029332	0.38191169126130103	1.4685059543806358e-17	7.355746325492604e-14	0.9923030123125628	1.0	GD
DFS55_05780	tRNA-Met	CP029332	0.0	3.264961898372069e-11	1.6354194148945692e-07	0.05054377147555135	0.4553484735989869	GD
DFS55_05785	hypothetical protein	CP029332	2.100784892332379	0.7264863210415407	1.0	0.7503172817421813	1.0	NE
DFS55_05790	hypothetical protein	CP029332	0.13536830153303447	1.7668130075081017e-05	0.08849966354608081	0.7948364193729518	1.0	GD
DFS55_05795	IS21 family transposase	CP029332	0.2785774374508203	1.1242642457073528e-12	5.63143960674813e-09	0.9657995213885939	1.0	GD
DFS55_05800	hypothetical protein	CP029332	1.5411126542061584	0.37950393029505025	1.0	0.9843750000000003	1.0	NE
DFS55_05805	N-acetyltransferase	CP029332	1.4602344262742695	0.4039191215334921	1.0	0.9960937500000009	1.0	NE
DFS55_05810	hypothetical protein	CP029332	1.0967683568545252	0.27527930684561075	1.0	0.9898815981533872	1.0	NE
DFS55_05815	XRE family transcriptional regulator	CP029332	1.946224042111091	0.209736738978187	1.0	0.12029557900979923	0.8822262888141792	NE
DFS55_05820	hypothetical protein	CP029332	0.5798481737552575	0.22657011609668165	1.0	0.7684845149745474	1.0	NE
DFS55_05825	site-specific integrase	CP029332	1.9909495824827288	0.0002469049075736036	1.0	0.9999853601639362	1.0	NE
DFS55_05830	helix-turn-helix domain-containing protein	CP029332	1.3149029800511896	0.32262441793609664	1.0	0.5883313425994494	1.0	NE
DFS55_05835	helix-turn-helix domain-containing protein	CP029332	0.4032800725473336	4.730520256680812e-06	0.023695175965714185	0.9943636196416082	1.0	GD
DFS55_05840	IS3 family transposase	CP029332	0.8758806883979944	0.23085657685402072	1.0	0.9996496634884733	1.0	NE
DFS55_05845	DEAD/DEAH box helicase	CP029332	4.926128849341371	1.4316684149299748e-16	7.171227090384244e-13	0.999992370605471	1.0	GA
DFS55_05850	hypothetical protein	CP029332	8.275095813855659	1.649702197690494e-19	8.263358308231685e-16	0.9990234375000006	1.0	GA
DFS55_05855	IS256 family transposase IS1245	CP029332	4.178374364527228	1.6089041715121203e-08	8.05900099510421e-05	0.9967795493183079	1.0	GA
DFS55_05860	recombinase XerC	CP029332	0.8477217438205318	0.7498573272809587	1.0	0.9997558593749988	1.0	NE
DFS55_05865	hypothetical protein	CP029332	0.7204333124582392	0.0001843195941408178	0.9232568470513564	0.9999950671533994	1.0	NE
DFS55_05870	hypothetical protein	CP029332	1.5427198802300066	0.03506683440657231	1.0	0.9980468749999997	1.0	NE
DFS55_05875	type III restriction endonuclease subunit M	CP029332	1.5316213347301606	0.04669227112004358	1.0	0.9960937500000009	1.0	NE
DFS55_05880	restriction endonuclease	CP029332	0.6198161302490333	0.0058284661801175554	1.0	0.9999749641299621	1.0	NE
DFS55_05885	hypothetical protein	CP029332	1.1394927044156522	0.06215626090061328	1.0	0.9999999996766058	1.0	NE
DFS55_05890	hypothetical protein	CP029332	1.186283593706193	0.0023798225002895105	1.0	0.6136571036540504	1.0	NE
DFS55_05895	IS1380 family transposase	CP029332	2.708646026874808	0.8182238148925729	1.0	0.9843750000000003	1.0	NE
DFS55_05900	IS256 family transposase	CP029332	0.7298823140253259	0.030719006884701194	1.0	0.5783042161307987	1.0	NE
DFS55_05905	recombinase	CP029332	2.4329135943253712	1.2334196129947147e-08	6.178198841490526e-05	0.9997558593749988	1.0	GA
DFS55_05915	hypothetical protein	CP029332	2.4994779248561096	1.6428927156171157e-09	8.229249612526133e-06	0.9999389648437513	1.0	GA
DFS55_05920	IS256 family transposase	CP029332	0.9093767948086661	0.9366629524642712	1.0	0.9990234375000006	1.0	NE
DFS55_05925	IS1380 family transposase	CP029332	0.5149350649350649	0.7639349864232143	1.0	0.7681769543442729	1.0	NE
DFS55_05930	hypothetical protein	CP029332	4.864766508905397	0.6436537885351021	1.0	0.6350864059001389	1.0	NE
DFS55_05935	DEAD/DEAH box helicase	CP029332	1.1302850598477236	0.5633085440050288	1.0	0.9583503252995642	1.0	NE
DFS55_05940	IS256 family transposase IS666	CP029332	2.519565674661611	4.805264394040191e-10	2.406956934974732e-06	0.9999961853027336	1.0	GA
DFS55_05945	hypothetical protein	CP029332	4.218988886483491	7.285156913933089e-05	0.3649135098189084	0.9997558593749988	1.0	GA
DFS55_05950	hypothetical protein	CP029332	2.8179753585104397	0.025335227251013743	1.0	0.96875	1.0	NE
DFS55_05955	hypothetical protein	CP029332	1.2114321668758543	0.006029341020148483	1.0	0.9999999998865325	1.0	NE
DFS55_05960	DUF4357 domain-containing protein	CP029332	2.3597268597162584	2.917538664061875e-07	0.0014613951168285931	0.9999847412109398	1.0	GA
DFS55_05965	hypothetical protein	CP029332	1.7218049756476526	0.9226058765916261	1.0	0.9997558593749988	1.0	NE
DFS55_05970	PIN domain-containing protein	CP029332	1.4249040592945792	0.03674638489813817	1.0	0.9999694824218766	1.0	NE
DFS55_05975	SAM-dependent DNA methyltransferase	CP029332	0.9203874404610759	0.8568929163966513	1.0	0.9999715602155943	1.0	NE
DFS55_05980	hypothetical protein	CP029332	1.5258929021420475	0.0011847675631249288	1.0	0.9999999701976758	1.0	NE
DFS55_05985	hypothetical protein	CP029332	1.8991139842924685	0.008456989981862147	1.0	0.9999999925494107	1.0	NE
DFS55_05990	hypothetical protein	CP029332	4.255305493968507	5.70578900613129e-07	0.0028580297131711634	0.999999880790714	1.0	GA
DFS55_05995	DUF3298 domain-containing protein	CP029332	0.8734784019849038	0.08640580182659388	1.0	0.6423010864793911	1.0	NE
DFS55_06000	glutathione peroxidase	CP029332	0.6836469730471939	0.21928297062775737	1.0	0.9843750000000003	1.0	NE
DFS55_06005	hypothetical protein	CP029332	5.949627702264238	0.024073763898269106	1.0	0.9375000000000002	1.0	NE
DFS55_06010	GGDEF domain-containing protein	CP029332	1.0935444112917423	0.3110101325870237	1.0	0.48648963820209784	1.0	NE
DFS55_06015	MCE family protein	CP029332	2.6023238609506087	1.4197675492605582e-06	0.007111615654246136	0.9999847412109398	1.0	GA
DFS55_06020	MCE family protein	CP029332	3.1252400632783237	3.312265734593279e-10	1.6591139064577736e-06	0.9999980926513683	1.0	GA
DFS55_06025	hypothetical protein	CP029332	6.107407322472603	8.771968704529138e-06	0.04393879124098645	0.96875	1.0	GA
DFS55_06030	KR domain-containing protein	CP029332	4.0776685444844105	2.557812728970642e-06	0.012812083959413946	0.9843750000000003	1.0	GA
DFS55_06035	retinol dehydrogenase	CP029332	10.516404348323546	1.030634739382466e-18	5.162449409566772e-15	0.9921875000000007	1.0	GA
DFS55_06040	fatty acyl-AMP ligase	CP029332	2.205014465716075	2.423812116018945e-07	0.0012140874889138896	0.9999999041159976	1.0	GA
DFS55_06045	metal-dependent hydrolase	CP029332	4.02467490763468	0.005600546778360102	1.0	0.9980468749999997	1.0	NE
DFS55_06050	alpha/beta hydrolase	CP029332	0.39112691504364633	0.0006763623677690712	1.0	0.9252932881512844	1.0	NE
DFS55_06055	oxidoreductase	CP029332	0.3240944474700108	1.662490231501856e-05	0.08327413569592797	0.9995471707543351	1.0	GD
DFS55_06060	sodium:proton antiporter	CP029332	0.027411942134265073	2.2766027918279065e-12	1.1403503384265984e-08	0.24672493449533328	1.0	GD
DFS55_06065	hypothetical protein	CP029332	0.30846365742219867	2.0832071442912587e-05	0.10434784585754915	0.991217856560819	1.0	GD
DFS55_06070	hypothetical protein	CP029332	0.5530505485863554	0.0001629457291061564	0.8161951570927374	0.19624585461653066	1.0	GD
DFS55_06075	hypothetical protein	CP029332	0.4720025115345422	0.023156558140275958	1.0	0.8394377963432058	1.0	NE
DFS55_06080	acyltransferase	CP029332	0.20330103409824946	1.1371631594981934e-10	5.696050265926451e-07	0.9907860883610664	1.0	GD
DFS55_06085	DNA-binding response regulator	CP029332	0.3140438719863309	0.00024003698049520936	1.0	0.9366357113119508	1.0	NE
DFS55_06090	ATP-binding protein	CP029332	0.426889671592812	0.28422089042969567	1.0	0.9960937500000009	1.0	NE
DFS55_06095	NAD(P)H nitroreductase	CP029332	1.0160293346173013	0.08190268164896408	1.0	0.4748930318135746	1.0	NE
DFS55_06100	pyridoxamine 5'-phosphate oxidase family protein	CP029332	4.845501979849568	0.018807975919163573	1.0	0.8238651460857507	1.0	NE
DFS55_06105	DNA-binding response regulator	CP029332	2.167928730330566	0.36536243131958634	1.0	0.3691370237726063	1.0	NE
DFS55_06110	histidine kinase	CP029332	0.7729248854479611	0.8953631647287662	1.0	0.9375000000000002	1.0	NE
DFS55_06115	ANTAR domain-containing protein	CP029332	3.2931623869173463	0.2988575315597676	1.0	0.9375000000000002	1.0	NE
DFS55_06120	hypothetical protein	CP029332	0.3515846520124369	0.7202112775222196	1.0	0.15800221460334676	1.0	NE
DFS55_06125	MerR family DNA-binding transcriptional regulator	CP029332	1.0630142881733282	0.7264649241735139	1.0	0.8749999999999999	1.0	NE
DFS55_06130	DUF1360 domain-containing protein	CP029332	0.6254371213564649	0.04687542753712028	1.0	0.9601463277448199	1.0	NE
DFS55_06135	hypothetical protein	CP029332	4.878095795508389	5.7268617630122815e-05	0.28685850570928517	0.999511718750001	1.0	GA
DFS55_06140	ANTAR domain-containing protein	CP029332	1.850557284157968	0.013594854286006045	1.0	0.9886900241298998	1.0	NE
DFS55_06145	glutathione-dependent formaldehyde dehydrogenase	CP029332	1.8805805179999502	0.5328755765937355	1.0	0.9983855798811685	1.0	NE
DFS55_06150	glycogen debranching enzyme GlgX	CP029332	1.087001226647252	0.1200739563088663	1.0	0.9442707323397914	1.0	NE
DFS55_06155	SDR family NAD(P)-dependent oxidoreductase	CP029332	8.034589794201695	5.659953027276021e-06	0.02835070471362559	0.9375000000000002	1.0	GA
DFS55_06160	aldo/keto reductase	CP029332	3.351955649141164	9.58114504065937e-06	0.04799195550866279	0.999511718750001	1.0	GA
DFS55_06165	DUF4190 domain-containing protein	CP029332	1.914043407007796	0.14337586628584695	1.0	0.986941332089472	1.0	NE
DFS55_06170	IS3 family transposase	CP029332	1.646941923920946	2.1593883806669476e-05	0.10816376398760741	0.9996893970390544	1.0	GA
DFS55_06175	hypothetical protein	CP029332	0.8267356699544224	0.03846674728423849	1.0	0.9964525903622875	1.0	NE
DFS55_06185	uracil-DNA glycosylase	CP029332	0.03149320884358271	2.4124147009355557e-08	0.00012083785236986198	0.6171867487496061	1.0	GD
DFS55_06190	thiamine pyrophosphate-requiring protein	CP029332	0.38852185810206	3.6652823790185036e-11	1.8359399436503684e-07	0.45017739800966056	1.0	GD
DFS55_06195	UDP-glucose/GDP-mannose dehydrogenase family protein	CP029332	0.41515591118571993	0.0001464340754348336	0.7334882838530815	0.7082956810493188	1.0	GD
DFS55_06200	glycosyltransferase family 9 protein	CP029332	0.0	0.006160301186038342	1.0	0.8749999999999999	1.0	NE
DFS55_06205	SDR family NAD(P)-dependent oxidoreductase	CP029332	0.5857381248128746	0.01767261359009869	1.0	0.96875	1.0	NE
DFS55_06210	bifunctional heptose 7-phosphate kinase/heptose 1-phosphate adenyltransferase	CP029332	0.340971784850195	6.512860164217755e-07	0.0032622916562566736	0.37408904114378777	1.0	GD
DFS55_06215	SIS domain-containing protein	CP029332	0.053789209474285817	7.117326821326335e-08	0.00035650690048023614	0.2700671475311903	1.0	GD
DFS55_06220	glycosyltransferase family 9 protein	CP029332	0.1380874279349459	0.055429726475171484	1.0	0.4184043931002755	1.0	NE
DFS55_06225	HAD-IIIA family hydrolase	CP029332	0.0	9.484872980454265e-13	4.750972875909541e-09	0.022073197130264857	0.23375189096299506	GD
DFS55_06230	carbamoyltransferase	CP029332	0.11991284010130532	1.3932395796391155e-17	6.978737054412329e-14	0.49766111455649803	1.0	GD
DFS55_06235	epimerase	CP029332	0.0	7.354253587450329e-30	3.68374562195387e-26	0.0004142871081303813	0.00813789852794149	ES
DFS55_06240	glycosyltransferase family 2 protein	CP029332	0.4105024541657466	0.004888673751352013	1.0	0.8015916392478939	1.0	NE
DFS55_06245	glycosyltransferase family 1 protein	CP029332	0.5880290089930014	0.012509408692578383	1.0	0.9830742695958709	1.0	NE
DFS55_06250	glycosyltransferase family 1 protein	CP029332	0.1704955896574517	3.930547044825943e-06	0.01968811014753315	0.6970050703553533	1.0	GD
DFS55_06255	DNA topoisomerase IB	CP029332	0.2527958119556149	1.4121595890203115e-06	0.00707350738140274	0.8837962196189119	1.0	GD
DFS55_06260	hemophore-related protein	CP029332	0.9581882297340513	0.16020481035787848	1.0	0.9862297577163676	1.0	NE
DFS55_06265	NmrA family protein	CP029332	0.8938495543670827	0.021151971532726965	1.0	0.9907525850628759	1.0	NE
DFS55_06270	CsbD family protein	CP029332	2.0017747389841865	0.9712383587941026	1.0	0.5	1.0	NE
DFS55_06275	DUF3349 domain-containing protein	CP029332	0.0	0.0030143766375423505	1.0	0.1842633844272058	1.0	NE
DFS55_06280	endonuclease	CP029332	0.0	0.043574592327983275	1.0	0.9186663187105797	1.0	NE
DFS55_06285	LmbE family protein	CP029332	0.0	2.532175599349792e-05	0.12683667577143107	0.026739645534427398	0.2773772614183698	GD
DFS55_06290	acyl-CoA dehydrogenase	CP029332	0.011863986823930717	9.642682919409659e-05	0.4830019874332298	0.5049607871124225	1.0	GD
DFS55_06295	hypothetical protein	CP029332	0.22615500457593632	1.298908982425483e-06	0.006506235092969244	0.6020939482020345	1.0	GD
DFS55_06300	Rho termination factor	CP029332	0.08223582640279521	0.02528403764269373	1.0	0.5197392826361733	1.0	NE
DFS55_06305	catalase	CP029332	0.6152075126149563	3.2166553767111764e-06	0.016112226781946282	0.7931110287885064	1.0	GD
DFS55_06310	chemotaxis protein CheB	CP029332	3.022061911381792	6.267893824636893e-05	0.313958801676062	0.9921875000000007	1.0	GA
DFS55_06315	sulfate transporter	CP029332	3.220965201537063	0.0310435107007214	1.0	0.75	1.0	NE
DFS55_06320	PAS domain S-box protein	CP029332	2.0662267212537873	0.0002957869397861013	1.0	0.9999694824218766	1.0	NE
DFS55_06325	chemotaxis protein CheB	CP029332	4.5927547419779335	0.008928564203096654	1.0	0.8749999999999999	1.0	NE
DFS55_06330	glycosyl transferase family 1	CP029332	0.3952846981732199	0.023635821637871368	1.0	0.8634488839046975	1.0	NE
DFS55_06335	AraC family transcriptional regulator	CP029332	0.39175508129428366	2.64834770871797e-06	0.013265573672968312	0.8420374097834216	1.0	GD
DFS55_06340	alpha/beta hydrolase	CP029332	0.10713948384551765	0.0002229763135268042	1.0	0.4685846607692289	1.0	NE
DFS55_06345	flavin monoamine oxidase family protein	CP029332	0.41327644363827354	0.00013586174344210077	0.6805314729014827	0.5863352526567753	1.0	GD
DFS55_06350	MFS transporter	CP029332	0.43798706764326867	3.5562845540043248e-06	0.017813429331007664	0.602395298199349	1.0	GD
DFS55_06355	FMN-dependent monooxygenase	CP029332	0.8728012650491338	0.009483965660052466	1.0	0.9885869761222471	1.0	NE
DFS55_06360	hypothetical protein	CP029332	0.3353040887993615	0.0008910623835436759	1.0	0.9819273574177897	1.0	NE
DFS55_06365	phosphotransferase family protein	CP029332	0.186760076892518	3.75522716095627e-08	0.00018809932849229958	0.9327767027837154	1.0	GD
DFS55_06370	TetR family transcriptional regulator	CP029332	0.12017371960638784	7.144591649074209e-06	0.03578725957021271	0.5062717601579189	1.0	GD
DFS55_06375	KR domain-containing protein	CP029332	0.1165650375479772	5.226365064587838e-11	2.617886260852048e-07	0.37558589090603156	1.0	GD
DFS55_06380	hypothetical protein	CP029332	0.7837145236250609	0.0015929659375679226	1.0	0.8749999999999999	1.0	NE
DFS55_06385	HNH endonuclease	CP029332	0.4742693437941108	0.0005972447466783555	1.0	0.48030562709999897	1.0	NE
DFS55_06390	DUF4129 domain-containing protein	CP029332	0.14192948399344343	0.014464942345728801	1.0	0.5927843047244677	1.0	NE
DFS55_06395	hypothetical protein	CP029332	1.1871280215183022	0.043362742175508596	1.0	0.06979504541498158	0.5836450458825421	NE
DFS55_06400	ATPase	CP029332	0.16527161279573205	1.9401163256471583e-06	0.009718042675166615	0.0672981814969741	0.5655983072455424	GD
DFS55_06405	DUF58 domain-containing protein	CP029332	0.13541666666666666	7.661537791819613e-06	0.038376642799224446	0.11877633395003771	0.8749274364054984	GD
DFS55_06410	hypothetical protein	CP029332	1.604905285072038	0.0478619930269918	1.0	0.47866092052291437	1.0	NE
DFS55_06415	class I SAM-dependent methyltransferase	CP029332	0.11685774565338333	1.2200494814722128e-09	6.1112278526943144e-06	0.46967302325320665	1.0	GD
DFS55_06420	TetR/AcrR family transcriptional regulator	CP029332	0.04877813105866146	1.150390588973297e-12	5.762306460167245e-09	0.3822617797209937	1.0	GD
DFS55_06425	NADH-quinone oxidoreductase subunit NuoN	CP029332	0.06189775767698368	1.8976572716503858e-17	9.505365273696783e-14	0.2236068556906385	1.0	GD
DFS55_06430	NADH-quinone oxidoreductase subunit M	CP029332	0.023727973647861434	1.4882891525965974e-31	7.454840365356356e-28	0.010997906973628943	0.1317907082079124	GD
DFS55_06435	NADH-quinone oxidoreductase subunit L	CP029332	0.06370782539485959	4.282455196516609e-33	2.1450818079351695e-29	0.03431203015649975	0.3363384717297598	GD
DFS55_06440	NADH-quinone oxidoreductase subunit K	CP029332	0.2323708138811919	5.5416863241891736e-06	0.02775830679786357	0.7766995696761034	1.0	GD
DFS55_06445	NADH-quinone oxidoreductase subunit J	CP029332	0.0355788467826233	8.405757356959902e-14	4.210443860101215e-10	0.033777440159458716	0.3330535388951352	GD
DFS55_06450	NADH dehydrogenase subunit I	CP029332	0.13307730739084503	3.126994005982585e-18	1.566311297596677e-14	0.2893680904966717	1.0	GD
DFS55_06455	NADH-quinone oxidoreductase subunit NuoH	CP029332	0.11753686369800338	5.660454796048533e-20	2.83532180734071e-16	0.34684225382595046	1.0	GD
DFS55_06460	NADH-quinone oxidoreductase subunit G	CP029332	0.04664386593100307	4.950803853723676e-16	2.479857650330189e-12	0.06884540151903308	0.5776325229628756	GD
DFS55_06465	NADH oxidoreductase (quinone) subunit F	CP029332	0.060866899175903114	6.7734756996983476e-31	3.392833977978902e-27	0.5376106529152317	1.0	GD
DFS55_06470	NADH-quinone oxidoreductase subunit NuoE	CP029332	0.6039309557130553	3.676394229622114e-05	0.1841505869617717	0.8634303952440044	1.0	GD
DFS55_06475	NADH-quinone oxidoreductase subunit D	CP029332	0.01554795531033436	6.42633770333529e-30	3.2189525556006466e-26	0.0003885576827996985	0.007692827798986916	ES
DFS55_06480	NADH-quinone oxidoreductase subunit C	CP029332	0.11827898238843647	9.824211387920463e-15	4.9209474842093604e-11	0.2585916919559599	1.0	GD
DFS55_06485	NADH-quinone oxidoreductase subunit B	CP029332	0.36776475031432254	1.91208162357971e-05	0.09577616852510766	0.96875	1.0	GD
DFS55_06490	NADH-quinone oxidoreductase subunit A	CP029332	0.39303230286762547	0.059345915900703844	1.0	0.995822876380309	1.0	NE
DFS55_06495	hypothetical protein	CP029332	0.21779603793090643	0.009228293678879156	1.0	0.6093885935699944	1.0	NE
DFS55_06500	YceI family protein	CP029332	0.4944351632132089	0.1067236515316262	1.0	0.5	1.0	NE
DFS55_06505	nuclear transport factor 2 family protein	CP029332	0.08569692399139474	0.0016825218128173878	1.0	0.19026774540130953	1.0	NE
DFS55_06510	hypothetical protein	CP029332	0.10105336999269171	0.004260761423930649	1.0	0.38525905874716465	1.0	NE
DFS55_06515	phosphotransferase family protein	CP029332	1.3305843431416375	0.4093270366192653	1.0	0.9498055921574022	1.0	NE
DFS55_06520	acyl-CoA dehydrogenase	CP029332	0.028633479788469186	3.685925832790429e-12	1.846280249644726e-08	0.23517140122961483	1.0	GD
DFS55_06525	TetR/AcrR family transcriptional regulator	CP029332	0.26528799776232354	1.561322569011122e-08	7.820664748176711e-05	0.39085288025859516	1.0	GD
DFS55_06530	hydroxymethylglutaryl-CoA lyase	CP029332	0.09041147351059936	2.326745508292967e-08	0.00011654668251039471	0.011179190948044659	0.1336306509536819	GD
DFS55_06535	CoA transferase	CP029332	0.06786548615636363	1.5315823507799384e-15	7.671695995056712e-12	0.026801875529345376	0.2773772614183698	GD
DFS55_06540	alpha/beta hydrolase	CP029332	0.16892310416101852	4.821627341114323e-11	2.4151531351641645e-07	0.9824050128763665	1.0	GD
DFS55_06545	homogentisate 1,2-dioxygenase	CP029332	0.23658690307310593	3.2426201487513474e-17	1.6242284325095498e-13	0.9899612127690043	1.0	GD
DFS55_06550	NADPH:quinone oxidoreductase family protein	CP029332	0.272333807630607	0.0047845162858956205	1.0	0.9663358391347608	1.0	NE
DFS55_06555	acyl-CoA dehydrogenase	CP029332	0.18576855945894402	9.644093162412863e-09	4.8307262650526033e-05	0.7902595749362916	1.0	GD
DFS55_06560	acyl-CoA dehydrogenase	CP029332	0.4002485020091263	0.02456684799831475	1.0	0.9879806406940503	1.0	NE
DFS55_06565	histidinol-phosphatase	CP029332	0.0	5.039695903571047e-06	0.025243836780987374	0.014081162915722518	0.16364859639177284	GD
DFS55_06570	hypothetical protein	CP029332	2.029801931790923	0.13557466910484547	1.0	0.8749999999999999	1.0	NE
DFS55_06575	PPE family protein	CP029332	0.13240281717069255	5.065016012988665e-13	2.537066520906022e-09	0.5568754878350046	1.0	GD
DFS55_06580	PPE family protein	CP029332	0.522134186659588	3.101381037937953e-09	1.5534817619031206e-05	0.5922574221368202	1.0	GD
DFS55_06585	slipin family protein	CP029332	0.07925578070519393	6.81326233240786e-08	0.0003412763102303097	0.4335024763991819	1.0	GD
DFS55_06590	hypothetical protein	CP029332	0.03761671156458546	1.762701199672899e-07	0.0008829370309161551	0.3124404886616029	1.0	GD
DFS55_06595	nitric-oxide reductase large subunit	CP029332	1.19177710073604	0.07840031704845088	1.0	0.9999989386332034	1.0	NE
DFS55_06600	universal stress protein	CP029332	0.045426424287167255	8.150605771269481e-09	4.082638430828883e-05	0.15370380005879308	1.0	GD
DFS55_06605	cyanoglobin	CP029332	0.6680980767691929	0.8451373861690279	1.0	0.8749999999999999	1.0	NE
DFS55_06610	pyridoxamine 5'-phosphate oxidase family protein	CP029332	3.5599729652158643	0.10745339476829545	1.0	0.8749999999999999	1.0	NE
DFS55_06615	NADP oxidoreductase	CP029332	4.988300972082566	2.8674505119509285e-06	0.014363059614362201	0.9960937500000009	1.0	GA
DFS55_06620	peptide chain release factor 2	CP029332	0.0	8.479092984816322e-36	4.247177676094496e-32	3.184927019842625e-08	2.5731128132889854e-06	ES
DFS55_06625	mechanosensitive ion channel family protein	CP029332	0.7734724851534442	0.720965114331898	1.0	0.5	1.0	NE
DFS55_06630	hypothetical protein	CP029332	6.977046004070826	8.872298507807303e-08	0.0004444134322560678	0.9843750000000003	1.0	GA
DFS55_06635	cell division ATP-binding protein FtsE	CP029332	0.0	1.993745718002069e-14	9.986672301472364e-11	0.0005366312702166885	0.009974953980837876	ES
DFS55_06640	ABC transporter permease	CP029332	0.011863986823930717	2.0860848952066702e-24	1.0449199240090212e-20	3.32839049849098e-05	0.0009313915087676713	ES
DFS55_06645	SsrA-binding protein	CP029332	0.0	8.200852910856073e-38	4.1078072230478065e-34	3.580475023365402e-07	2.1607951074743735e-05	ES
DFS55_06650	EamA/RhaT family transporter	CP029332	1.245538844281601	0.13176873783741802	1.0	0.9960937500000009	1.0	NE
DFS55_06655	maleylpyruvate isomerase family mycothiol-dependent enzyme	CP029332	8.894890207671189	2.736251073912719e-06	0.01370588162922881	0.75	1.0	GA
DFS55_06660	transfer-messenger RNA	CP029332	0.0	3.9960966656011324e-29	2.0016448197996072e-25	2.010025185391181e-06	9.355210391042128e-05	ES
DFS55_06665	hypothetical protein	CP029332	1.9003873115745304	0.8566834877949845	1.0	0.9633009461823636	1.0	NE
DFS55_06670	class I SAM-dependent methyltransferase	CP029332	4.2351348450990915	0.0006438278217586828	1.0	0.9990234375000006	1.0	NE
DFS55_06675	glycosyltransferase	CP029332	0.43072695263693195	7.652233504375726e-05	0.3833003762341801	0.9851702977167736	1.0	GD
DFS55_06680	DUF2505 domain-containing protein	CP029332	1.9436144518676126	0.1893841485066542	1.0	0.75	1.0	NE
DFS55_06685	M15 family peptidase	CP029332	2.023242177741705	0.9458851523764995	1.0	0.96875	1.0	NE
DFS55_06690	serine hydrolase	CP029332	1.119224441564537	0.0020593869772992136	1.0	0.9152966942474191	1.0	NE
DFS55_06695	phytanoyl-CoA dioxygenase family protein	CP029332	0.18294345784705165	2.8252651420035172e-05	0.1415175309629562	0.706561866813226	1.0	GD
DFS55_06700	phospholipase	CP029332	0.6788651360432099	0.11430315118433816	1.0	0.9031195692132078	1.0	NE
DFS55_06705	DUF732 domain-containing protein	CP029332	2.534906640451249	0.9564789814564523	1.0	0.869078174520859	1.0	NE
DFS55_06710	DUF2236 domain-containing protein	CP029332	0.27964441844965765	3.153173871887936e-05	0.15794247924286672	0.9963435577541239	1.0	GD
DFS55_06715	TetR/AcrR family transcriptional regulator	CP029332	1.6453493042717053	0.7944036283782286	1.0	0.9948164448711734	1.0	NE
DFS55_06720	hypothetical protein	CP029332	0.6794682910286912	0.00016362167992483686	0.8195809947435079	0.3595582320158486	1.0	NE
DFS55_06725	DUF4267 domain-containing protein	CP029332	0.13541666666666666	0.20296921249442057	1.0	0.8749999999999999	1.0	NE
DFS55_06730	YdiU family protein	CP029332	0.8626917852301551	0.6899120909217482	1.0	0.8383500550774476	1.0	NE
DFS55_06735	hemerythrin domain-containing protein	CP029332	0.5655197004813692	0.8450358396199438	1.0	0.5	1.0	NE
DFS55_06740	CoA ester lyase	CP029332	3.4799733019548476	0.5730049136177549	1.0	0.7598155554825545	1.0	NE
DFS55_06745	HNH endonuclease	CP029332	0.11190967238142188	4.676274352514025e-11	2.342345823174275e-07	0.3410223525969779	1.0	GD
DFS55_06750	DUF488 domain-containing protein	CP029332	1.85059542206201	0.16230228335536556	1.0	0.8749999999999999	1.0	NE
DFS55_06755	N-acetyltransferase	CP029332	0.254015956609189	1.0902718228955842e-07	0.0005461171560883981	0.19928580566286783	1.0	GD
DFS55_06760	fluoride efflux transporter CrcB	CP029332	8.665244265969246	0.7541360692079467	1.0	0.5	1.0	NE
DFS55_06765	fluoride efflux transporter CrcB	CP029332	1.236870717193176	0.3569790682255213	1.0	0.9375000000000002	1.0	NE
DFS55_06770	phosphoglucomutase (alpha-D-glucose-1,6-bisphosphate-dependent)	CP029332	2.9450366089262485	6.172041446853799e-11	3.091575560729068e-07	0.9999995231628419	1.0	GA
DFS55_06775	MFS transporter	CP029332	1.457217540045532	0.0419792255193996	1.0	0.9801426619480221	1.0	NE
DFS55_06780	tRNA-Ala	CP029332	0.0	8.486234231771575e-06	0.04250754726694382	0.0002720248255082005	0.00553891199581535	ES
DFS55_06785	hypothetical protein	CP029332	0.24488990577010156	5.523170407999846e-05	0.2766556057367123	0.2604262817662732	1.0	GD
DFS55_06790	type II toxin-antitoxin system death-on-curing family toxin	CP029332	3.8104632788635007	0.0024134658002104344	1.0	0.96875	1.0	NE
DFS55_06795	hypothetical protein	CP029332	4.453747066084046	0.19561727497454606	1.0	0.75	1.0	NE
DFS55_06800	long chain fatty acid-CoA synthetase Faa4p	CP029332	4.662532041123409	0.10010447093902508	1.0	0.5	1.0	NE
DFS55_06805	aldehyde dehydrogenase	CP029332	1.760364360998916	0.20625972071607934	1.0	0.9988090592978239	1.0	NE
DFS55_06810	aromatic ring-hydroxylating dioxygenase subunit alpha	CP029332	0.5208944435809488	0.00019353823310639702	0.9694330096299427	0.9962061658067862	1.0	GD
DFS55_06815	hypothetical protein	CP029332	0.258263095478523	0.002602746387279745	1.0	0.2568761189079344	1.0	NE
DFS55_06820	amidohydrolase family protein	CP029332	0.5272473293183075	0.0002675284495333443	1.0	0.9956337407982837	1.0	NE
DFS55_06825	MarR family transcriptional regulator	CP029332	0.6845202861830711	0.7873062649444976	1.0	0.8749999999999999	1.0	NE
DFS55_06830	hypothetical protein	CP029332	0.27816591000638696	0.00018223714986500162	0.9128258836737931	0.6309541486630306	1.0	GD
DFS55_06835	SDR family NAD(P)-dependent oxidoreductase	CP029332	0.19448552080106374	0.00013373337168741243	0.6698704587822488	0.8360717596624154	1.0	GD
DFS55_06840	aromatic ring-hydroxylating dioxygenase subunit alpha	CP029332	0.219935778813866	1.4454810427187175e-14	7.240414542978056e-11	0.8521120849938429	1.0	GD
DFS55_06845	hypothetical protein	CP029332	0.01554795531033436	0.00014732918520608717	0.7379718886972907	0.5860413257113016	1.0	GD
DFS55_06850	TauD/TfdA family dioxygenase	CP029332	0.3252625755946313	1.3658923268825767e-09	6.841754665354827e-06	0.9005432061940536	1.0	GD
DFS55_06855	carboxymuconolactone decarboxylase family protein	CP029332	0.05931993411965359	6.3068143585048884e-12	3.1590833121750985e-08	0.347462572223558	1.0	GD
DFS55_06860	enolase	CP029332	0.7908033850996812	0.021903679341158434	1.0	0.93190004845381	1.0	NE
DFS55_06865	cobalt ABC transporter	CP029332	0.0	1.3912465332058163e-20	6.968753884827934e-17	0.06958359933138343	0.5828499148008355	GD
DFS55_06870	RND family transporter	CP029332	0.26040812792104656	3.735127124312019e-23	1.8709251765678904e-19	0.8521598884950091	1.0	GD
DFS55_06875	hypothetical protein	CP029332	3.163688716884952	0.08885075181937098	1.0	0.8749999999999999	1.0	NE
DFS55_06880	hypothetical protein	CP029332	0.7106067513153428	0.4226728429851899	1.0	0.8749999999999999	1.0	NE
DFS55_06885	hypothetical protein	CP029332	3.3931182028882154	0.4233719120854249	1.0	0.7887127427237641	1.0	NE
DFS55_06890	hypothetical protein	CP029332	0.08573675282025271	2.101018673291781e-12	1.0524002534518531e-08	0.3300260902174407	1.0	GD
DFS55_06895	QacE family quaternary ammonium compound efflux SMR transporter	CP029332	0.27105578638456695	0.2984164421494552	1.0	0.5682363326764234	1.0	NE
DFS55_06900	KR domain-containing protein	CP029332	0.3319783288393102	0.003406946603402081	1.0	0.8749999999999999	1.0	NE
DFS55_06905	phosphotransferase family protein	CP029332	0.1817853503085351	8.949311948702195e-08	0.00044827103551049296	0.7381415575908059	1.0	GD
DFS55_06910	hypothetical protein	CP029332	0.5814453783197958	0.19882377812722063	1.0	0.5	1.0	NE
DFS55_06915	MspA protein	CP029332	0.762337322473453	0.09713654683897129	1.0	0.9335749071109787	1.0	NE
DFS55_06920	acyl-CoA dehydrogenase	CP029332	0.17582279892880665	2.0811492925346733e-14	1.0424476806306179e-10	0.6220118461881932	1.0	GD
DFS55_06925	enoyl-CoA hydratase/isomerase family protein	CP029332	0.35477072301432133	0.014890188539877142	1.0	0.9461893939274741	1.0	NE
DFS55_06930	LLM class F420-dependent oxidoreductase	CP029332	2.0670408477384146	0.004520079254202333	1.0	0.9980468749999997	1.0	NE
DFS55_06935	Hsp70 family protein	CP029332	2.2258931135057027	0.25847543389772476	1.0	0.9990905685034737	1.0	NE
DFS55_06940	carbon starvation protein A	CP029332	0.6544947464831443	0.004661362740045048	1.0	0.7978212555421623	1.0	NE
DFS55_06945	ATP-dependent DNA ligase	CP029332	0.33767600588428737	0.08404750623996979	1.0	0.7763150649520445	1.0	NE
DFS55_06950	KR domain-containing protein	CP029332	2.3901354650950277	0.3987288943270684	1.0	0.96875	1.0	NE
DFS55_06955	acyl-CoA dehydrogenase	CP029332	0.4414220394718054	0.0036163900306518688	1.0	0.9878269368767433	1.0	NE
DFS55_06960	DNA-binding protein	CP029332	0.28467661303191016	0.005894808430144749	1.0	0.6572149268340653	1.0	NE
DFS55_06965	thiolase family protein	CP029332	1.2881697313247273	0.13649472586922942	1.0	0.8875359167092944	1.0	NE
DFS55_06970	FadR family transcriptional regulator	CP029332	2.303571623955118	0.1352123334607064	1.0	0.9884215480151237	1.0	NE
DFS55_06975	sensor histidine kinase	CP029332	1.6001306610298969	0.06539545792530267	1.0	0.9998779296874981	1.0	NE
DFS55_06980	hypothetical protein	CP029332	1.364229323795268	0.674344868499948	1.0	0.75	1.0	NE
DFS55_06985	homocitrate synthase	CP029332	2.0539703169991697	0.5156912434509743	1.0	0.75	1.0	NE
DFS55_06990	cytochrome P450	CP029332	3.3854033281635054	2.9071660422466057e-06	0.014561994705613248	0.9990593869367966	1.0	GA
DFS55_06995	TetR/AcrR family transcriptional regulator	CP029332	3.9607039632751055	0.0005819298178447033	1.0	0.9843750000000003	1.0	NE
DFS55_07000	short chain dehydrogenase	CP029332	2.763827894288001	1.740053670315177e-05	0.08715928834608722	0.9990234375000006	1.0	GA
DFS55_07005	DNA polymerase IV	CP029332	2.3872130789258814	0.4018632998124688	1.0	0.9368489939427627	1.0	NE
DFS55_07010	TetR/AcrR family transcriptional regulator	CP029332	3.101198579677701	0.018919631315204372	1.0	0.8749999999999999	1.0	NE
DFS55_07015	NAD(P)H-dependent oxidoreductase	CP029332	2.381922596850948	0.03648805427472447	1.0	0.9375000000000002	1.0	NE
DFS55_07020	hypothetical protein	CP029332	0.8590576012324302	0.2169417940784355	1.0	0.8228693404988848	1.0	NE
DFS55_07025	NrdH-redoxin	CP029332	0.0	1.0242793563827913e-16	5.130615296121402e-13	0.00011769463042232638	0.0027293166841918185	ES
DFS55_07030	class Ib ribonucleoside-diphosphate reductase assembly flavoprotein NrdI	CP029332	0.0	5.150130483648593e-15	2.5797003592595803e-11	1.0961751884885216e-06	5.6605582671536126e-05	ES
DFS55_07035	class 1b ribonucleoside-diphosphate reductase subunit alpha	CP029332	0.0	9.94152533817731e-112	4.979710041893014e-108	3.4015314953769896e-19	2.3623508333934915e-16	ES
DFS55_07040	TetR/AcrR family transcriptional regulator	CP029332	1.3118077078709245	0.03421880509414419	1.0	0.8749999999999999	1.0	NE
DFS55_07045	NAD(P)/FAD-dependent oxidoreductase	CP029332	1.19003521387379	0.9272825596395778	1.0	0.9999782611217215	1.0	NE
DFS55_07050	TetR/AcrR family transcriptional regulator	CP029332	1.6410695143124472	0.1062759201489898	1.0	0.75	1.0	NE
DFS55_07055	polyketide cyclase	CP029332	0.657667834086001	0.0025899734045060135	1.0	0.30664890996384664	1.0	NE
DFS55_07060	class 1b ribonucleoside-diphosphate reductase subunit beta	CP029332	0.0	3.7001769064996475e-48	1.8534186124656735e-44	1.163865154678446e-06	5.948776081412589e-05	ES
DFS55_07065	DUF3349 domain-containing protein	CP029332	2.2598221286398075	0.08568711533849914	1.0	0.9375000000000002	1.0	NE
DFS55_07070	NAD(P)-dependent alcohol dehydrogenase	CP029332	4.097428264662044	9.024024111060824e-13	4.520133677230367e-09	0.9995144553944234	1.0	GA
DFS55_07075	iron-siderophore ABC transporter substrate-binding protein	CP029332	0.011859615594207765	1.4956879330707045e-14	7.491900856751159e-11	0.006826915201393934	0.08767122825245097	GD
DFS55_07080	cytochrome c oxidase subunit I	CP029332	0.0	1.9631315586839346e-58	9.833325977447828e-55	4.7067349015776694e-14	1.3097797290001414e-11	ES
DFS55_07085	phosphoserine phosphatase SerB	CP029332	0.0	2.7609673221484214e-14	1.3829685316641443e-10	0.015080080994940086	0.17324799473315342	GD
DFS55_07090	ABC transporter ATP-binding protein	CP029332	0.9733079002431255	0.8278273946239967	1.0	0.9921875000000007	1.0	NE
DFS55_07095	NUDIX hydrolase	CP029332	1.9443236727268465	0.9826526292677297	1.0	0.9375000000000002	1.0	NE
DFS55_07100	enoyl-CoA hydratase	CP029332	0.7629021061932535	0.9971313483562362	1.0	0.96875	1.0	NE
DFS55_07105	class I SAM-dependent methyltransferase	CP029332	0.4806093190788504	0.02138364743071867	1.0	0.11975132346000719	0.8795225501630147	NE
DFS55_07110	SAM-dependent methyltransferase	CP029332	0.5558822560269174	0.25918487349580877	1.0	0.7324643768547109	1.0	NE
DFS55_07115	DUF3298 domain-containing protein	CP029332	3.683475930924844	1.0159170953369262e-06	0.0050887287305426635	0.999511718750001	1.0	GA
DFS55_07120	hypothetical protein	CP029332	8.560629310074386	0.5808585891288309	1.0	0.1839870395148665	1.0	NE
DFS55_07125	pyrrolo-quinoline quinone	CP029332	0.0	2.754102884233266e-28	1.379530134712443e-24	4.2513772806368727e-07	2.5053116233776583e-05	ES
DFS55_07130	acetyltransferase	CP029332	0.8450852991908993	0.3308285334537254	1.0	0.9960937500000009	1.0	NE
DFS55_07140	deoxyribodipyrimidine photo-lyase	CP029332	0.0701574336722267	2.070952031717225e-05	0.1037339872687158	0.49936818476926154	1.0	GD
DFS55_07145	tryptophan-rich sensory protein	CP029332	1.130335081578444	0.1747329005523396	1.0	0.9960937500000009	1.0	NE
DFS55_07150	hypothetical protein	CP029332	3.061517146915647	0.6423853410017671	1.0	0.9186031079998073	1.0	NE
DFS55_07155	type 2 isopentenyl-diphosphate Delta-isomerase	CP029332	0.0	2.9254841431820564e-11	1.465375007319892e-07	0.015640714553757026	0.17805531636311123	GD
DFS55_07160	MarR family transcriptional regulator	CP029332	0.4349412202080317	0.005122814462632307	1.0	0.6469109735969982	1.0	NE
DFS55_07165	hypothetical protein	CP029332	0.5009902439606119	0.006117265844787355	1.0	0.9921875000000007	1.0	NE
DFS55_07170	Rieske (2Fe-2S) protein	CP029332	0.10507615703858919	2.4837107207055963e-12	1.2440907000014332e-08	0.3060109401427971	1.0	GD
DFS55_07175	FAD-dependent oxidoreductase	CP029332	0.19843507931822005	8.40055822231591e-14	4.207839613558039e-10	0.6103730119610202	1.0	GD
DFS55_07180	methyltransferase domain-containing protein	CP029332	0.15127400145677952	1.5372044139030084e-06	0.007699856909240169	0.9980468749999997	1.0	GD
DFS55_07185	lycopene cyclase domain-containing protein	CP029332	1.0918056394557039	0.6970651262601756	1.0	0.8749999999999999	1.0	NE
DFS55_07190	lycopene cyclase domain-containing protein	CP029332	0.8944167678902841	0.29028723625744157	1.0	0.96875	1.0	NE
DFS55_07195	phytoene/squalene synthase family protein	CP029332	0.20212341903434666	7.397547378563361e-06	0.037054314819223874	0.7246625142898565	1.0	GD
DFS55_07200	phytoene desaturase	CP029332	0.8922904915487572	0.03492774802364387	1.0	0.9710961209995369	1.0	NE
DFS55_07205	polyprenyl synthetase family protein	CP029332	1.30970136699954	0.14071287326965723	1.0	0.7919994518839404	1.0	NE
DFS55_07210	anti-sigma factor antagonist	CP029332	1.7723167539006832	0.606213343515255	1.0	0.75	1.0	NE
DFS55_07215	hypothetical protein	CP029332	0.2207918706938895	2.2013648354766262e-05	0.11026636460902421	0.9414320613858622	1.0	GD
DFS55_07220	phosphodiesterase	CP029332	0.023727973647861434	4.177866532558129e-05	0.2092693346158367	0.547022346208578	1.0	GD
DFS55_07225	TIGR01777 family protein	CP029332	0.10456359155722936	1.7132752774342032e-14	8.581795864667923e-11	0.9293115724200639	1.0	GD
DFS55_07230	glycosyltransferase family 1 protein	CP029332	0.4650703314297114	0.00971646112094706	1.0	0.4148032895062165	1.0	NE
DFS55_07235	DUF1957 domain-containing protein	CP029332	0.3006325149222614	1.3274535441224319e-06	0.006649214802509261	0.8807652254957212	1.0	GD
DFS55_07240	class I SAM-dependent methyltransferase	CP029332	1.068942967143009	0.45015616925967095	1.0	0.5587324485076303	1.0	NE
DFS55_07245	electron transfer flavoprotein subunit beta/FixA family protein	CP029332	0.0	4.600646298159785e-05	0.23044637307482363	0.11714153326743458	0.8718602379443978	GD
DFS55_07250	electron transfer flavoprotein subunit alpha/FixB family protein	CP029332	0.010757841894857163	8.083657039603207e-22	4.049103811137247e-18	0.010343638964759243	0.1260615269452045	GD
DFS55_07255	GNAT family N-acetyltransferase	CP029332	1.0099548383137091	0.9862944958937531	1.0	0.9998779296874981	1.0	NE
DFS55_07260	1-acyl-sn-glycerol-3-phosphate acyltransferase	CP029332	2.1294646618872917	0.494777589578279	1.0	0.9375000000000002	1.0	NE
DFS55_07265	cysteine desulfurase	CP029332	0.07118392094358429	7.032160551347142e-09	3.5224092201697835e-05	0.6213394755464823	1.0	GD
DFS55_07270	tRNA(5-methylaminomethyl-2-thiouridine)- methyltransferase	CP029332	0.05740170782586023	2.743668172703255e-13	1.3743033877070604e-09	0.306240976325802	1.0	GD
DFS55_07275	sensor domain-containing protein	CP029332	1.6697058885245077	0.06798651399471825	1.0	0.7497371871695799	1.0	NE
DFS55_07280	methionine synthase	CP029332	1.2980126046147453	0.01762387878295471	1.0	0.8749999999999999	1.0	NE
DFS55_07285	NAD-dependent DNA ligase LigA	CP029332	0.0	2.0074486529214093e-38	1.005531030248334e-34	2.4510569990937197e-09	2.3610277900885467e-07	ES
DFS55_07290	cystathionine gamma-lyase	CP029332	1.4837572931108787	0.4108381781011925	1.0	0.9761609167269477	1.0	NE
DFS55_07295	TetR family transcriptional regulator	CP029332	0.6761697455882906	0.19988046951357785	1.0	0.9170764846291519	1.0	NE
DFS55_07300	pyridoxamine 5'-phosphate oxidase	CP029332	1.4783067367617275	0.37998985913841865	1.0	0.7612367373062188	1.0	NE
DFS55_07305	transport acessory protein MmpS	CP029332	0.2009984094414484	0.01811436609573867	1.0	0.8986640626509013	1.0	NE
DFS55_07310	MMPL family transporter	CP029332	0.29509874797120816	3.4584531898180698e-12	1.7323392027798713e-08	0.9999380838897539	1.0	GD
DFS55_07315	hypothetical protein	CP029332	0.16480256921863415	9.245168565784257e-09	4.630904934601334e-05	0.3649278437398253	1.0	GD
DFS55_07320	amino acid-binding protein	CP029332	0.29735356966795146	0.11562095390367846	1.0	0.9245560548387093	1.0	NE
DFS55_07330	Asp-tRNA(Asn)/Glu-tRNA(Gln) amidotransferase subunit GatA	CP029332	0.0	4.610590949097804e-46	2.3094450064030903e-42	2.0349531395460636e-10	3.029746649664851e-08	ES
DFS55_07335	6-phosphofructokinase	CP029332	0.24461579361808786	3.2310340374887573e-06	0.016184249493781184	0.7528584275989592	1.0	GD
DFS55_07340	MinD/ParA family protein	CP029332	0.3829965702710765	0.0017520934522299266	1.0	0.7362397585112924	1.0	NE
DFS55_07345	Asp-tRNA(Asn)/Glu-tRNA(Gln) amidotransferase GatCAB subunit B	CP029332	0.0	1.3139510222048309e-45	6.581580670223997e-42	2.7508522470711327e-09	2.5998148878451517e-07	ES
DFS55_07350	sorbosone dehydrogenase family protein	CP029332	3.270962837998466	0.0007437528881892233	1.0	0.9843750000000003	1.0	NE
DFS55_07355	DoxX family protein	CP029332	0.9415755815859722	0.19954330138342813	1.0	0.9655281068565549	1.0	NE
DFS55_07360	PH domain-containing protein	CP029332	0.7407430959064611	0.23415757923622105	1.0	0.75	1.0	NE
DFS55_07365	acetolactate synthase large subunit	CP029332	0.20877611771370194	5.727833350375362e-09	2.8690717252030187e-05	0.422612779580137	1.0	GD
DFS55_07370	acetolactate synthase small subunit	CP029332	0.023727973647861434	0.0031336319320286066	1.0	0.2181180114802797	1.0	NE
DFS55_07375	ketol-acid reductoisomerase	CP029332	0.05726258834721542	1.6113076567785028e-13	8.071040052803521e-10	0.12420376136908393	0.9019870819106417	GD
DFS55_07380	NAD(P)H:quinone oxidoreductase	CP029332	0.9239896073003748	0.09352534569908375	1.0	0.9039218214502956	1.0	NE
DFS55_07385	NAD(P)/FAD-dependent oxidoreductase	CP029332	0.7640497967431401	1.163242655346385e-06	0.0058266824606300425	0.43873405622282974	1.0	NE
DFS55_07390	phosphoglycerate dehydrogenase	CP029332	0.0	3.0154978628517103e-18	1.510462879502422e-14	0.00159255836066616	0.025324205805005696	GD
DFS55_07395	3-isopropylmalate dehydrogenase	CP029332	0.16972333712158988	5.329580621775215e-07	0.002669586933447205	0.47979746199622975	1.0	GD
DFS55_07400	MFS transporter	CP029332	0.15423865992534816	0.00016812173880740493	0.8421217896862913	0.7724385794453271	1.0	GD
DFS55_07405	FAA hydrolase family protein	CP029332	0.045318943865568756	5.574173996886045e-07	0.00279210375504022	0.04265940893547502	0.3942453493686243	GD
DFS55_07410	glutamate--tRNA ligase	CP029332	0.0	2.5303648511315966e-38	1.2674597539318167e-34	4.652918353174757e-10	5.6845043978176485e-08	ES
DFS55_07415	tRNA-Gln	CP029332	0.0	3.174129768775651e-12	1.5899216011797235e-08	0.00023906581027547066	0.004948267122602614	ES
DFS55_07420	tRNA-Glu	CP029332	0.0	1.4877576801585868e-06	0.007452178219914361	0.27955720994817357	1.0	GD
DFS55_07425	PPOX class F420-dependent oxidoreductase	CP029332	1.45729970644862	0.15726704555638313	1.0	0.9375000000000002	1.0	NE
DFS55_07430	IclR family transcriptional regulator	CP029332	0.41012304239745395	2.69191744849664e-07	0.001348381449951967	0.16772003596245583	1.0	GD
DFS55_07435	3-isopropylmalate dehydratase large subunit	CP029332	0.13620891825902295	8.28918418105449e-12	4.152052356290194e-08	0.682694516105798	1.0	GD
DFS55_07440	3-isopropylmalate dehydratase small subunit	CP029332	0.038249441686838186	4.231677435006082e-19	2.1196472271945465e-15	0.008318644293576694	0.10397083483076476	GD
DFS55_07445	HU family DNA-binding protein	CP029332	0.07116206479496955	7.724352810005746e-05	0.38691283225318784	0.2216833874993823	1.0	GD
DFS55_07450	NUDIX hydrolase	CP029332	0.5063922854900406	2.074599246739681e-05	0.10391667626919063	0.6254936070472844	1.0	GD
DFS55_07455	RNA degradosome polyphosphate kinase	CP029332	0.15617787467016006	1.0188390018529773e-15	5.103364560281563e-12	0.9949861867580095	1.0	GD
DFS55_07460	2-phospho-L-lactate guanylyltransferase	CP029332	0.6977607471389038	3.532213174115631e-05	0.17692855789145198	0.10756951750777982	0.8188688650402267	NE
DFS55_07465	NAD(P)-dependent glycerol-3-phosphate dehydrogenase	CP029332	4.181383588081331	0.0037572851169963067	1.0	0.9375000000000002	1.0	NE
DFS55_07470	D-alanine--D-alanine ligase A	CP029332	0.0	1.8217108396187655e-20	9.124949595650396e-17	2.8714238614268237e-07	1.79787026523587e-05	ES
DFS55_07475	DUF3515 domain-containing protein	CP029332	0.01554795531033436	4.281820154466495e-10	2.1447637153722676e-06	0.10997613949840984	0.8333895351702495	GD
DFS55_07480	thiamine-phosphate kinase	CP029332	1.1194674592011291	0.5327608883399972	1.0	0.6218137804790068	1.0	NE
DFS55_07485	uracil-DNA glycosylase	CP029332	0.30027175763669056	0.0008324835438983018	1.0	0.7721543345853994	1.0	NE
DFS55_07490	KR domain-containing protein	CP029332	0.2627384824813025	0.0017801000225259637	1.0	0.8988561671877914	1.0	NE
DFS55_07495	DUF1214 domain-containing protein	CP029332	1.2840130886634569	0.19632291262683876	1.0	0.9639556690112218	1.0	NE
DFS55_07500	nuclear transport factor 2 family protein	CP029332	4.368914378824239	8.358474524749105e-06	0.04186759889446827	0.9921875000000007	1.0	GA
DFS55_07505	dehydrogenase	CP029332	3.823493303752198	4.590518200355062e-05	0.22993905665578504	0.9843750000000003	1.0	GA
DFS55_07510	NAD(P)-dependent oxidoreductase	CP029332	0.413222058585987	0.0006162706876245883	1.0	0.9542472120033181	1.0	NE
DFS55_07520	hypothetical protein	CP029332	0.47304009968834965	0.26084412775342947	1.0	0.9673369958465944	1.0	NE
DFS55_07525	DAK2 domain-containing protein	CP029332	1.9616235186936468	0.015090875203206648	1.0	0.9960937500000009	1.0	NE
DFS55_07530	ATP-dependent DNA helicase RecG	CP029332	0.1983693412196015	0.011904578144028271	1.0	0.9787527617497138	1.0	NE
DFS55_07535	HNH endonuclease	CP029332	2.158605780193417	0.00464626918985456	1.0	0.999511718750001	1.0	NE
DFS55_07540	aldo/keto reductase	CP029332	0.0	7.515788612832953e-12	3.764658516168026e-08	0.0019610072800456636	0.029765713532571906	GD
DFS55_07550	alpha/beta hydrolase	CP029332	1.2017912664318098	0.7852169374694127	1.0	0.5785785766626496	1.0	NE
DFS55_07555	hypothetical protein	CP029332	0.0	1.3816405336567048e-18	6.920637433086434e-15	1.8632618601751157e-05	0.0005588669854860571	ES
DFS55_07560	hypothetical protein	CP029332	0.0	2.6070837356712606e-13	1.3058882431977344e-09	0.012719199161488021	0.1492048444962377	GD
DFS55_07565	16S rRNA (guanine(966)-N(2))-methyltransferase RsmD	CP029332	1.3298291959266977	0.24606806488981692	1.0	0.8798211330222523	1.0	NE
DFS55_07570	phosphopantetheine adenylyltransferase	CP029332	0.0	1.4827143260394594e-08	7.426916059131652e-05	0.003391565612318437	0.047815354450734066	GD
DFS55_07575	hypothetical protein	CP029332	0.5731463175065872	0.08202307740654599	1.0	0.9111634345778297	1.0	NE
DFS55_07580	NAD-dependent dehydratase	CP029332	2.4949459274114343	0.001200870784815444	1.0	0.9999974915908136	1.0	NE
DFS55_07585	IS3 family transposase	CP029332	2.5813299124581346	1.3317322530114044e-10	6.670646855334125e-07	0.9999992389440675	1.0	GA
DFS55_07590	alcohol dehydrogenase	CP029332	1.8091087887297865	0.011700192989416285	1.0	0.9999151297456665	1.0	NE
DFS55_07595	TetR family transcriptional regulator	CP029332	1.6736324436671244	0.03462851988313601	1.0	0.9990285578314538	1.0	NE
DFS55_07600	TetR family transcriptional regulator	CP029332	5.821865290770813	5.448663415455064e-20	2.729235504801442e-16	0.999999046325684	1.0	GA
DFS55_07605	IS256 family transposase IS1245	CP029332	6.288094286876636	2.839726297329669e-11	1.4224189023324313e-07	0.9982118024097609	1.0	GA
DFS55_07610	cysteine hydrolase	CP029332	4.24366688468127	2.978658076551591e-13	1.492009830544692e-09	0.9998779296874981	1.0	GA
DFS55_07615	zf-HC2 domain-containing protein	CP029332	3.9237644728684447	6.345576499525708e-10	3.1784992686124273e-06	0.9980468749999997	1.0	GA
DFS55_07620	DUF417 domain-containing protein	CP029332	2.4706474423329197	0.004782590342224858	1.0	0.9980468749999997	1.0	NE
DFS55_07625	hypothetical protein	CP029332	4.176845305271846	3.690860462362867e-11	1.8487520055975598e-07	0.9997558593749988	1.0	GA
DFS55_07630	IS256 family transposase IS1245	CP029332	6.611456611403446	2.4536167946544147e-13	1.2290166524423963e-09	0.9317693916469324	1.0	GA
DFS55_07635	aldehyde dehydrogenase	CP029332	1.8375734275223479	0.0002585943562601222	1.0	0.9999999860099347	1.0	NE
DFS55_07640	alkene reductase	CP029332	9.53306661630167	3.4256988756243875e-42	1.7159325668002557e-38	0.9999999701976758	1.0	GA
DFS55_07645	transcriptional regulator	CP029332	0.0	2.208960148667268e-37	1.1064681384674347e-33	1.8145182204161716e-06	8.656115967680574e-05	ES
DFS55_07650	TIGR01458 family HAD-type hydrolase	CP029332	2.3542150478614543	3.5573482317000147e-07	0.0017818757292585373	0.999999046325684	1.0	GA
DFS55_07655	LLM class F420-dependent oxidoreductase	CP029332	0.15980711795863964	1.8060967866202194e-16	9.046738804180679e-13	0.8513162295804761	1.0	GD
DFS55_07660	hypothetical protein	CP029332	1.6160131467734924	0.2707957312262663	1.0	0.9960937500000009	1.0	NE
DFS55_07665	IS256 family transposase IS666	CP029332	2.2503411974958887	1.50974213346181e-08	7.562298346510207e-05	0.999986813858076	1.0	GA
DFS55_07670	hypothetical protein	CP029332	2.675212600681201	0.21318714067669164	1.0	0.9990234375000006	1.0	NE
DFS55_07675	OsmC family protein	CP029332	2.7200430972071725	2.687957084555989e-13	1.346397703654095e-09	0.9999942760000106	1.0	GA
DFS55_07680	anti-sigma factor	CP029332	3.6919480485270206	6.015988227079023e-06	0.030134085029438828	0.96875	1.0	GA
DFS55_07685	RNA polymerase subunit sigma-24	CP029332	2.3640405332486933	2.2820256646749334e-08	0.00011430666554356741	0.9980194649995836	1.0	GA
DFS55_07690	IS110 family transposase	CP029332	2.694743618093032	4.907792703908612e-07	0.002458313365387824	0.9997558593749988	1.0	GA
DFS55_07695	creatininase family protein	CP029332	1.0282107909640226	0.4451916561197953	1.0	0.8633870421966473	1.0	NE
DFS55_07700	hypothetical protein	CP029332	1.4797570125947157	0.07405572073904497	1.0	0.9999961853027336	1.0	NE
DFS55_07705	hypothetical protein	CP029332	0.04744283360655402	1.2892833522676112e-05	0.06458020311508464	0.6375955591627405	1.0	GD
DFS55_07710	cell division protein FtsK	CP029332	0.9136685694036858	0.0018596611135930003	1.0	0.9654562060921866	1.0	NE
DFS55_07715	plasmid replication initiator protein	CP029332	0.28734380023715766	1.2462401294997414e-17	6.242416808664205e-14	0.884331085436304	1.0	GD
DFS55_07720	recombinase family protein	CP029332	0.931035994991968	0.03941714889718987	1.0	0.9998823364725752	1.0	NE
DFS55_07725	HNH endonuclease	CP029332	1.4287026702646775	0.018708158782586987	1.0	0.9921875000000007	1.0	NE
DFS55_07730	thiamine pyrophosphate-requiring protein	CP029332	0.8435275050557068	0.02151543225726183	1.0	0.99719736637885	1.0	NE
DFS55_07735	hypothetical protein	CP029332	2.0008308652524067	0.3966572659995752	1.0	0.9980468749999997	1.0	NE
DFS55_07745	hypothetical protein	CP029332	2.0729103609937454	0.006441151970891455	1.0	0.9968124882319983	1.0	NE
DFS55_07750	DivIVA domain-containing protein	CP029332	0.0	1.7475988647066873e-05	0.08753722713315797	0.12178185944309468	0.890518735694104	GD
DFS55_07755	DUF177 domain-containing protein	CP029332	0.0	0.003106008938208932	1.0	0.06527426870238694	0.5511876331977574	NE
DFS55_07760	ribonuclease III	CP029332	0.0	2.0989468788472136e-17	1.0513624916145693e-13	0.0013941703779016506	0.022599998132392777	GD
DFS55_07765	DNA-formamidopyrimidine glycosylase	CP029332	0.6165336735544396	0.3361220110794225	1.0	0.9951516204630114	1.0	NE
DFS55_07770	PIG-L domain-containing protein	CP029332	0.16635435657396594	6.399030820281606e-08	0.0003205274537879056	0.5174652834316024	1.0	GD
DFS55_07775	OsmC family peroxiredoxin	CP029332	0.4743889949980336	0.2876285828623891	1.0	0.8749999999999999	1.0	NE
DFS55_07780	acylphosphatase	CP029332	0.0	5.7083609820691234e-05	0.2859318015918424	0.07939966131924868	0.6477408852575189	GD
DFS55_07785	chromosome segregation protein SMC	CP029332	1.0048155168447326	0.6919247801704052	1.0	0.9936377879481205	1.0	NE
DFS55_07790	signal recognition particle-docking protein FtsY	CP029332	0.0	9.88152476382214e-07	0.00494965575419851	0.048604967498322486	0.4410548590563358	GD
DFS55_07795	ammonium transporter	CP029332	0.9163779560357865	0.337759946610652	1.0	0.8043911950251047	1.0	NE
DFS55_07800	P-II family nitrogen regulator	CP029332	0.7197557639161658	0.9742716996756815	1.0	0.9427738958429388	1.0	NE
DFS55_07805	[protein-PII] uridylyltransferase	CP029332	0.2458953978436659	3.935031030074971e-08	0.00019710570429645532	0.7665488443843215	1.0	GD
DFS55_07810	ATP-dependent helicase	CP029332	2.526942690759264	0.0058932051724734135	1.0	0.999511718750001	1.0	NE
DFS55_07815	alpha/beta hydrolase	CP029332	3.7167530457522213	0.4631383309796028	1.0	0.29734871902097987	1.0	NE
DFS55_07820	signal recognition particle protein	CP029332	0.0	0.0002761514282305172	1.0	0.016354661636003125	0.18492212220031523	NE
DFS55_07825	amidohydrolase family protein	CP029332	1.3483015414259933	0.5034025263992392	1.0	0.9258086683825005	1.0	NE
DFS55_07830	hypothetical protein	CP029332	0.8592036504449838	2.6723678125501756e-06	0.013385890373063829	0.38380405439478305	1.0	NE
DFS55_07835	TetR/AcrR family transcriptional regulator	CP029332	0.9765622806079558	0.0007593228949478665	1.0	0.4180578314146261	1.0	NE
DFS55_07840	D-alanyl-D-alanine carboxypeptidase	CP029332	2.146878107403969	0.09138211656557242	1.0	0.96875	1.0	NE
DFS55_07845	nuclear transport factor 2 family protein	CP029332	4.600732086857491	6.961758968643297e-05	0.34871450673934273	0.9497979743530147	1.0	GA
DFS55_07850	30S ribosomal protein S16	CP029332	0.0	2.644871315627901e-10	1.3248160419980156e-06	0.009081904694397045	0.11260213023325445	GD
DFS55_07855	RNA-binding protein	CP029332	0.3065053637721848	0.08341067689439098	1.0	0.5	1.0	NE
DFS55_07860	ribosome maturation factor RimM	CP029332	0.12291960093859572	4.036825664453497e-08	0.00020220459753247567	0.16453913127348244	1.0	GD
DFS55_07865	tRNA (guanosine(37)-N1)-methyltransferase TrmD	CP029332	0.0	3.433347190075733e-20	1.7197636075089347e-16	0.0011257733166156992	0.018796661809760123	GD
DFS55_07870	hypothetical protein	CP029332	1.8833307279453124	0.337791949841041	1.0	0.9960937500000009	1.0	NE
DFS55_07875	50S ribosomal protein L19	CP029332	2.785691368008277	0.656724087470659	1.0	0.2693361010680755	1.0	NE
DFS55_07880	signal peptidase I	CP029332	0.0	5.0298507646593855e-18	2.519452248017886e-14	0.0014750284144248779	0.023833604283400686	GD
DFS55_07885	ribonuclease HII	CP029332	2.6505725871488774	0.3471433785706799	1.0	0.9541266382076758	1.0	NE
DFS55_07890	DUF2469 domain-containing protein	CP029332	4.85881942863464	0.00013792127842230628	0.6908476836173322	0.9960937500000009	1.0	GA
DFS55_07895	ANTAR domain-containing protein	CP029332	5.84908636387449	5.368621580160267e-07	0.0026891425495022777	0.9375000000000002	1.0	GA
DFS55_07900	epimerase	CP029332	6.103915923473555	1.9545565568613048e-08	9.790373793318275e-05	0.9987006749910913	1.0	GA
DFS55_07905	formate dehydrogenase accessory sulfurtransferase FdhD	CP029332	3.0001063354638005	0.0038972239815175005	1.0	0.8956832476763288	1.0	NE
DFS55_07910	YraN family protein	CP029332	0.486030729937312	0.003948345638217754	1.0	0.3580343809290809	1.0	NE
DFS55_07915	ATP-binding protein	CP029332	0.575409432302399	0.3583827565898301	1.0	0.9375000000000002	1.0	NE
DFS55_07920	DUF4190 domain-containing protein	CP029332	0.5322547672927176	0.4175284117765131	1.0	0.5	1.0	NE
DFS55_07925	DNA-protecting protein DprA	CP029332	0.5849249566761235	0.8099078459803217	1.0	0.9960937500000009	1.0	NE
DFS55_07930	siderophore-interacting protein	CP029332	5.202249537125208	3.939924972131175e-07	0.0019735084185405058	0.9960937500000009	1.0	GA
DFS55_07935	lactate 2-monooxygenase	CP029332	6.888856618886988	4.955627266984995e-12	2.4822736980327837e-08	0.9990234375000006	1.0	GA
DFS55_07940	tyrosine recombinase XerC	CP029332	1.822521702102999	0.8242113039140682	1.0	0.7825836412463978	1.0	NE
DFS55_07945	M23 family peptidase	CP029332	4.743884538983212	2.7116711115499496e-05	0.13582760597753699	0.8749999999999999	1.0	GA
DFS55_07950	hypothetical protein	CP029332	3.706708331932307	0.02603497190865152	1.0	0.5	1.0	NE
DFS55_07955	30S ribosomal protein S2	CP029332	0.0	4.92589436354368e-15	2.4673804866990294e-11	0.009333104441308785	0.11514660134609779	GD
DFS55_07960	elongation factor Ts	CP029332	0.0	1.8074089832551264e-09	9.053311597124928e-06	0.0156763074733432	0.1780558370384945	GD
DFS55_07965	amidase	CP029332	2.452426915679862	0.0013478555790502529	1.0	0.999511718750001	1.0	NE
DFS55_07970	MarR family transcriptional regulator	CP029332	0.7087331906924523	0.29730981779381427	1.0	0.75	1.0	NE
DFS55_07975	cation transport regulator ChaB	CP029332	6.799425385775437	0.693439530747471	1.0	0.75	1.0	NE
DFS55_07980	KR domain-containing protein	CP029332	1.0698648481727426	0.5326591643612184	1.0	0.953369870549766	1.0	NE
DFS55_07985	DUF1942 domain-containing protein	CP029332	4.901159302438576	1.6758859859969195e-05	0.0839451290385857	0.9960937500000009	1.0	GA
DFS55_07990	glycerol acyltransferase	CP029332	1.9674549048354273	0.6037821360377293	1.0	0.9226877607921884	1.0	NE
DFS55_07995	DNA-binding response regulator	CP029332	0.5416666666666666	0.6910934091433307	1.0	0.6347216858433474	1.0	NE
DFS55_08000	CsbD family protein	CP029332	2.31506243187514	0.31403333457354643	1.0	0.5	1.0	NE
DFS55_08005	UMP kinase	CP029332	0.0	4.666404143643062e-18	2.3374018355508095e-14	0.0001915084288220834	0.004152665454414787	ES
DFS55_08010	uridylate kinase	CP029332	1.647777311746924	0.9283249384643337	1.0	0.75	1.0	NE
DFS55_08015	ribosome recycling factor	CP029332	0.0	5.748594202594656e-15	2.879470836079663e-11	0.0018349644572123137	0.028194285172320487	GD
DFS55_08020	phosphatidate cytidylyltransferase	CP029332	0.0059319934119653585	2.0083575219741066e-10	1.00598628275683e-06	0.09577244250831315	0.7472339011279449	GD
DFS55_08025	23S rRNA (adenine(2503)-C(2))-methyltransferase RlmN	CP029332	3.4524033137099486	1.56524223170138e-07	0.0007840298338592213	0.9782402030556364	1.0	GA
DFS55_08030	protein disulfide oxidoreductase	CP029332	4.2585284894311926	2.9162788962555954e-05	0.14607640991344278	0.9843750000000003	1.0	GA
DFS55_08035	cytochrome c biogenesis protein CcdA	CP029332	3.489559779141817	4.776966090909437e-07	0.002392782314936537	0.999511718750001	1.0	GA
DFS55_08040	DUF2631 domain-containing protein	CP029332	1.388125633485878	0.9236362307019301	1.0	0.75	1.0	NE
DFS55_08045	1-deoxy-D-xylulose-5-phosphate reductoisomerase	CP029332	0.0	5.075768900934559e-13	2.542452642478121e-09	0.00038656592466460016	0.0076837647485911995	ES
DFS55_08050	zinc metalloprotease	CP029332	0.18371121368650584	4.601520257889188e-09	2.3049014971766942e-05	0.8558489729186262	1.0	GD
DFS55_08055	flavodoxin-dependent (E)-4-hydroxy-3-methylbut-2-enyl-diphosphate synthase	CP029332	0.0	4.2496514906280235e-16	2.128650431655577e-12	0.001939813535868847	0.029623554881606878	GD
DFS55_08060	DUF4081 domain-containing protein	CP029332	2.103896324045337	0.0029412897765200945	1.0	0.8080397017248218	1.0	NE
DFS55_08065	penicillin-binding transpeptidase domain-containing protein	CP029332	3.9864603700767356	3.8957891551554545e-07	0.0019514007878173672	0.9984607752083607	1.0	GA
DFS55_08070	DUF1707 domain-containing protein	CP029332	4.189975870564743	0.01282068460912987	1.0	0.8749999999999999	1.0	NE
DFS55_08075	type I methionyl aminopeptidase	CP029332	0.0	6.996278461202017e-26	3.5044358812160904e-22	5.017542499101394e-08	3.6424449823186787e-06	ES
DFS55_08080	cobyric acid synthase	CP029332	0.10484017020269129	0.0001387055102231682	0.6947759007078494	0.6960820481125835	1.0	GD
DFS55_08085	alpha/beta hydrolase	CP029332	0.472307842031575	0.049656113753890195	1.0	0.7510133960758245	1.0	NE
DFS55_08090	glutamine synthetase	CP029332	0.2192304156159885	1.0896025746785328e-06	0.005457819296564771	0.8904721977063225	1.0	GD
DFS55_08095	gamma-glutamyl-gamma-aminobutyrate hydrolase family protein	CP029332	0.1378499358874304	2.830410464016112e-05	0.14177526014256706	0.8174395291844396	1.0	GD
DFS55_08100	aldehyde dehydrogenase	CP029332	0.04540297275300765	9.496762079261197e-09	4.756928125501933e-05	0.29973972741054705	1.0	GD
DFS55_08105	3-oxoacyl-ACP reductase	CP029332	0.34808465042267034	0.005253864858018961	1.0	0.7069357063694511	1.0	NE
DFS55_08110	PPE family protein	CP029332	0.3915279430339565	0.23210218923693238	1.0	0.9431738123557005	1.0	NE
DFS55_08115	hypothetical protein	CP029332	0.7052657964140996	0.9327824610299774	1.0	0.75	1.0	NE
DFS55_08120	alkaline phosphatase family protein	CP029332	1.421183950126953	0.7933661399801839	1.0	0.9921875000000007	1.0	NE
DFS55_08125	HoxN/HupN/NixA family nickel/cobalt transporter	CP029332	0.40657943268934976	0.002278949442610382	1.0	0.26577625814391037	1.0	NE
DFS55_08130	mycothione reductase	CP029332	0.061977415334699616	1.3411409935247188e-29	6.717775236565317e-26	0.4855641989285245	1.0	GD
DFS55_08135	alpha/beta hydrolase	CP029332	0.23719231188415532	9.715014485836497e-12	4.8662507559555016e-08	0.901880985749469	1.0	GD
DFS55_08140	malate dehydrogenase (quinone)	CP029332	0.20413331129975631	0.0001514326484136898	0.7585261359041722	0.9371778259852523	1.0	GD
DFS55_08145	GNAT family N-acetyltransferase	CP029332	0.22781486173249293	1.1105403552985304e-05	0.055626966396903385	0.412949819858035	1.0	GD
DFS55_08150	VWA domain-containing protein	CP029332	0.1683313161510493	1.3902687040647523e-07	0.0006963855938660344	0.9446849981614261	1.0	GD
DFS55_08155	cob(I)yrinic acid a,c-diamide adenosyltransferase	CP029332	0.1526153030658371	0.025727226700551557	1.0	0.7371962621096595	1.0	NE
DFS55_08160	cobyrinate a,c-diamide synthase	CP029332	0.08451958639577153	5.033238032954779e-12	2.5211489307070487e-08	0.03754154377906651	0.360240599213303	GD
DFS55_08165	uroporphyrinogen-III C-methyltransferase	CP029332	0.20629945765998312	2.412290665207642e-08	0.00012083163942025079	0.7570441702974217	1.0	GD
DFS55_08170	MFS transporter	CP029332	0.33721212840006876	0.002823656095096122	1.0	0.999598716294028	1.0	NE
DFS55_08175	GNAT family N-acetyltransferase	CP029332	1.6280464589162715	0.4389410987609783	1.0	0.9999389648437513	1.0	NE
DFS55_08180	proline--tRNA ligase	CP029332	0.0	1.2460888581875426e-54	6.241659090661401e-51	1.794265624557768e-07	1.1825626991328762e-05	ES
DFS55_08185	DUF4439 domain-containing protein	CP029332	0.3864395661765573	0.09102685268654652	1.0	0.7214087892296683	1.0	NE
DFS55_08190	hypothetical protein	CP029332	0.543337519630374	0.38029176073802273	1.0	0.27309502990398626	1.0	NE
DFS55_08195	ribosome maturation factor RimP	CP029332	0.3544186820908617	0.004486122094277128	1.0	0.9270103175602906	1.0	NE
DFS55_08200	transcription termination/antitermination protein NusA	CP029332	0.0	8.716688291682321e-11	4.366189165303675e-07	0.000683585661866694	0.012185340143381745	GD
DFS55_08205	DUF448 domain-containing protein	CP029332	12.107171278981543	0.00014267225317327915	0.7146453161449553	0.8749999999999999	1.0	GA
DFS55_08210	translation initiation factor IF-2	CP029332	0.0	2.984748422072955e-49	1.4950604846163433e-45	2.360572969289371e-10	3.2844750008806834e-08	ES
DFS55_08215	30S ribosome-binding factor RbfA	CP029332	0.2763393482849752	0.18027275801567766	1.0	0.5593853346450472	1.0	NE
DFS55_08220	bifunctional oligoribonuclease/PAP phosphatase NrnA	CP029332	0.21958317150949958	0.003513849503934352	1.0	0.8714686689087192	1.0	NE
DFS55_08225	hypothetical protein	CP029332	2.041341694583653	0.16874982141486372	1.0	0.9843750000000003	1.0	NE
DFS55_08230	enoyl-CoA hydratase	CP029332	1.7862693379577985	0.005956045530230124	1.0	0.9375000000000002	1.0	NE
DFS55_08235	DUF2277 domain-containing protein	CP029332	2.081283225776964	0.5850884875146347	1.0	0.5	1.0	NE
DFS55_08240	DUF1802 domain-containing protein	CP029332	0.32290546780345947	0.12482899554409911	1.0	0.5	1.0	NE
DFS55_08245	hydrolase	CP029332	0.35405847439430993	1.14490843499342e-11	5.7348463508820404e-08	0.4312284839036145	1.0	GD
DFS55_08250	DUF3558 domain-containing protein	CP029332	2.757253731834982	2.374599899425693e-05	0.11894370896223297	0.9998779296874981	1.0	GA
DFS55_08255	metallophosphoesterase	CP029332	0.13541666666666666	5.175496612003616e-11	2.592406252952611e-07	0.7479519456738801	1.0	GD
DFS55_08260	4'-phosphopantetheinyl transferase	CP029332	0.0	2.8530339902998125e-05	0.14290847257411762	0.0029411959440782927	0.042515453089197096	GD
DFS55_08265	tRNA pseudouridine(55) synthase TruB	CP029332	2.7360402869427825	0.00035306030465731005	1.0	0.9921875000000007	1.0	NE
DFS55_08270	lipid-transfer protein	CP029332	0.05726695957693837	2.985353685212241e-11	1.4953636609228117e-07	0.30337336384290103	1.0	GD
DFS55_08275	acyl-CoA dehydrogenase	CP029332	0.5784864208781936	0.0001681177714753288	0.8421019173199219	0.7172951749883874	1.0	GD
DFS55_08280	metal-dependent transcriptional regulator	CP029332	1.2893827854849507	0.46153727531605393	1.0	0.9523818405778501	1.0	NE
DFS55_08285	bifunctional riboflavin kinase/FAD synthetase	CP029332	0.0	1.5094067075734642e-23	7.560618198235482e-20	1.4010777506036158e-06	7.017998452773511e-05	ES
DFS55_08290	30S ribosomal protein S15	CP029332	0.3333333333333333	0.42695572412805216	1.0	0.4695013617564993	1.0	NE
DFS55_08295	polyribonucleotide nucleotidyltransferase	CP029332	0.0	3.408732239276886e-41	1.7074339786537923e-37	4.003660923478048e-08	3.085282702415622e-06	ES
DFS55_08300	insulinase family protein	CP029332	0.8407352813132646	0.011416815473626704	1.0	0.6671892581976275	1.0	NE
DFS55_08305	2-nitropropane dioxygenase	CP029332	0.9847759102995434	0.8573067668894887	1.0	0.9394425934834706	1.0	NE
DFS55_08310	alanine dehydrogenase	CP029332	0.4095505980548136	0.03945219965256517	1.0	0.9933149385830181	1.0	NE
DFS55_08315	SRPBCC family protein	CP029332	1.302606921280406	0.473488724561265	1.0	0.8749999999999999	1.0	NE
DFS55_08320	metal-dependent hydrolase	CP029332	1.1998746920805954	0.9357291658778806	1.0	0.9988096212818719	1.0	NE
DFS55_08325	short chain dehydrogenase	CP029332	0.22748300295254778	2.3605173197825436e-17	1.182383125479076e-13	0.6846077813138145	1.0	GD
DFS55_08330	oxidoreductase	CP029332	0.20524188401921345	1.0653881873787815e-08	5.3365294305803166e-05	0.7107954169638714	1.0	GD
DFS55_08335	TetR/AcrR family transcriptional regulator	CP029332	0.6473071813016855	0.006061780478883262	1.0	0.8951306943623911	1.0	NE
DFS55_08340	hypothetical protein	CP029332	2.678814171157543	0.4553968993411963	1.0	0.6377502357464022	1.0	NE
DFS55_08345	2Fe-2S ferredoxin	CP029332	2.8973899973402606	0.009993596087138703	1.0	0.9999485657206618	1.0	NE
DFS55_08350	dihydrodipicolinate reductase	CP029332	1.236330205730174	0.6534661645621419	1.0	0.9998779296874981	1.0	NE
DFS55_08355	HNH endonuclease	CP029332	0.9025842159188848	0.13973162734187453	1.0	0.974179053889138	1.0	NE
DFS55_08360	hypothetical protein	CP029332	2.5785220692042583	0.005739284639312582	1.0	0.9843750000000003	1.0	NE
DFS55_08365	4-hydroxy-tetrahydrodipicolinate reductase	CP029332	0.0529753431807439	0.00030966320647835287	1.0	0.5709606876068558	1.0	NE
DFS55_08370	hypothetical protein	CP029332	1.446343960272587	0.6743027713659191	1.0	0.9375000000000002	1.0	NE
DFS55_08375	flavodoxin family protein	CP029332	1.4900000257277985	0.8747715538625973	1.0	0.9843750000000003	1.0	NE
DFS55_08380	thioesterase family protein	CP029332	0.1768764891012048	0.0006446240471472279	1.0	0.9475699021126008	1.0	NE
DFS55_08385	long-chain fatty acid--CoA ligase	CP029332	0.35954046474300677	1.3982215815218473e-13	7.003691901842933e-10	0.5310144857688339	1.0	GD
DFS55_08390	carbamoyl-phosphate-synthetase	CP029332	0.11203845626400086	1.693293052785339e-20	8.481704901401764e-17	0.24346973064308564	1.0	GD
DFS55_08395	PE-PGRS family protein	CP029332	0.04540297275300765	0.0040471670079591255	1.0	0.11564666534922777	0.863299771586113	NE
DFS55_08400	SDR family NAD(P)-dependent oxidoreductase	CP029332	1.0	0.15558801606761505	1.0	0.8749999999999999	1.0	NE
DFS55_08405	glycosyltransferase	CP029332	1.4109589027123022	0.8784079031376737	1.0	0.9990234375000006	1.0	NE
DFS55_08410	dienelactone hydrolase	CP029332	0.7927245130160291	0.8093122741314338	1.0	0.9311968102061543	1.0	NE
DFS55_08415	thymidylate synthase	CP029332	0.0	1.44606991370902e-35	7.243364197768481e-32	6.397477398636484e-07	3.494155854257153e-05	ES
DFS55_08420	dihydrofolate reductase	CP029332	0.0	8.101075189334395e-17	4.057828562337598e-13	0.014401389916187432	0.16621327670549044	GD
DFS55_08425	cell division protein DivIVA	CP029332	0.22336277511196842	0.004333846628730556	1.0	0.7324818385621648	1.0	NE
DFS55_08430	winged helix-turn-helix domain-containing protein	CP029332	0.6612497590771592	3.495531002523159e-05	0.17509114791638503	0.9701339001810354	1.0	GD
DFS55_08440	thymidylate synthase (FAD)	CP029332	0.3295558523026534	0.03803842100396727	1.0	0.9960937500000009	1.0	NE
DFS55_08445	4-hydroxy-tetrahydrodipicolinate synthase	CP029332	0.0	5.4616606259980944e-21	2.7357458075624454e-17	0.001975569639531564	0.029896158079799406	GD
DFS55_08450	RNase J family beta-CASP ribonuclease	CP029332	0.11429057495100595	1.3364247666145105e-07	0.0006694151655972083	0.4531104878831715	1.0	GD
DFS55_08455	SAM-dependent methyltransferase	CP029332	0.2413518600424467	3.6765527775456126e-11	1.8415852862725972e-07	0.9376110235703997	1.0	GD
DFS55_08460	NAD(P)-dependent oxidoreductase	CP029332	0.6265790118101809	1.0584845739071462e-07	0.0005301949230700895	0.286822770539533	1.0	GD
DFS55_08465	antibiotic biosynthesis monooxygenase	CP029332	6.525881311484925	0.011614444290345872	1.0	0.5	1.0	NE
DFS55_08470	DNA translocase FtsK	CP029332	0.0	7.180245290169848e-39	3.5965848658460766e-35	6.783942907859633e-05	0.0016822163378945002	ES
DFS55_08475	amino-acid N-acetyltransferase	CP029332	5.12092497091204	1.3807865250873552e-08	6.916359704162563e-05	0.9960937500000009	1.0	GA
DFS55_08480	CDP-diacylglycerol--glycerol-3-phosphate 3-phosphatidyltransferase	CP029332	0.0	7.411035464122652e-06	0.037121876639790365	0.21992940050587986	1.0	GD
DFS55_08485	XRE family transcriptional regulator	CP029332	8.40650940358481	0.03786061880514753	1.0	0.8438394018974679	1.0	NE
DFS55_08490	PspA/IM30 family protein	CP029332	9.203942533425355	8.119512498103047e-10	4.067063810299816e-06	0.9375000000000002	1.0	GA
DFS55_08495	hypothetical protein	CP029332	2.5136300716554025	0.26668778317569564	1.0	0.8505085181072398	1.0	NE
DFS55_08500	hypothetical protein	CP029332	0.7597006629270154	0.766075200678032	1.0	0.8709852114312979	1.0	NE
DFS55_08505	limonene-1,2-epoxide hydrolase	CP029332	3.4723536504192825	0.1911968508092774	1.0	0.9375000000000002	1.0	NE
DFS55_08510	glycosyl transferase	CP029332	0.9953258108099177	0.3184713606318398	1.0	0.8749999999999999	1.0	NE
DFS55_08515	hypothetical protein	CP029332	10.83473004147031	1.8290521047794242e-05	0.09161721992840136	0.75	1.0	GA
DFS55_08520	DUF3046 domain-containing protein	CP029332	11.199308143832646	9.580492493840819e-12	4.798868690164866e-08	0.8749999999999999	1.0	GA
DFS55_08525	iron reductase	CP029332	4.666666666666667	1.3705795882983451e-05	0.0686523315778641	0.9921875000000007	1.0	GA
DFS55_08530	recombinase RecA	CP029332	2.4484868572318015	0.0537668127172723	1.0	0.9960937500000009	1.0	NE
DFS55_08535	regulatory protein RecX	CP029332	0.429984712977664	0.749842633757301	1.0	0.8749999999999999	1.0	NE
DFS55_08540	tRNA (N6-isopentenyl adenosine(37)-C2)-methylthiotransferase MiaB	CP029332	1.7692315515190833	0.23066427427285308	1.0	0.9944954458056542	1.0	NE
DFS55_08545	hypothetical protein	CP029332	17.033992755022588	7.494880184729409e-05	0.3754185484530961	0.5	1.0	GA
DFS55_08550	DUF349 domain-containing protein	CP029332	2.6479468353611852	0.005381970980085744	1.0	0.8749999999999999	1.0	NE
DFS55_08555	hypothetical protein	CP029332	9.778316005231483	0.00010207727104549939	0.5113050506669065	0.75	1.0	GA
DFS55_08560	hypothetical protein	CP029332	0.19156330399716404	7.356123482791087e-05	0.36846822525300554	0.9503721321595338	1.0	GD
DFS55_08565	tRNA (adenosine(37)-N6)-dimethylallyltransferase MiaA	CP029332	0.20064355738105327	1.2103135841757404e-05	0.06062460743136284	0.9303599226873372	1.0	GD
DFS55_08570	diaminopimelate epimerase	CP029332	0.0	1.763726306993207e-08	8.834505071728975e-05	0.0018964166126333945	0.029049390864466892	GD
DFS55_08575	GTPase HflX	CP029332	3.40191328602369	3.1055559372156344e-07	0.0015555729689513112	0.9921875000000007	1.0	GA
DFS55_08580	acyl-CoA dehydrogenase	CP029332	2.6946815224880214	2.9017475391028563e-10	1.4534853423366208e-06	0.999992370605471	1.0	GA
DFS55_08585	hypothetical protein	CP029332	1.2256493584803185	0.13671067477522206	1.0	0.9375000000000002	1.0	NE
DFS55_08590	hypothetical protein	CP029332	1.9500274225247871	9.041289085798939e-08	0.00045287817030766883	0.9999999403953548	1.0	GA
DFS55_08595	LexA repressor	CP029332	0.0	0.052739221475895194	1.0	0.11401654253038723	0.8536754283030039	NE
DFS55_08600	LysM peptidoglycan-binding domain-containing protein	CP029332	0.3520570493689915	0.5550128379912295	1.0	0.30789615692372735	1.0	NE
DFS55_08605	transcriptional regulator NrdR	CP029332	3.2810478202824482	0.2231855652891087	1.0	0.75	1.0	NE
DFS55_08610	FABP family protein	CP029332	1.6551829745289943	0.028647749524747423	1.0	0.9843750000000003	1.0	NE
DFS55_08615	PhzF family phenazine biosynthesis protein	CP029332	2.1664394927739066	0.19983690256847797	1.0	0.6820957241700861	1.0	NE
DFS55_08620	alpha/beta hydrolase	CP029332	0.6397740237418705	0.91905048858131	1.0	0.9960937500000009	1.0	NE
DFS55_08625	PAC2 family protein	CP029332	4.987735334837266	5.040267917452642e-10	2.524670199852028e-06	0.9997558593749988	1.0	GA
DFS55_08630	serine protease	CP029332	1.2303954568830566	0.27619790781677234	1.0	0.9843750000000003	1.0	NE
DFS55_08635	Si-specific NAD(P)(+) transhydrogenase	CP029332	5.717706550302235	1.5561318467984682e-19	7.794664420613528e-16	0.999992370605471	1.0	GA
DFS55_08640	DUF4192 domain-containing protein	CP029332	1.3669508725783779	0.8857205076694956	1.0	0.37225648349412604	1.0	NE
DFS55_08645	metal-dependent transcriptional regulator	CP029332	0.21432401451692445	0.025484053748773154	1.0	0.75	1.0	NE
DFS55_08650	RNA polymerase subunit sigma	CP029332	4.744162458856452	0.0016853885414534525	1.0	0.999511718750001	1.0	NE
DFS55_08655	DUF3099 domain-containing protein	CP029332	4.163204269035342	0.0008023350417183719	1.0	0.9375000000000002	1.0	NE
DFS55_08660	DUF3039 domain-containing protein	CP029332	4.65898690265919	5.119671920235008e-06	0.025644436648457152	0.9843750000000003	1.0	GA
DFS55_08665	YihY/virulence factor BrkB family protein	CP029332	1.8791093817883324	0.03303268562048371	1.0	0.9980468749999997	1.0	NE
DFS55_08670	hypothetical protein	CP029332	2.754014005569582	0.07169409563871465	1.0	0.5	1.0	NE
DFS55_08675	DUF952 domain-containing protein	CP029332	0.7633307788485166	0.5646359175128876	1.0	0.75	1.0	NE
DFS55_08680	hypothetical protein	CP029332	0.2254157496546836	0.013536486791040797	1.0	0.13782942480349913	0.9756172348894065	NE
DFS55_08685	IS3 family transposase	CP029332	1.5897142325770743	0.00020350867124107065	1.0	0.9998952747238672	1.0	NE
DFS55_08690	RNA polymerase sigma factor	CP029332	0.0	2.073177023394654e-29	1.038454371018382e-25	4.406737798323941e-05	0.001174114342117267	ES
DFS55_08695	ROK family protein	CP029332	0.5576652556178291	0.05863526471137043	1.0	0.96875	1.0	NE
DFS55_08700	inositol monophosphatase	CP029332	1.1121733727664624	0.6555632359302856	1.0	0.9921875000000007	1.0	NE
DFS55_08705	LytR family transcriptional regulator	CP029332	1.760215810649002	0.35359571993704064	1.0	0.8749999999999999	1.0	NE
DFS55_08710	DUF4193 domain-containing protein	CP029332	0.02914453780928651	8.601778892277317e-10	4.308631047141708e-06	0.1905425058616927	1.0	GD
DFS55_08715	DUF3093 domain-containing protein	CP029332	0.07118392094358429	1.535447762167719e-08	7.691057840698105e-05	0.7753190990955665	1.0	GD
DFS55_08720	dUTP diphosphatase	CP029332	0.08946492136523727	0.0005361144082081339	1.0	0.8624136331173271	1.0	NE
DFS55_08725	DUF3710 domain-containing protein	CP029332	0.17562639448624717	0.18383045248089647	1.0	0.9179369182464567	1.0	NE
DFS55_08730	hypothetical protein	CP029332	0.9441487833256049	0.22346716298403813	1.0	0.96875	1.0	NE
DFS55_08735	DNA-binding protein	CP029332	0.7708803954848245	0.00873110137651803	1.0	0.9331526420056724	1.0	NE
DFS55_08740	DUF3159 domain-containing protein	CP029332	3.5627520202189444	4.523988272766401e-05	0.226606572582869	0.9980468749999997	1.0	GA
DFS55_08745	TrkA family potassium uptake protein	CP029332	1.4120906315448658	0.6955009560129618	1.0	0.75	1.0	NE
DFS55_08750	TrkA family potassium uptake protein	CP029332	0.06319895298890373	4.962686691987894e-06	0.02485809764016736	0.6660569360064934	1.0	GD
DFS55_08755	APC family permease	CP029332	0.023727973647861434	8.48869772568407e-33	4.2519886907951505e-29	0.056313699515421776	0.4957387010065864	GD
DFS55_08760	class I SAM-dependent RNA methyltransferase	CP029332	0.06454705136914299	5.64167333569192e-12	2.8259141738480828e-08	0.18985389428414287	1.0	GD
DFS55_08765	hypothetical protein	CP029332	0.0	2.5509643802362025e-21	1.2777780580603138e-17	3.6523210635574496e-07	2.177913834209436e-05	ES
DFS55_08770	CBS domain-containing protein	CP029332	2.7245672535031242	0.8566934252163076	1.0	0.75	1.0	NE
DFS55_08775	1-deoxy-D-xylulose-5-phosphate synthase	CP029332	0.0	1.2064035929186089e-20	6.042875596929312e-17	0.00016061552594600714	0.0036239782408268007	ES
DFS55_08780	ribonuclease D	CP029332	1.160721535801108	0.588337461265086	1.0	0.4233889163361316	1.0	NE
DFS55_08785	DUF3000 domain-containing protein	CP029332	2.1934431435607284	0.2375612630857893	1.0	0.524919356974313	1.0	NE
DFS55_08790	enoyl-CoA hydratase	CP029332	4.0123873709335385	7.649497629490671e-05	0.3831633362611877	0.9843750000000003	1.0	GA
DFS55_08795	uroporphyrinogen decarboxylase	CP029332	0.0	2.253557168065154e-22	1.1288067854838357e-18	0.00018472041829949355	0.004040456660533463	ES
DFS55_08800	protoporphyrinogen oxidase	CP029332	0.0	7.615140195838608e-17	3.8144237240955587e-13	3.0106224641732726e-05	0.0008519891481945719	ES
DFS55_08805	hypothetical protein	CP029332	0.0	4.139442137647481e-27	2.0734465667476234e-23	4.671061469549533e-07	2.6289153821318664e-05	ES
DFS55_08810	class I SAM-dependent methyltransferase	CP029332	0.2646261101670352	0.0010328937221818577	1.0	0.9126101889235547	1.0	NE
DFS55_08815	hypothetical protein	CP029332	0.5069365311063199	0.723492759545713	1.0	0.9642019834575423	1.0	NE
DFS55_08820	peptide-methionine (R)-S-oxide reductase	CP029332	0.2854933991371846	0.052874747991613846	1.0	0.7976724493620344	1.0	NE
DFS55_08825	DUF2029 domain-containing protein	CP029332	0.0	1.5799473241158618e-47	7.913956146496352e-44	1.9592827804051194e-09	1.9388478048966733e-07	ES
DFS55_08830	alpha/beta hydrolase	CP029332	2.1917532709587584	0.0006867410341233508	1.0	0.9921875000000007	1.0	NE
DFS55_08835	pyrimidine reductase family protein	CP029332	2.613399505380465	0.02361104276152244	1.0	0.9980468749999997	1.0	NE
DFS55_08840	cell division protein ZapE	CP029332	0.41970944528705767	0.0003796050236675944	1.0	0.934013420437237	1.0	NE
DFS55_08845	GNAT family N-acetyltransferase	CP029332	0.05375347440687121	7.183237067529902e-05	0.3598083447125728	0.3738679386084864	1.0	GD
DFS55_08850	hypothetical protein	CP029332	1.645319194520742	0.1336239387282761	1.0	0.9065779491890132	1.0	NE
DFS55_08855	hypothetical protein	CP029332	7.452712028275592	0.010629983989469264	1.0	0.5	1.0	NE
DFS55_08860	DUF732 domain-containing protein	CP029332	0.4769630817314456	0.026606180375479047	1.0	0.9718777057706567	1.0	NE
DFS55_08865	DUF732 domain-containing protein	CP029332	4.985266190738118	4.95352769906174e-06	0.024812220244600256	0.9375000000000002	1.0	GA
DFS55_08870	cytochrome c oxidase assembly protein	CP029332	0.40127527286688036	0.008455911573859049	1.0	0.9987091541406208	1.0	NE
DFS55_08875	cation transporter	CP029332	0.3305521681868999	0.17898236028298065	1.0	0.8803651461174276	1.0	NE
DFS55_08880	hypothetical protein	CP029332	0.9180320561062664	0.0011278319054858247	1.0	0.75	1.0	NE
DFS55_08885	aldehyde dehydrogenase	CP029332	0.29696507573215103	7.681922989766855e-05	0.38478752255742177	0.8672162298795566	1.0	GD
DFS55_08890	carboxymuconolactone decarboxylase	CP029332	0.8610620212787294	0.03196694456850371	1.0	0.7224493567682907	1.0	NE
DFS55_08895	NAD(P)-dependent oxidoreductase	CP029332	0.21979761495781974	2.84415538619755e-06	0.014246374329463529	0.39330214541948094	1.0	GD
DFS55_08900	NAD(P)-dependent oxidoreductase	CP029332	0.19984483614102183	0.015533748334403586	1.0	0.969184081901809	1.0	NE
DFS55_08905	TetR/AcrR family transcriptional regulator	CP029332	0.4323096492822097	0.011895062143596126	1.0	0.9742459835938234	1.0	NE
DFS55_08910	DUF732 domain-containing protein	CP029332	1.1662089449912925	0.1490656810407139	1.0	0.5	1.0	NE
DFS55_08920	hypothetical protein	CP029332	1.75883210020547	0.4016526223001511	1.0	0.96875	1.0	NE
DFS55_08925	amidohydrolase	CP029332	0.2893734399545507	0.0025242563631582434	1.0	0.9979787500288259	1.0	NE
DFS55_08930	transcriptional regulator	CP029332	0.29046173116114343	0.04566240431240559	1.0	0.5036057275969517	1.0	NE
DFS55_08935	SDR family NAD(P)-dependent oxidoreductase	CP029332	0.6752133738425047	0.2796632921923051	1.0	0.9980468749999997	1.0	NE
DFS55_08940	acetoacetate decarboxylase	CP029332	0.058213789190580026	1.625912461956281e-16	8.144195521939011e-13	0.339247948442446	1.0	GD
DFS55_08945	amidohydrolase	CP029332	0.08938935746896468	7.06020960937583e-21	3.536458993336353e-17	0.22870786986791805	1.0	GD
DFS55_08950	amidohydrolase	CP029332	0.39298324381797023	0.002033566378115346	1.0	0.9959639112783059	1.0	NE
DFS55_08955	hypothetical protein	CP029332	2.619045648811291	0.5364699230751901	1.0	0.7663094333477063	1.0	NE
DFS55_08960	hypothetical protein	CP029332	0.6335876145787496	0.48810962111053935	1.0	0.5	1.0	NE
DFS55_08965	hypothetical protein	CP029332	0.7352961668408814	0.625847233057228	1.0	0.96875	1.0	NE
DFS55_08970	DUF3761 domain-containing protein	CP029332	3.019027017936104	0.005993931830301218	1.0	0.9921875000000007	1.0	NE
DFS55_08975	hypothetical protein	CP029332	1.5904930400024833	0.9625135053641036	1.0	0.999511718750001	1.0	NE
DFS55_08980	tRNA-Val	CP029332	0.0	3.5945710270029327e-06	0.01800520627425769	0.10600222997490935	0.8106338472432382	GD
DFS55_08990	tRNA-Gly	CP029332	0.0	8.631928953153655e-09	4.3237332126346654e-05	5.355490352722596e-05	0.0013617081815628165	ES
DFS55_09000	hypothetical protein	CP029332	0.21159096940560587	1.4392421500270075e-05	0.07209163929485281	0.6190046731738137	1.0	GD
DFS55_09005	hypothetical protein	CP029332	5.193065194734477	0.36469906891447257	1.0	0.75	1.0	NE
DFS55_09010	enoyl-CoA hydratase/isomerase family protein	CP029332	0.4709132347601336	8.314783831635809e-05	0.41648752212663764	0.9854420573215459	1.0	GD
DFS55_09015	long-chain fatty acid--CoA ligase	CP029332	0.34689562518234085	5.32360088100616e-06	0.026665916812959854	0.5831313537691755	1.0	GD
DFS55_09020	hypothetical protein	CP029332	0.5483689952825253	0.12716294267031883	1.0	0.8749999999999999	1.0	NE
DFS55_09025	SDR family NAD(P)-dependent oxidoreductase	CP029332	0.2538179279972496	0.05488695604449881	1.0	0.6650735568441265	1.0	NE
DFS55_09030	catalase	CP029332	0.3240920723118721	4.471609255801213e-05	0.22398290762308276	0.2477724119471032	1.0	GD
DFS55_09035	sulfite exporter TauE/SafE family protein	CP029332	0.35591476618813983	1.5529857590974e-07	0.0007778905667318877	0.46383894786582686	1.0	GD
DFS55_09040	STAS domain-containing protein	CP029332	1.439310416886247	0.45747284839370683	1.0	0.9375000000000002	1.0	NE
DFS55_09045	TetR/AcrR family transcriptional regulator	CP029332	1.5836611290567546	0.9102477369576554	1.0	0.96875	1.0	NE
DFS55_09050	DedA family protein	CP029332	1.3974797721345997	0.7403000992293145	1.0	0.96875	1.0	NE
DFS55_09055	SGNH/GDSL hydrolase family protein	CP029332	2.4903311287717367	0.2335794952614365	1.0	0.8685963370704064	1.0	NE
DFS55_09060	IclR family transcriptional regulator	CP029332	0.4814508768844746	0.0982973298567306	1.0	0.9843750000000003	1.0	NE
DFS55_09065	class II aldolase/adducin family protein	CP029332	0.8811489293312975	0.15486799525374698	1.0	0.5177158253857875	1.0	NE
DFS55_09070	3-(cis-5,6-dihydroxycyclohexa-1, 3-dien-1-yl)propanoate dehydrogenase	CP029332	0.4232428303247627	0.0009138472002515828	1.0	0.6501061904812568	1.0	NE
DFS55_09080	3-phenylpropionate dioxygenase	CP029332	0.13810257748630628	9.929851517364138e-06	0.04973862625047697	0.33574511066772283	1.0	GD
DFS55_09085	aromatic ring-hydroxylating dioxygenase subunit alpha	CP029332	1.281638425979716	0.11572067721218779	1.0	0.9133201079634821	1.0	NE
DFS55_09090	DUF2231 domain-containing protein	CP029332	0.7898210198791867	0.4691961313710984	1.0	0.9644945860530172	1.0	NE
DFS55_09095	hemerythrin domain-containing protein	CP029332	2.703132088540051	0.3449686390644676	1.0	0.9843750000000003	1.0	NE
DFS55_09100	protocatechuate 3,4-dioxygenase subunit beta	CP029332	0.057264773962076895	8.431241673812071e-07	0.004223208954412467	0.312054404540782	1.0	GD
DFS55_09105	protocatechuate 3,4-dioxygenase subunit alpha	CP029332	0.07767649843757914	1.1698721039161222e-11	5.859889368515856e-08	0.1902821823855135	1.0	GD
DFS55_09110	3-carboxy-cis,cis-muconate cycloisomerase	CP029332	0.04152176826889603	5.5570238208842396e-08	0.00027835132318809156	0.0022431913759723096	0.03374217898572161	GD
DFS55_09115	hypothetical protein	CP029332	4.303151629232888	0.10930397971080948	1.0	0.5	1.0	NE
DFS55_09120	hypothetical protein	CP029332	2.643735791097059	0.2828025620386848	1.0	0.75	1.0	NE
DFS55_09125	class I SAM-dependent methyltransferase	CP029332	0.45877665877286966	0.9132695947104973	1.0	0.8749999999999999	1.0	NE
DFS55_09130	ferredoxin family protein	CP029332	6.480332864264538	3.2362751329521047e-06	0.01621050214095709	0.96875	1.0	GA
DFS55_09135	transcriptional regulator	CP029332	0.023727973647861434	0.0010070511468533642	1.0	0.17252141825712586	1.0	NE
DFS55_09140	hypothetical protein	CP029332	2.1667740097232193	0.16731306870056617	1.0	0.9375000000000002	1.0	NE
DFS55_09145	LuxR family transcriptional regulator	CP029332	6.0694206938081905	0.13575971674377912	1.0	0.75	1.0	NE
DFS55_09150	nitronate monooxygenase	CP029332	1.7656789478466295	0.005451856624597664	1.0	0.8749999999999999	1.0	NE
DFS55_09155	DUF1990 domain-containing protein	CP029332	1.196526080146609	0.2957867531071102	1.0	0.5885916505201754	1.0	NE
DFS55_09160	oxidoreductase	CP029332	3.074517269715989	3.5361063270130596e-06	0.017712356592008417	0.9921875000000007	1.0	GA
DFS55_09165	PaaI family thioesterase	CP029332	1.249608237979068	0.4381791081396279	1.0	0.8749999999999999	1.0	NE
DFS55_09170	amidohydrolase	CP029332	0.825357930837646	0.5349010967838057	1.0	0.8270621672624143	1.0	NE
DFS55_09175	Na+/H+ antiporter	CP029332	0.4807102519632562	0.8249786152214764	1.0	0.9843750000000003	1.0	NE
DFS55_09180	threonine--tRNA ligase	CP029332	0.0	1.2784745380572303e-63	6.403878961128666e-60	7.18055878892301e-10	8.36451604039892e-08	ES
DFS55_09185	HIT domain-containing protein	CP029332	0.14051671449848155	1.0644964918525425e-07	0.0005332062927689385	0.1518989811096853	1.0	GD
DFS55_09190	CDP-alcohol phosphatidyltransferase family protein	CP029332	0.0	8.867716054377911e-06	0.04441838971637896	0.03824493655864223	0.3657173012437642	GD
DFS55_09195	phosphatidylinositol mannoside acyltransferase	CP029332	0.0	1.8438803954331118e-18	9.235996900724457e-15	0.00021201191973644064	0.004444428562335008	ES
DFS55_09200	alpha-(1-2)-phosphatidylinositol mannosyltransferase	CP029332	0.0	2.50769719726087e-22	1.2561055261079697e-18	0.0009274644565982533	0.015909826928426886	GD
DFS55_09205	NUDIX domain-containing protein	CP029332	0.011861801209069241	9.827688033995723e-07	0.004922688936228457	0.1433683645895149	1.0	GD
DFS55_09210	pyridoxal 5'-phosphate synthase lyase subunit PdxS	CP029332	2.633364094151461	0.0010088713951010905	1.0	0.9921875000000007	1.0	NE
DFS55_09215	acyl-CoA thioesterase II	CP029332	1.466579349763579	0.0012764476193777815	1.0	0.9980468749999997	1.0	NE
DFS55_09220	pyridoxal 5'-phosphate synthase glutaminase subunit PdxT	CP029332	0.017282736600217268	4.558634960215681e-06	0.022834202515720346	0.12828371110790604	0.9258978514978405	GD
DFS55_09225	YebC/PmpR family DNA-binding transcriptional regulator	CP029332	0.027407570904542124	1.716900601495245e-11	8.599955112889683e-08	0.2359777580576723	1.0	GD
DFS55_09230	polyamine aminopropyltransferase	CP029332	1.02096708458529	0.9681123592844741	1.0	0.9999939686314512	1.0	NE
DFS55_09235	DUF350 domain-containing protein	CP029332	6.496365147424285	4.1793894821427467e-10	2.093456191605302e-06	0.9843750000000003	1.0	GA
DFS55_09240	DUF4247 domain-containing protein	CP029332	0.931607770787827	0.07772764539788053	1.0	0.8357705687036832	1.0	NE
DFS55_09245	DUF2617 domain-containing protein	CP029332	1.6618898588839388	0.8424502293826395	1.0	0.4053809606995032	1.0	NE
DFS55_09250	DUF4178 domain-containing protein	CP029332	8.374879883479304	2.969641818420679e-08	0.0001487493586846918	0.9843750000000003	1.0	GA
DFS55_09255	crossover junction endodeoxyribonuclease RuvC	CP029332	1.563506042273547	0.15465762722077464	1.0	0.5	1.0	NE
DFS55_09260	Holliday junction branch migration protein RuvA	CP029332	0.20613143517786278	0.6985358558902046	1.0	0.6894399129764651	1.0	NE
DFS55_09265	Holliday junction branch migration DNA helicase RuvB	CP029332	0.15677514944220267	4.1096179162772354e-05	0.20585076142632672	0.8103488208510516	1.0	GD
DFS55_09270	hypothetical protein	CP029332	1.7997148729927428	0.5959988352680096	1.0	0.9789959596614383	1.0	NE
DFS55_09275	oxidoreductase	CP029332	2.9336729839769933	4.569576440518682e-11	2.2889008390558078e-07	0.9999999999999332	1.0	GA
DFS55_09280	4-aminobutyrate--2-oxoglutarate transaminase	CP029332	2.979841467402434	7.03878327760495e-05	0.35257265437523194	0.9936923046864038	1.0	GA
DFS55_09285	preprotein translocase subunit YajC	CP029332	16.415431567292888	5.845161180250993e-05	0.29278412351877225	0.5	1.0	GA
DFS55_09290	protein translocase subunit SecD	CP029332	0.12741565078971914	1.380592681247252e-14	6.915388740367486e-11	0.9686508378195733	1.0	GD
DFS55_09295	protein translocase subunit SecF	CP029332	0.2884196522607409	7.851328934445031e-05	0.3932730663263516	0.7380340747756511	1.0	GD
DFS55_09300	hypothetical protein	CP029332	0.5911464771654278	0.24677762979969042	1.0	0.9999847412109398	1.0	NE
DFS55_09305	adenine phosphoribosyltransferase	CP029332	6.977140765776875	0.0275864796349222	1.0	0.9375000000000002	1.0	NE
DFS55_09310	RelA/SpoT family protein	CP029332	0.17409552925641641	7.230311836354884e-17	3.6216631988301616e-13	0.7993046064204345	1.0	GD
DFS55_09315	protein kinase	CP029332	0.09182369031792702	5.4794335432878e-15	2.744648261832859e-11	0.28510811883891674	1.0	GD
DFS55_09320	peptidyl-prolyl cis-trans isomerase	CP029332	0.0	4.268285567541282e-27	2.1379842407814282e-23	1.0107100613298224e-07	7.130488305917015e-06	ES
DFS55_09325	MBL fold metallo-hydrolase	CP029332	0.659140867323515	0.010140537449599809	1.0	0.03448592986163948	0.33672519040341553	NE
DFS55_09330	histidine--tRNA ligase	CP029332	0.0	1.1011059454587384e-38	5.51543968080282e-35	4.410440429654774e-07	2.5495314291056202e-05	ES
DFS55_09335	hypothetical protein	CP029332	0.4308772488743286	0.017843558688777066	1.0	0.9980468749999997	1.0	NE
DFS55_09340	transposase	CP029332	0.765448132382743	0.41668025796837604	1.0	0.9931599474088612	1.0	NE
DFS55_09345	HNH endonuclease	CP029332	0.9950768282689841	0.8499197711293984	1.0	0.9359209568675698	1.0	NE
DFS55_09350	radical SAM protein	CP029332	0.735481027860001	0.08863988026914879	1.0	0.9995204769056681	1.0	NE
DFS55_09355	hypothetical protein	CP029332	0.17164502164502166	1.2836825817743551e-14	6.429966052107745e-11	0.6062488481322178	1.0	GD
DFS55_09360	hypothetical protein	CP029332	2.8079179106997496	0.10326691158879103	1.0	0.9375000000000002	1.0	NE
DFS55_09365	XRE family transcriptional regulator	CP029332	0.6657571205869943	0.7542425332130929	1.0	0.5638647587105197	1.0	NE
DFS55_09370	aldolase	CP029332	0.7141892638632317	0.5786855558078823	1.0	0.9960937500000009	1.0	NE
DFS55_09375	dihydrodipicolinate synthase family protein	CP029332	0.06483714438981314	5.184450944367104e-10	2.5968914780334827e-06	0.031131231550867965	0.31306264780930654	GD
DFS55_09380	hypothetical protein	CP029332	0.13919123749648804	2.960852423013538e-06	0.014830909786874812	0.8832968229309709	1.0	GD
DFS55_09385	SRPBCC family protein	CP029332	0.3333333333333333	0.011183165519721336	1.0	0.8029318354067436	1.0	NE
DFS55_09390	oxidoreductase	CP029332	0.2777908355742945	0.0025260879941375863	1.0	0.5458766351127065	1.0	NE
DFS55_09395	aspartate--tRNA ligase	CP029332	0.0	1.986507220567837e-49	9.950414667824296e-46	1.3744331324840052e-09	1.405007257267833e-07	ES
DFS55_09400	hypothetical protein	CP029332	2.1967889906204765	0.1684289259251095	1.0	0.9375000000000002	1.0	NE
DFS55_09405	hypothetical protein	CP029332	0.6959440064171503	0.5777942533610254	1.0	0.9949253878939687	1.0	NE
DFS55_09410	hypothetical protein	CP029332	6.160199000531447	6.833044231805767e-07	0.0034226718557115086	0.96875	1.0	GA
DFS55_09415	hypothetical protein	CP029332	6.327963059916336	6.736689597620122e-16	3.374407819447919e-12	0.999992370605471	1.0	GA
DFS55_09420	nitroreductase family deazaflavin-dependent oxidoreductase	CP029332	3.553981856716659	0.020840584335111902	1.0	0.8749999999999999	1.0	NE
DFS55_09425	aromatic acid exporter family protein	CP029332	5.220011267259547	0.0004394634956030192	1.0	0.8749999999999999	1.0	NE
DFS55_09430	hypothetical protein	CP029332	1.4676131610317857	0.3051270863320825	1.0	0.75	1.0	NE
DFS55_09435	transglutaminase family protein	CP029332	1.7372101026614635	0.31554141208173536	1.0	0.9999847412109398	1.0	NE
DFS55_09440	hypothetical protein	CP029332	0.31995409717468376	0.013822126073196304	1.0	0.8361986990098903	1.0	NE
DFS55_09445	hypothetical protein	CP029332	0.5407925037964694	2.0881169925682797e-06	0.010459378015774514	0.9236790738455349	1.0	GD
DFS55_09450	hypothetical protein	CP029332	0.8499496828713691	0.08516855454317943	1.0	0.9780470033031712	1.0	NE
DFS55_09455	replication-associated recombination protein A	CP029332	1.4646070066891284	0.6029565419182703	1.0	0.9197820112939784	1.0	NE
DFS55_09460	hypothetical protein	CP029332	10.99785178237986	0.05973986025347897	1.0	0.8749999999999999	1.0	NE
DFS55_09465	hypothetical protein	CP029332	5.21429263785373	0.0002763155827882469	1.0	0.9375000000000002	1.0	NE
DFS55_09470	hypothetical protein	CP029332	3.25	0.1445569043374216	1.0	0.8749999999999999	1.0	NE
DFS55_09475	alanine--tRNA ligase	CP029332	0.0	1.9903028889665325e-60	9.969427170833361e-57	5.547269798862969e-10	6.61577962440586e-08	ES
DFS55_09485	aminodeoxychorismate lyase	CP029332	0.5007788210906641	0.001405994648591758	1.0	0.9851292296712791	1.0	NE
DFS55_09490	shikimate dehydrogenase	CP029332	0.0	1.0935271693384459e-11	5.4774775912162757e-08	0.026336154811642816	0.27425737931708705	GD
DFS55_09495	prepilin peptidase	CP029332	2.0335573129703692	0.9282566508370459	1.0	0.75	1.0	NE
DFS55_09500	LLM class flavin-dependent oxidoreductase	CP029332	1.5120091309179893	0.8687587717040208	1.0	0.9997558593749988	1.0	NE
DFS55_09505	LLM class flavin-dependent oxidoreductase	CP029332	0.5030123706612777	0.7917894931904381	1.0	0.9980468749999997	1.0	NE
DFS55_09510	luciferase	CP029332	0.04664386593100307	0.002584765300212692	1.0	0.22175009246332594	1.0	NE
DFS55_09515	acyl-CoA dehydrogenase	CP029332	0.8468902154943436	0.041114972495874216	1.0	0.9983654843961339	1.0	NE
DFS55_09520	peptide ABC transporter substrate-binding protein	CP029332	0.459625044796495	5.071603052859788e-10	2.5403659691774678e-06	0.5300263413580899	1.0	GD
DFS55_09525	ABC transporter permease	CP029332	0.883531803512218	0.42347676506699206	1.0	0.9745878614090715	1.0	NE
DFS55_09530	ABC transporter permease	CP029332	2.534784512421237	0.8673888290658516	1.0	0.8234660060925562	1.0	NE
DFS55_09535	ABC transporter ATP-binding protein	CP029332	2.162383020013268	0.24600669762684535	1.0	0.9921875000000007	1.0	NE
DFS55_09540	chorismate synthase	CP029332	0.0	6.418661448951654e-19	3.2151075197798837e-15	1.9644681525700624e-05	0.0005857155342990144	ES
DFS55_09545	shikimate kinase	CP029332	0.0	2.8525479833673038e-15	1.4288412848686825e-11	0.0005127777719483326	0.009619864643030704	ES
DFS55_09550	3-dehydroquinate synthase	CP029332	0.0	1.1567789343465995e-22	5.794305682142117e-19	9.912442521636094e-06	0.00034007825062243286	ES
DFS55_09555	type II 3-dehydroquinate dehydratase	CP029332	0.0	1.2394125461417474e-17	6.208217443624013e-14	0.0068435716204249	0.08767122825245097	GD
DFS55_09560	hypothetical protein	CP029332	1.8459511275443399	0.28609955010171584	1.0	0.8749999999999999	1.0	NE
DFS55_09565	aminopeptidase P family protein	CP029332	0.7720874342454178	0.12048124499308643	1.0	0.9670790017859191	1.0	NE
DFS55_09570	elongation factor P	CP029332	0.0	4.144976440212627e-17	2.076218698902505e-13	0.0005500869144290753	0.010167473632380953	GD
DFS55_09575	N utilization substance protein B	CP029332	0.0	7.258157863059692e-10	3.6356112736065998e-06	4.808535065224369e-05	0.0012743890022068182	ES
DFS55_09580	antitermination protein NusB	CP029332	2.426863066668088	0.029706539102397518	1.0	0.96875	1.0	NE
DFS55_09585	amino acid decarboxylase	CP029332	0.4992282429778006	1.5704240621882915e-11	7.866254127501152e-08	0.9711636536851574	1.0	GD
DFS55_09595	HAMP domain-containing protein	CP029332	0.3014977888886871	0.00976926766512046	1.0	0.8481707592301473	1.0	NE
DFS55_09600	DNA-binding response regulator	CP029332	0.11749656785758852	1.0344654092836302e-07	0.0005181637235101704	0.31205428149015213	1.0	GD
DFS55_09605	hypothetical protein	CP029332	0.08251936482780589	0.000412593679295156	1.0	0.06468745211567209	0.5491855044871212	NE
DFS55_09610	hypothetical protein	CP029332	0.19236973290688777	0.0016704458702649166	1.0	0.8689041871433986	1.0	NE
DFS55_09615	GntR family transcriptional regulator	CP029332	0.14211834067606252	4.1823349991944483e-07	0.0020949316010964994	0.29997243917789634	1.0	GD
DFS55_09620	ferredoxin family protein	CP029332	0.04540297275300765	1.4960553851772303e-05	0.07493741424352747	0.7239262552970185	1.0	GD
DFS55_09625	ABC transporter substrate-binding protein	CP029332	0.16196502191481	4.133245771419873e-12	2.0703428069042143e-08	0.9538313842935272	1.0	GD
DFS55_09630	ABC transporter permease	CP029332	0.3808763501692001	0.011442391957930348	1.0	0.7588203443584808	1.0	NE
DFS55_09635	ABC transporter ATP-binding protein	CP029332	0.18647475578761016	0.004872544087442228	1.0	0.6693226960550954	1.0	NE
DFS55_09640	fumarate reductase/succinate dehydrogenase flavoprotein subunit	CP029332	0.20451157960155358	8.811188020625118e-17	4.413524079531122e-13	0.4217804402562549	1.0	GD
DFS55_09645	N-acetyltransferase	CP029332	0.0869460069412018	0.0009224375990660602	1.0	0.8184120780028632	1.0	NE
DFS55_09650	hypothetical protein	CP029332	1.2106021050201663	0.6134994798553777	1.0	0.9499232807264212	1.0	NE
DFS55_09655	bifunctional pyrimidine operon transcriptional regulator/uracil phosphoribosyltransferase	CP029332	0.011859615594207765	8.996829250315599e-10	4.506511771483084e-06	0.009903430687511448	0.12128675871331257	GD
DFS55_09660	aspartate carbamoyltransferase	CP029332	0.0	1.3958541301610048e-08	6.991833337976473e-05	0.060636168199014365	0.5215875471106627	GD
DFS55_09665	dihydroorotase	CP029332	0.0	2.486979655287464e-26	1.2457281093334907e-22	0.0013784736951728415	0.02241809980234014	GD
DFS55_09670	transporter	CP029332	0.03149758007330566	0.0002441149249511895	1.0	0.5166553340426097	1.0	NE
DFS55_09675	carbamoyl-phosphate synthase small subunit	CP029332	0.0	1.184177966811084e-28	5.9315474357567195e-25	2.5838558143221346e-06	0.00011555833726731761	ES
DFS55_09680	carbamoyl-phosphate synthase large subunit	CP029332	0.0	1.3374626432221217e-79	6.699350379899608e-76	1.1694850515771008e-14	3.661219139593561e-12	ES
DFS55_09685	orotidine-5'-phosphate decarboxylase	CP029332	0.0	3.1367761520654363e-06	0.01571211174569577	0.13305619130055035	0.9507538690791109	GD
DFS55_09695	integration host factor	CP029332	0.18811449219074444	0.2513037540253592	1.0	0.5	1.0	NE
DFS55_09700	guanylate kinase	CP029332	3.0363458989982735	0.5752052192303467	1.0	0.6595316430279787	1.0	NE
DFS55_09705	DNA-directed RNA polymerase subunit omega	CP029332	0.0	1.467750524377309e-24	7.351962376605941e-21	0.0025611068662622057	0.03773113027384526	GD
DFS55_09710	bifunctional phosphopantothenoylcysteine decarboxylase/phosphopantothenate--cysteine ligase CoaBC	CP029332	0.010757841894857163	4.676734812481048e-10	2.342576467571757e-06	0.21783276096472415	1.0	GD
DFS55_09715	methionine adenosyltransferase	CP029332	0.0	1.1467591242776565e-16	5.744116453506781e-13	2.7671971949722125e-05	0.0007920508999780465	ES
DFS55_09720	pyridoxamine 5'-phosphate oxidase family protein	CP029332	1.4052725253436908	0.39781819984526057	1.0	0.9679997082347667	1.0	NE
DFS55_09725	Lrp/AsnC family transcriptional regulator	CP029332	0.6051783183601771	0.0013649094474677689	1.0	0.9647839088988793	1.0	NE
DFS55_09730	LLM class flavin-dependent oxidoreductase	CP029332	0.940484875901912	0.16038697079611453	1.0	0.8430449885694328	1.0	NE
DFS55_09735	NAD(P)/FAD-dependent oxidoreductase	CP029332	0.6177846993317481	0.17268784060561793	1.0	0.999508946467767	1.0	NE
DFS55_09740	alpha/beta hydrolase	CP029332	0.3465175327305482	0.0007084150022020239	1.0	0.9308519518842062	1.0	NE
DFS55_09745	lysoplasmalogenase	CP029332	0.46053669993851337	0.13209177442333048	1.0	0.9168013600661926	1.0	NE
DFS55_09750	primosomal protein N'	CP029332	0.0	3.36935405732075e-25	1.6877094473119636e-21	1.234219509993135e-05	0.00040008241770861846	ES
DFS55_09755	MarR family transcriptional regulator	CP029332	0.08304790776751503	0.00414662835155856	1.0	0.06275531214731171	0.5362556162827978	NE
DFS55_09760	class I SAM-dependent methyltransferase	CP029332	2.264576189606989	0.24926864337414412	1.0	0.9611121668317347	1.0	NE
DFS55_09765	methionyl-tRNA formyltransferase	CP029332	0.0	1.0153380168601593e-09	5.085828126452538e-06	5.220584748462586e-05	0.001349049189138832	ES
DFS55_09770	16S rRNA m5C967 methyltransferase	CP029332	1.626339749084317	0.506092477134185	1.0	0.9942711684348667	1.0	NE
DFS55_09775	ribulose-phosphate 3-epimerase	CP029332	0.0	7.762263126823541e-11	3.888117600225912e-07	0.011497895292905312	0.13647620265915333	GD
DFS55_09780	bifunctional diaminohydroxyphosphoribosylaminopyrimidine deaminase/5-amino-6-(5-phosphoribosylamino)uracil reductase RibD	CP029332	0.0	2.1376902636058207e-15	1.0707690530401556e-11	0.04249292493093738	0.3934326450629673	GD
DFS55_09785	MFS transporter	CP029332	0.0355875892420692	2.1188096198630934e-30	1.0613117385894236e-26	0.0037961808800559614	0.051953743246448934	GD
DFS55_09790	LppX_LprAFG lipoprotein	CP029332	0.08672313379447276	0.00024107638386712006	1.0	0.8749999999999999	1.0	NE
DFS55_09795	riboflavin synthase	CP029332	0.0	4.157737303365268e-12	2.0826106152556627e-08	0.00016412062691688694	0.0036700009831548515	ES
DFS55_09800	riboflavin biosynthesis protein RibBA	CP029332	0.0	1.4929648855633693e-31	7.478261111786917e-28	1.2982319672944728e-09	1.358980721196285e-07	ES
DFS55_09805	6,7-dimethyl-8-ribityllumazine synthase	CP029332	0.0	0.002202427069859736	1.0	0.05898814725069514	0.5103284899068837	NE
DFS55_09810	PH domain-containing protein	CP029332	0.058293446848295974	6.64001213947443e-05	0.3325982080662742	0.5034207981120326	1.0	GD
DFS55_09815	hemophore-related protein	CP029332	1.7706302803702543	0.5527668887997919	1.0	0.9843750000000003	1.0	NE
DFS55_09820	cupin	CP029332	2.3815448819102683	0.4086496025780527	1.0	0.9864761147468927	1.0	NE
DFS55_09825	excinuclease ABC subunit C	CP029332	0.424826046444069	1.2866698478391332e-05	0.06444929267826217	0.8661801317077827	1.0	GD
DFS55_09830	RNase adapter RapZ	CP029332	4.069072442231567	0.00010510589427214146	0.5264754244091566	0.9960937500000009	1.0	GA
DFS55_09835	uridine diphosphate-N-acetylglucosamine-binding protein YvcK	CP029332	0.45613556609714667	0.0001799283250083452	0.9012609799668011	0.726777125985399	1.0	GD
DFS55_09840	DNA-binding protein WhiA	CP029332	0.0	1.3029509891592724e-16	6.526481504698796e-13	0.005652428556503607	0.0753005708498047	GD
DFS55_09845	hypothetical protein	CP029332	2.2366419388792513	0.07682198993589506	1.0	0.9921056472404296	1.0	NE
DFS55_09850	PPE family protein	CP029332	0.7186033184401828	0.03795775419963683	1.0	0.9634844352537534	1.0	NE
DFS55_09855	PPE family protein	CP029332	1.1792590595790815	0.34714934837883227	1.0	0.9689336768535061	1.0	NE
DFS55_09860	DUF732 domain-containing protein	CP029332	0.22701486376503827	0.0032122193746769914	1.0	0.8477641723553482	1.0	NE
DFS55_09865	PPE family protein	CP029332	0.5690564792778638	0.25800330222820134	1.0	0.9990234375000006	1.0	NE
DFS55_09870	wax ester/triacylglycerol synthase family O-acyltransferase	CP029332	0.7347764746156441	0.4457553411465588	1.0	0.9258755538412128	1.0	NE
DFS55_09875	hypothetical protein	CP029332	0.6442986713778748	0.011241066400116472	1.0	0.9948359400651928	1.0	NE
DFS55_09880	alpha/beta hydrolase	CP029332	0.14901973469659535	2.757355117758226e-06	0.013811591784850953	0.5442049352780602	1.0	GD
DFS55_09885	bile acid CoA ligase	CP029332	1.2067915268236422	0.685502859822687	1.0	0.9992760415954981	1.0	NE
DFS55_09890	glycerol acyltransferase	CP029332	1.721499876393209	0.3183404544369257	1.0	0.9995070665219807	1.0	NE
DFS55_09895	hypothetical protein	CP029332	0.28099408792945646	0.6816896926036154	1.0	0.8749999999999999	1.0	NE
DFS55_09900	DUF3556 domain-containing protein	CP029332	0.35773043681573813	0.0002515516867326843	1.0	0.9999426888554049	1.0	NE
DFS55_09905	NAD(P)/FAD-dependent oxidoreductase	CP029332	1.655754816259827	0.037932024165355065	1.0	0.9999741557787165	1.0	NE
DFS55_09910	aldehyde dehydrogenase	CP029332	0.07917612304747798	1.0813797988456735e-16	5.416631412417979e-13	0.3982527109113424	1.0	GD
DFS55_09915	phosphoglycerate kinase	CP029332	0.021515683789714326	5.416882874359422e-15	2.7133166317666345e-11	0.0060868245879839205	0.07981388576233367	GD
DFS55_09920	triose-phosphate isomerase	CP029332	0.11275275219055143	6.133020511331098e-09	3.0720299741257474e-05	0.8585250869076962	1.0	GD
DFS55_09925	preprotein translocase subunit SecG	CP029332	1.4453145462952675	0.7807932605986098	1.0	0.5	1.0	NE
DFS55_09930	LLM class F420-dependent oxidoreductase	CP029332	1.1964643152527135	0.4469582521744422	1.0	0.9044055917260685	1.0	NE
DFS55_09935	phosphoenolpyruvate carboxylase	CP029332	0.17384061411767676	1.714525737532362e-11	8.588059419299602e-08	0.9564863106307818	1.0	GD
DFS55_09940	DUF4239 domain-containing protein	CP029332	0.39646664917408814	0.41811033287041954	1.0	0.9786787097150915	1.0	NE
DFS55_09945	aldo/keto reductase	CP029332	0.272486128723423	8.170460017235571e-07	0.004092583422633298	0.7748270757015177	1.0	GD
DFS55_09950	acetoin utilization protein	CP029332	0.4691793211678469	0.00017152541591157404	0.8591708083010744	0.9082542121459855	1.0	GD
DFS55_09955	ATPase	CP029332	1.0753353456436119	0.30582191060200115	1.0	0.5	1.0	NE
DFS55_09960	6-phosphogluconolactonase	CP029332	0.034565473200434536	0.017004342963296188	1.0	0.8368290414675001	1.0	NE
DFS55_09965	glucose-6-phosphate dehydrogenase assembly protein OpcA	CP029332	0.9053465249291109	0.06348452476220384	1.0	0.9843750000000003	1.0	NE
DFS55_09970	glucose-6-phosphate dehydrogenase	CP029332	0.2553467308299786	1.8364801446663098e-14	9.198929044633545e-11	0.020185784117696195	0.21791076001194015	GD
DFS55_09975	transaldolase	CP029332	0.09267337735496092	2.0275837702050602e-08	0.00010156167104957147	0.6285088131860267	1.0	GD
DFS55_09980	transketolase	CP029332	0.0	5.151120584695212e-50	2.5801963008738316e-46	4.6208611888547027e-10	5.6845043978176485e-08	ES
DFS55_09985	protoheme IX farnesyltransferase	CP029332	0.0	1.2565283339329404e-27	6.293950424670099e-24	0.001141631748359004	0.01899811769943605	GD
DFS55_09990	quinone oxidoreductase	CP029332	1.6480633100252886	0.1389799536189645	1.0	0.8769853965843107	1.0	NE
DFS55_09995	hypothetical protein	CP029332	5.921979047655227	0.021571819473443467	1.0	0.5	1.0	NE
DFS55_10000	heme A synthase	CP029332	0.035591960471792146	3.700004459977078e-09	1.8533322340025183e-05	0.16654239141607782	1.0	GD
DFS55_10005	multidrug ABC transporter permease	CP029332	0.19347150660623838	9.147078324152939e-07	0.0045817715325682075	0.23980791905731594	1.0	GD
DFS55_10010	ABC transporter ATP-binding protein	CP029332	0.846362643681855	0.509727866036118	1.0	0.9521879354368864	1.0	NE
DFS55_10015	hypothetical protein	CP029332	0.0	4.706079524050661e-13	2.357275233596976e-09	0.0017310092479019914	0.026799172481965283	GD
DFS55_10020	transcriptional regulator	CP029332	0.9979134041338957	0.4684396853819164	1.0	0.8761862965298761	1.0	NE
DFS55_10025	Fe-S cluster assembly protein SufB	CP029332	0.0	4.379279364291812e-72	2.1935810335737688e-68	2.184818246974526e-14	6.437502705350236e-12	ES
DFS55_10030	Fe-S cluster assembly protein SufD	CP029332	0.0	3.429845310696677e-21	1.7180095161279655e-17	0.0004817129714266399	0.009209543030061218	ES
DFS55_10035	Fe-S cluster assembly ATPase SufC	CP029332	0.0	4.747718874859537e-22	2.3781323844171425e-18	6.879730887561317e-05	0.0016975651239307702	ES
DFS55_10040	cysteine desulfurase	CP029332	0.01554795531033436	1.1264704706868589e-13	5.642490587670476e-10	0.04140181768865954	0.3871835783108587	GD
DFS55_10045	SUF system NifU family Fe-S cluster assembly protein	CP029332	0.2177168680345419	9.498567445132594e-05	0.47578324332669164	0.8772642985902059	1.0	GD
DFS55_10050	metal-sulfur cluster assembly factor	CP029332	0.17987337910506135	0.000655714656994432	1.0	0.75	1.0	NE
DFS55_10055	hypothetical protein	CP029332	3.7618185351192204	0.8731569922791282	1.0	0.5639959646945378	1.0	NE
DFS55_10060	hypothetical protein	CP029332	4.370675777794462	0.25457860610505945	1.0	0.7876753294588373	1.0	NE
DFS55_10070	acyl-CoA dehydrogenase	CP029332	0.7039879921818671	0.8298838089348668	1.0	0.9999884632345931	1.0	NE
DFS55_10075	thioredoxin	CP029332	7.2972440856693	0.72472216655013	1.0	0.5	1.0	NE
DFS55_10080	enoyl-CoA hydratase	CP029332	2.9092326089460636	1.3018998820490978e-07	0.000652121650918393	0.9980468749999997	1.0	GA
DFS55_10085	ABC transporter ATP-binding protein	CP029332	0.7987440617343106	2.812759907036253e-06	0.014089114374344592	0.786892654742265	1.0	NE
DFS55_10090	transcriptional regulator	CP029332	0.1994615710874275	0.015102118325572905	1.0	0.760949095351402	1.0	NE
DFS55_10095	TetR/AcrR family transcriptional regulator	CP029332	1.1459875647804187	0.31977674891546104	1.0	0.75	1.0	NE
DFS55_10100	aconitate hydratase	CP029332	0.0	6.139019698392717e-108	3.075034966924912e-104	5.803643811760904e-16	2.642768350282761e-13	ES
DFS55_10105	hypothetical protein	CP029332	0.0	1.27315428144099e-11	6.377229795737919e-08	0.0006891314498927445	0.012240636285506232	GD
DFS55_10110	peptidase M23	CP029332	0.022701486376503825	3.4464383062133006e-14	1.7263209475822424e-10	0.04391342912439236	0.4036006724478557	GD
DFS55_10115	NlpC/P60 family protein	CP029332	2.7986926541417994	0.2714759603242882	1.0	0.9940506750211052	1.0	NE
DFS55_10120	MoxR family ATPase	CP029332	2.974825067015925	0.00022466550489582974	1.0	0.9990234375000006	1.0	NE
DFS55_10125	DUF58 domain-containing protein	CP029332	1.924434120379016	0.20567097465924444	1.0	0.5	1.0	NE
[truncated: 3,010 more rows]
