# Supplementary material for: Identifying the essential genes of Mycobacterium avium subsp. hominissuis with Tn-Seq using a rank-based filter procedure
Source: Sci Rep. 2020 Jan 23;10:1095. doi: 10.1038/s41598-020-57845-7 (PMC6978383; doi:10.1038/s41598-020-57845-7)
Supplement: Supplementary file 4 — Table S3. [file 41598_2020_57845_MOESM4_ESM.csv]

Contig	Insertion Site	Genomic Feature	Genbank Protein Annotation	TnPool1 Read Count	TnPool2 Read Count	TnPool3 Read Count	TnPool4 Read Count	TnPool5 Read Count	Low Permissibility Site	Prediction	TRANSIT HMM
CP029332	454	DFS55_00005	chromosomal replication initiator protein DnaA	0	0	0	2	0		ES	GD
CP029332	520	DFS55_00005	chromosomal replication initiator protein DnaA	0	0	0	0	0		ES	GD
CP029332	607	DFS55_00005	chromosomal replication initiator protein DnaA	0	0	0	0	0		ES	GD
CP029332	676	DFS55_00005	chromosomal replication initiator protein DnaA	0	0	0	0	0		ES	GD
CP029332	712	DFS55_00005	chromosomal replication initiator protein DnaA	0	1	0	1	0		ES	GD
CP029332	790	DFS55_00005	chromosomal replication initiator protein DnaA	0	0	0	0	0		ES	GD
CP029332	1273	DFS55_00005	chromosomal replication initiator protein DnaA	0	0	0	0	0		ES	GD
CP029332	1351	DFS55_00005	chromosomal replication initiator protein DnaA	0	0	0	0	0		ES	GD
CP029332	1429	DFS55_00005	chromosomal replication initiator protein DnaA	0	0	0	0	0		ES	GD
CP029332	1684			16	31	24	33	17
CP029332	1687			5	7	5	13	2
CP029332	1784			1	0	0	1	0
CP029332	1826			0	0	0	0	0
CP029332	1829			0	0	0	0	0
CP029332	1835			0	0	0	0	0
CP029332	1868			4	4	4	11	2
CP029332	1941			2	4	6	8	3
CP029332	1968			11	12	24	5	15
CP029332	2044			0	0	0	0	2
CP029332	2058			3	0	2	0	0	1
CP029332	2084			4	2	7	3	29
CP029332	2099			0	0	2	0	0
CP029332	2280	DFS55_00010	DNA polymerase III subunit beta	0	0	0	0	0		GD	ES
CP029332	2341	DFS55_00010	DNA polymerase III subunit beta	0	0	0	0	0		GD	ES
CP029332	2353	DFS55_00010	DNA polymerase III subunit beta	0	0	0	0	0		GD	ES
CP029332	2400	DFS55_00010	DNA polymerase III subunit beta	0	0	0	0	0		GD	ES
CP029332	2475	DFS55_00010	DNA polymerase III subunit beta	0	0	0	0	0		GD	ES
CP029332	2621	DFS55_00010	DNA polymerase III subunit beta	0	0	0	0	0		GD	ES
CP029332	3114	DFS55_00010	DNA polymerase III subunit beta	0	0	0	0	0		GD	ES
CP029332	3261	DFS55_00010	DNA polymerase III subunit beta	0	0	0	0	0		GD	ES
CP029332	3267	DFS55_00010	DNA polymerase III subunit beta	0	0	0	0	0		GD	ES
CP029332	3297	DFS55_00010	DNA polymerase III subunit beta	23	63	18	12	26		GD	ES
CP029332	3303	DFS55_00015	DNA replication/repair protein RecF	11	56	9	16	0		GD	NE
CP029332	3316	DFS55_00015	DNA replication/repair protein RecF	3	61	2	3	20		GD	NE
CP029332	3432	DFS55_00015	DNA replication/repair protein RecF	0	0	0	0	0		GD	NE
CP029332	3702	DFS55_00015	DNA replication/repair protein RecF	0	25	41	0	1		GD	NE
CP029332	3759	DFS55_00015	DNA replication/repair protein RecF	1	3	3	0	0		GD	NE
CP029332	3876	DFS55_00015	DNA replication/repair protein RecF	0	0	3	0	0		GD	NE
CP029332	3945	DFS55_00015	DNA replication/repair protein RecF	8	0	37	0	2		GD	NE
CP029332	3987	DFS55_00015	DNA replication/repair protein RecF	0	0	0	0	0	1	GD	NE
CP029332	4044	DFS55_00015	DNA replication/repair protein RecF	0	152	1	0	1		GD	NE
CP029332	4072	DFS55_00015	DNA replication/repair protein RecF	0	0	0	0	0	1	GD	NE
CP029332	4227	DFS55_00015	DNA replication/repair protein RecF	0	0	9	0	0		GD	NE
CP029332	4438	DFS55_00015	DNA replication/repair protein RecF	0	0	0	0	0	1	GD	NE
CP029332	4902	DFS55_00020	DUF721 domain-containing protein	0	0	0	0	0		NE	NE
CP029332	4991	DFS55_00020	DUF721 domain-containing protein	1	0	2	1	1		NE	NE
CP029332	4997	DFS55_00020	DUF721 domain-containing protein	16	166	45	30	459		NE	NE
CP029332	5010			0	0	0	1	6	1
CP029332	5075			2	146	7	7	0
CP029332	5118			0	7	7	0	65
CP029332	5135			7	0	2	6	0
CP029332	5143			0	2	0	2	0
CP029332	5185			5	125	2	7	0
CP029332	5291	DFS55_00025	DNA topoisomerase IV subunit B	0	0	0	0	0		ES	ES
CP029332	5354	DFS55_00025	DNA topoisomerase IV subunit B	0	0	0	45	0		ES	ES
CP029332	5438	DFS55_00025	DNA topoisomerase IV subunit B	0	0	0	0	0		ES	ES
CP029332	5457	DFS55_00025	DNA topoisomerase IV subunit B	0	0	0	0	0		ES	ES
CP029332	5603	DFS55_00025	DNA topoisomerase IV subunit B	0	0	0	0	0		ES	ES
CP029332	5693	DFS55_00025	DNA topoisomerase IV subunit B	0	0	0	0	0		ES	ES
CP029332	5708	DFS55_00025	DNA topoisomerase IV subunit B	0	0	0	0	0		ES	ES
CP029332	5711	DFS55_00025	DNA topoisomerase IV subunit B	0	0	0	0	0		ES	ES
CP029332	5816	DFS55_00025	DNA topoisomerase IV subunit B	0	0	0	0	0		ES	ES
CP029332	5995	DFS55_00025	DNA topoisomerase IV subunit B	0	0	0	0	0		ES	ES
CP029332	6020	DFS55_00025	DNA topoisomerase IV subunit B	0	0	0	0	0		ES	ES
CP029332	6152	DFS55_00025	DNA topoisomerase IV subunit B	0	0	0	0	0		ES	ES
CP029332	6254	DFS55_00025	DNA topoisomerase IV subunit B	0	0	0	0	0		ES	ES
CP029332	6629	DFS55_00025	DNA topoisomerase IV subunit B	0	0	0	0	0		ES	ES
CP029332	6833	DFS55_00025	DNA topoisomerase IV subunit B	0	0	0	0	0		ES	ES
CP029332	6968	DFS55_00025	DNA topoisomerase IV subunit B	0	0	0	0	0		ES	ES
CP029332	7007	DFS55_00025	DNA topoisomerase IV subunit B	0	0	0	0	0		ES	ES
CP029332	7091	DFS55_00025	DNA topoisomerase IV subunit B	0	0	0	0	0		ES	ES
CP029332	7281	DFS55_00025	DNA topoisomerase IV subunit B	0	0	0	0	0		ES	ES
CP029332	7289	DFS55_00025	DNA topoisomerase IV subunit B	18	0	91	1	0		ES	ES
CP029332	7300			1	0	4	4	0
CP029332	7387	DFS55_00030	DNA gyrase subunit A	0	0	0	0	0		ES	ES
CP029332	7396	DFS55_00030	DNA gyrase subunit A	0	0	0	0	0		ES	ES
CP029332	7474	DFS55_00030	DNA gyrase subunit A	0	0	0	0	0		ES	ES
CP029332	7483	DFS55_00030	DNA gyrase subunit A	0	0	0	0	0		ES	ES
CP029332	7555	DFS55_00030	DNA gyrase subunit A	0	0	0	0	0		ES	ES
CP029332	7582	DFS55_00030	DNA gyrase subunit A	0	0	0	0	0		ES	ES
CP029332	7624	DFS55_00030	DNA gyrase subunit A	0	0	0	0	0	1	ES	ES
CP029332	7690	DFS55_00030	DNA gyrase subunit A	0	0	0	0	0		ES	ES
CP029332	7771	DFS55_00030	DNA gyrase subunit A	0	0	0	0	0		ES	ES
CP029332	7927	DFS55_00030	DNA gyrase subunit A	0	0	0	0	0		ES	ES
CP029332	8035	DFS55_00030	DNA gyrase subunit A	0	0	0	0	0		ES	ES
CP029332	8131	DFS55_00030	DNA gyrase subunit A	0	0	0	0	0		ES	ES
CP029332	8299	DFS55_00030	DNA gyrase subunit A	0	0	0	0	0		ES	ES
CP029332	8398	DFS55_00030	DNA gyrase subunit A	0	0	0	0	0		ES	ES
CP029332	8440	DFS55_00030	DNA gyrase subunit A	0	0	1	0	0		ES	ES
CP029332	8878	DFS55_00030	DNA gyrase subunit A	0	0	0	0	0		ES	ES
CP029332	8905	DFS55_00030	DNA gyrase subunit A	0	0	0	0	0		ES	ES
CP029332	9034	DFS55_00030	DNA gyrase subunit A	0	0	0	0	0		ES	ES
CP029332	9049	DFS55_00030	DNA gyrase subunit A	0	0	0	0	0		ES	ES
CP029332	9154	DFS55_00030	DNA gyrase subunit A	0	0	0	0	0		ES	ES
CP029332	9169	DFS55_00030	DNA gyrase subunit A	0	0	0	1	0		ES	ES
CP029332	9433	DFS55_00030	DNA gyrase subunit A	0	0	0	0	0		ES	ES
CP029332	9469	DFS55_00030	DNA gyrase subunit A	0	0	0	0	0		ES	ES
CP029332	9496	DFS55_00030	DNA gyrase subunit A	0	0	0	0	0		ES	ES
CP029332	9523	DFS55_00030	DNA gyrase subunit A	0	0	0	0	0		ES	ES
CP029332	9568	DFS55_00030	DNA gyrase subunit A	0	0	0	0	0		ES	ES
CP029332	9628	DFS55_00030	DNA gyrase subunit A	0	0	0	0	1		ES	ES
CP029332	9681	DFS55_00030	DNA gyrase subunit A	0	0	0	0	0		ES	ES
CP029332	9820	DFS55_00030	DNA gyrase subunit A	0	0	0	0	1	1	ES	ES
CP029332	9827			0	0	0	0	0
CP029332	9851			27	112	79	438	169
CP029332	9872			26	164	112	27	48
CP029332	9904			5	0	3	0	7
CP029332	9913			68	383	154	107	336
CP029332	10249	DFS55_00035	hypothetical protein	3	21	35	43	29		NE	GA
CP029332	10543	DFS55_00035	hypothetical protein	23	181	76	2	431		NE	GA
CP029332	10729	DFS55_00035	hypothetical protein	182	23	384	28	134		NE	GA
CP029332	10786	DFS55_00035	hypothetical protein	9	7	51	10	0		NE	GA
CP029332	10829			0	0	1	2	0
CP029332	10848			0	0	0	0	0
CP029332	10856			0	0	0	2	0
CP029332	10864	DFS55_00040	tRNA-Ile	0	0	0	0	0		GD	GD
CP029332	10866	DFS55_00040	tRNA-Ile	0	0	0	0	0		GD	GD
CP029332	10879	DFS55_00040	tRNA-Ile	0	0	0	0	0		GD	GD
CP029332	10895	DFS55_00040	tRNA-Ile	0	0	0	0	0		GD	GD
CP029332	10925	DFS55_00040	tRNA-Ile	0	0	0	0	0		GD	GD
CP029332	10960			41	32	268	51	15
CP029332	11091			0	3	5	0	1	1
CP029332	11102	DFS55_00045	tRNA-Ala	0	0	0	0	0		GD	NE
CP029332	11114	DFS55_00045	tRNA-Ala	0	0	0	0	0		GD	NE
CP029332	11159	DFS55_00045	tRNA-Ala	0	0	0	0	0		GD	NE
CP029332	11179			76	204	136	250	48
CP029332	11252			54	89	30	82	146
CP029332	11291	DFS55_00050	IS481-like element ISMav5 family transposase	81	26	121	86	29		GA	NE
CP029332	11311	DFS55_00050	IS481-like element ISMav5 family transposase	78	239	110	37	22		GA	NE
CP029332	11372	DFS55_00050	IS481-like element ISMav5 family transposase	108	718	141	194	444		GA	NE
CP029332	11413	DFS55_00050	IS481-like element ISMav5 family transposase	35	51	47	8	5		GA	NE
CP029332	11530	DFS55_00050	IS481-like element ISMav5 family transposase	4	23	26	0	3		GA	NE
CP029332	11565	DFS55_00050	IS481-like element ISMav5 family transposase	13	52	11	2	2		GA	NE
CP029332	11605	DFS55_00050	IS481-like element ISMav5 family transposase	179	7	17	18	23		GA	NE
CP029332	11823	DFS55_00050	IS481-like element ISMav5 family transposase	8	1	2	38	0		GA	NE
CP029332	11866	DFS55_00050	IS481-like element ISMav5 family transposase	0	3	4	13	91		GA	NE
CP029332	11895	DFS55_00050	IS481-like element ISMav5 family transposase	4	0	2	1	0		GA	NE
CP029332	11922	DFS55_00050	IS481-like element ISMav5 family transposase	21	24	87	53	8		GA	NE
CP029332	12000	DFS55_00050	IS481-like element ISMav5 family transposase	0	2	1	1	0		GA	NE
CP029332	12124	DFS55_00050	IS481-like element ISMav5 family transposase	12	62	98	186	72		GA	NE
CP029332	12127	DFS55_00050	IS481-like element ISMav5 family transposase	8	103	170	36	13		GA	NE
CP029332	12221	DFS55_00050	IS481-like element ISMav5 family transposase	31	59	15	60	9		GA	NE
CP029332	12269	DFS55_00050	IS481-like element ISMav5 family transposase	0	0	0	0	1	1	GA	NE
CP029332	12325	DFS55_00050	IS481-like element ISMav5 family transposase	4	69	40	3	2		GA	NE
CP029332	12392	DFS55_00050	IS481-like element ISMav5 family transposase	53	83	156	17	88		GA	NE
CP029332	12428	DFS55_00050	IS481-like element ISMav5 family transposase	89	48	64	175	211		GA	NE
CP029332	12466	DFS55_00050	IS481-like element ISMav5 family transposase	29	26	194	36	117		GA	NE
CP029332	12473			2	107	44	28	41
CP029332	12502	DFS55_00055	TetR/AcrR family transcriptional regulator	73	167	127	98	230		NE	NE
CP029332	12570	DFS55_00055	TetR/AcrR family transcriptional regulator	4	39	123	28	18		NE	NE
CP029332	12904	DFS55_00055	TetR/AcrR family transcriptional regulator	8	0	56	129	5		NE	NE
CP029332	12951	DFS55_00055	TetR/AcrR family transcriptional regulator	17	4	24	80	43		NE	NE
CP029332	13011	DFS55_00055	TetR/AcrR family transcriptional regulator	4	0	4	2	0		NE	NE
CP029332	13047	DFS55_00055	TetR/AcrR family transcriptional regulator	37	40	54	51	353		NE	NE
CP029332	13351	DFS55_00060	cytochrome P450	27	73	153	41	51		NE	NE
CP029332	13362	DFS55_00060	cytochrome P450	8	0	111	2	0		NE	NE
CP029332	13371	DFS55_00060	cytochrome P450	39	219	96	221	33		NE	NE
CP029332	13425	DFS55_00060	cytochrome P450	43	31	204	16	13		NE	NE
CP029332	13818	DFS55_00060	cytochrome P450	2	2	6	1	75		NE	NE
CP029332	13902	DFS55_00060	cytochrome P450	12	0	44	462	1		NE	NE
CP029332	14134	DFS55_00060	cytochrome P450	27	0	1	4	1		NE	NE
CP029332	14187	DFS55_00060	cytochrome P450	0	0	17	1	0		NE	NE
CP029332	14522	DFS55_00065	cell wall synthesis protein CwsA	23	162	401	187	10		NE	NE
CP029332	14710	DFS55_00065	cell wall synthesis protein CwsA	2	4	58	241	59		NE	NE
CP029332	14801	DFS55_00065	cell wall synthesis protein CwsA	0	0	0	6	0	1	NE	NE
CP029332	14894	DFS55_00065	cell wall synthesis protein CwsA	13	2	17	96	5		NE	NE
CP029332	14946	DFS55_00065	cell wall synthesis protein CwsA	1	536	7	53	0		NE	NE
CP029332	15004			19	41	407	30	208
CP029332	15032			0	0	46	0	0
CP029332	15044			69	5	100	5	7
CP029332	15069	DFS55_00070	peptidylprolyl isomerase	55	3	22	115	108		GA	NE
CP029332	15090	DFS55_00070	peptidylprolyl isomerase	8	11	8	124	1		GA	NE
CP029332	15199	DFS55_00070	peptidylprolyl isomerase	29	66	79	104	40		GA	NE
CP029332	15241	DFS55_00070	peptidylprolyl isomerase	121	0	83	160	47		GA	NE
CP029332	15328	DFS55_00070	peptidylprolyl isomerase	19	24	10	7	5		GA	NE
CP029332	15376	DFS55_00070	peptidylprolyl isomerase	16	114	167	114	32		GA	NE
CP029332	15592	DFS55_00070	peptidylprolyl isomerase	55	106	365	23	50		GA	NE
CP029332	15616	DFS55_00075	PH domain-containing protein	1	20	79	2	5		NE	NE
CP029332	15628	DFS55_00075	PH domain-containing protein	0	2	2	10	1		NE	NE
CP029332	15729	DFS55_00075	PH domain-containing protein	99	0	22	0	2		NE	NE
CP029332	15748	DFS55_00075	PH domain-containing protein	0	0	1	0	0		NE	NE
CP029332	15795	DFS55_00075	PH domain-containing protein	116	26	204	94	154		NE	NE
CP029332	15798	DFS55_00075	PH domain-containing protein	73	340	250	30	30		NE	NE
CP029332	15811	DFS55_00075	PH domain-containing protein	0	11	26	0	1		NE	NE
CP029332	15959	DFS55_00075	PH domain-containing protein	5	0	6	2	0	1	NE	NE
CP029332	16040			17	3	12	0	0
CP029332	16068			1	9	4	7	0
CP029332	16081			1	3	22	2	2
CP029332	16096			3	156	10	17	154
CP029332	16174			0	0	38	0	0
CP029332	16245	DFS55_00080	cell division protein CrgA	2	0	2	0	0		NE	NE
CP029332	16277	DFS55_00080	cell division protein CrgA	1	0	15	0	0		NE	NE
CP029332	16472			19	15	20	5	12
CP029332	16484			0	190	16	11	18
CP029332	16552			21	0	28	8	52
CP029332	16560			85	3	24	56	20
CP029332	16663	DFS55_00085	DUF881 domain-containing protein	9	33	37	460	49		GA	NE
CP029332	16705	DFS55_00085	DUF881 domain-containing protein	14	0	176	6	67		GA	NE
CP029332	17130	DFS55_00085	DUF881 domain-containing protein	133	67	100	204	347		GA	NE
CP029332	17142	DFS55_00085	DUF881 domain-containing protein	67	2	2	10	10		GA	NE
CP029332	17214	DFS55_00085	DUF881 domain-containing protein	153	5	996	121	90		GA	NE
CP029332	17223	DFS55_00085	DUF881 domain-containing protein	106	127	104	6	6		GA	NE
CP029332	17247	DFS55_00085	DUF881 domain-containing protein	74	31	10	1	5		GA	NE
CP029332	17337	DFS55_00085	DUF881 domain-containing protein	3	0	2	2	0		GA	NE
CP029332	17379			2	0	0	0	0	1
CP029332	17415	DFS55_00090	aminodeoxychorismate/anthranilate synthase component II	0	0	0	0	0		GD	NE
CP029332	17445	DFS55_00090	aminodeoxychorismate/anthranilate synthase component II	0	1	0	0	0		GD	NE
CP029332	17546	DFS55_00090	aminodeoxychorismate/anthranilate synthase component II	0	0	0	0	0		GD	NE
CP029332	17781	DFS55_00090	aminodeoxychorismate/anthranilate synthase component II	0	0	0	0	0		GD	NE
CP029332	17881	DFS55_00090	aminodeoxychorismate/anthranilate synthase component II	0	0	0	0	0		GD	NE
CP029332	18033	DFS55_00090	aminodeoxychorismate/anthranilate synthase component II	9	10	106	27	88		GD	NE
CP029332	18056	DFS55_00090; DFS55_00095	aminodeoxychorismate/anthranilate synthase component II; Stk1 family PASTA domain-containing Ser/Thr kinase	3	0	1	0	0
CP029332	18122	DFS55_00095	Stk1 family PASTA domain-containing Ser/Thr kinase	0	0	1	0	0		ES	GD
CP029332	18202	DFS55_00095	Stk1 family PASTA domain-containing Ser/Thr kinase	0	0	0	1	1		ES	GD
CP029332	18392	DFS55_00095	Stk1 family PASTA domain-containing Ser/Thr kinase	0	0	0	0	0		ES	GD
CP029332	18626	DFS55_00095	Stk1 family PASTA domain-containing Ser/Thr kinase	0	0	0	0	0		ES	GD
CP029332	19148	DFS55_00095	Stk1 family PASTA domain-containing Ser/Thr kinase	0	0	0	0	0		ES	GD
CP029332	19259	DFS55_00095	Stk1 family PASTA domain-containing Ser/Thr kinase	0	0	0	0	0		ES	GD
CP029332	19316	DFS55_00095	Stk1 family PASTA domain-containing Ser/Thr kinase	0	0	0	0	0		ES	GD
CP029332	19337	DFS55_00095	Stk1 family PASTA domain-containing Ser/Thr kinase	0	0	0	1	0		ES	GD
CP029332	19391	DFS55_00095	Stk1 family PASTA domain-containing Ser/Thr kinase	0	0	0	0	0		ES	GD
CP029332	19655	DFS55_00095	Stk1 family PASTA domain-containing Ser/Thr kinase	0	0	0	0	0		ES	GD
CP029332	19670	DFS55_00095	Stk1 family PASTA domain-containing Ser/Thr kinase	0	0	0	0	0		ES	GD
CP029332	19712	DFS55_00095	Stk1 family PASTA domain-containing Ser/Thr kinase	0	0	0	0	0		ES	GD
CP029332	19778	DFS55_00095	Stk1 family PASTA domain-containing Ser/Thr kinase	0	0	0	0	0		ES	GD
CP029332	19904	DFS55_00095	Stk1 family PASTA domain-containing Ser/Thr kinase	0	0	0	0	0		ES	GD
CP029332	20096	DFS55_00100	serine/threonine protein kinase	1	4	6	0	0		GD	GD
CP029332	20434	DFS55_00100	serine/threonine protein kinase	0	0	0	0	0	1	GD	GD
CP029332	20593	DFS55_00100	serine/threonine protein kinase	0	0	0	0	0		GD	GD
CP029332	20614	DFS55_00100	serine/threonine protein kinase	0	0	0	0	0		GD	GD
CP029332	20668	DFS55_00100	serine/threonine protein kinase	0	0	0	0	0		GD	GD
CP029332	20732	DFS55_00100	serine/threonine protein kinase	0	0	0	0	0	1	GD	GD
CP029332	20941	DFS55_00100	serine/threonine protein kinase	0	0	0	0	0		GD	GD
CP029332	20980	DFS55_00100	serine/threonine protein kinase	0	0	0	0	0		GD	GD
CP029332	21178	DFS55_00100	serine/threonine protein kinase	0	0	0	1	0		GD	GD
CP029332	21227	DFS55_00105	penicillin-binding protein	4	3	1	6	2		GA	GA
CP029332	21360	DFS55_00105	penicillin-binding protein	88	31	185	34	58		GA	GA
CP029332	21409	DFS55_00105	penicillin-binding protein	2	0	36	3	2	1	GA	GA
CP029332	21491	DFS55_00105	penicillin-binding protein	76	87	98	179	20		GA	GA
CP029332	21496	DFS55_00105	penicillin-binding protein	22	34	7	0	0		GA	GA
CP029332	21534	DFS55_00105	penicillin-binding protein	51	25	44	55	397		GA	GA
CP029332	21591	DFS55_00105	penicillin-binding protein	14	423	47	229	98		GA	GA
CP029332	21906	DFS55_00105	penicillin-binding protein	100	148	126	56	91		GA	GA
CP029332	21941	DFS55_00105	penicillin-binding protein	0	0	0	0	0	1	GA	GA
CP029332	21970	DFS55_00105	penicillin-binding protein	3	2	106	1	0	1	GA	GA
CP029332	22035	DFS55_00105	penicillin-binding protein	53	239	61	46	43		GA	GA
CP029332	22146	DFS55_00105	penicillin-binding protein	16	81	227	318	39		GA	GA
CP029332	22407	DFS55_00105	penicillin-binding protein	1	22	1	2	1		GA	GA
CP029332	22419	DFS55_00105	penicillin-binding protein	11	16	64	23	220		GA	GA
CP029332	22440	DFS55_00105	penicillin-binding protein	4	9	20	9	0		GA	GA
CP029332	22458	DFS55_00105	penicillin-binding protein	7	27	14	742	1		GA	GA
CP029332	22500	DFS55_00105	penicillin-binding protein	7	7	48	29	1		GA	GA
CP029332	22548	DFS55_00105	penicillin-binding protein	105	11	25	13	36		GA	GA
CP029332	22690	DFS55_00110	FtsW/RodA/SpoVE family cell cycle protein	232	103	321	865	83		NE	GA
CP029332	22805	DFS55_00110	FtsW/RodA/SpoVE family cell cycle protein	45	33	104	121	542		NE	GA
CP029332	22832	DFS55_00110	FtsW/RodA/SpoVE family cell cycle protein	49	7	22	40	10		NE	GA
CP029332	23003	DFS55_00110	FtsW/RodA/SpoVE family cell cycle protein	118	24	351	46	22		NE	GA
CP029332	23168	DFS55_00110	FtsW/RodA/SpoVE family cell cycle protein	0	0	12	0	3		NE	GA
CP029332	23240	DFS55_00110	FtsW/RodA/SpoVE family cell cycle protein	3	4	1	19	6		NE	GA
CP029332	23243	DFS55_00110	FtsW/RodA/SpoVE family cell cycle protein	3	1	8	36	53		NE	GA
CP029332	23315	DFS55_00110	FtsW/RodA/SpoVE family cell cycle protein	28	239	24	11	4		NE	GA
CP029332	23339	DFS55_00110	FtsW/RodA/SpoVE family cell cycle protein	2	8	23	4	1		NE	GA
CP029332	23660	DFS55_00110	FtsW/RodA/SpoVE family cell cycle protein	11	144	20	62	423		NE	GA
CP029332	23666	DFS55_00110	FtsW/RodA/SpoVE family cell cycle protein	12	2	0	14	2		NE	GA
CP029332	23870	DFS55_00110	FtsW/RodA/SpoVE family cell cycle protein	5	0	4	1	0		NE	GA
CP029332	23933	DFS55_00110	FtsW/RodA/SpoVE family cell cycle protein	4	2	25	180	44		NE	GA
CP029332	24279	DFS55_00115	serine/threonine protein phosphatase	0	0	0	0	0		NE	ES
CP029332	24349	DFS55_00115	serine/threonine protein phosphatase	2	13	4	286	34		NE	ES
CP029332	24490	DFS55_00115	serine/threonine protein phosphatase	46	32	155	376	8		NE	ES
CP029332	24512	DFS55_00115	serine/threonine protein phosphatase	28	7	0	241	1		NE	ES
CP029332	24538	DFS55_00115	serine/threonine protein phosphatase	26	1	112	10	10		NE	ES
CP029332	24607	DFS55_00115	serine/threonine protein phosphatase	9	8	21	15	55		NE	ES
CP029332	24619	DFS55_00115	serine/threonine protein phosphatase	28	161	175	31	32		NE	ES
CP029332	24622	DFS55_00115	serine/threonine protein phosphatase	69	112	152	127	137		NE	ES
CP029332	24874	DFS55_00115	serine/threonine protein phosphatase	1	19	2	1	2		NE	ES
CP029332	24880	DFS55_00115	serine/threonine protein phosphatase	14	153	99	10	9		NE	ES
CP029332	24897	DFS55_00115	serine/threonine protein phosphatase	0	0	0	0	0		NE	ES
CP029332	24955	DFS55_00115	serine/threonine protein phosphatase	0	0	0	0	0		NE	ES
CP029332	25045	DFS55_00115	serine/threonine protein phosphatase	0	0	0	0	0		NE	ES
CP029332	25233	DFS55_00115	serine/threonine protein phosphatase	0	0	0	0	0		NE	ES
CP029332	25237	DFS55_00115	serine/threonine protein phosphatase	0	0	0	0	0		NE	ES
CP029332	25519	DFS55_00115	serine/threonine protein phosphatase	0	0	0	0	0		NE	ES
CP029332	25573	DFS55_00115	serine/threonine protein phosphatase	0	0	0	0	0		NE	ES
CP029332	25647			0	0	0	0	0
CP029332	25717	DFS55_00120	FHA domain-containing protein	2	0	0	0	1		NE	NE
CP029332	25748	DFS55_00120	FHA domain-containing protein	4	4	85	82	6		NE	NE
CP029332	25768	DFS55_00120	FHA domain-containing protein	8	51	177	21	28		NE	NE
CP029332	25781	DFS55_00120	FHA domain-containing protein	0	0	0	1	5		NE	NE
CP029332	25829	DFS55_00120	FHA domain-containing protein	15	11	11	45	3		NE	NE
CP029332	25937	DFS55_00120	FHA domain-containing protein	0	8	1	0	0		NE	NE
CP029332	26027	DFS55_00120	FHA domain-containing protein	315	426	223	169	359		NE	NE
CP029332	26068	DFS55_00120	FHA domain-containing protein	11	5	66	5	7		NE	NE
CP029332	26074	DFS55_00120	FHA domain-containing protein	27	52	31	7	3		NE	NE
CP029332	26083	DFS55_00120	FHA domain-containing protein	7	2	9	4	3		NE	NE
CP029332	26110	DFS55_00120	FHA domain-containing protein	104	6	114	329	4		NE	NE
CP029332	26143			28	119	16	67	25
CP029332	26151			4	3	34	7	29
CP029332	26185			28	0	5	6	157
CP029332	26195			54	8	41	43	35
CP029332	26250	DFS55_00125	DUF2662 domain-containing protein	6	10	97	70	3		NE	NE
CP029332	26490	DFS55_00125	DUF2662 domain-containing protein	11	4	13	24	10		NE	NE
CP029332	26547	DFS55_00125	DUF2662 domain-containing protein	0	0	0	0	0		NE	NE
CP029332	26562	DFS55_00125	DUF2662 domain-containing protein	0	1	2	18	2		NE	NE
CP029332	26571	DFS55_00125	DUF2662 domain-containing protein	1	0	0	0	0		NE	NE
CP029332	26592	DFS55_00125	DUF2662 domain-containing protein	1	2	12	0	1		NE	NE
CP029332	26610	DFS55_00125	DUF2662 domain-containing protein	2	11	16	6	37		NE	NE
CP029332	26628	DFS55_00125	DUF2662 domain-containing protein	133	52	146	10	719		NE	NE
CP029332	26646	DFS55_00125	DUF2662 domain-containing protein	1	5	43	96	3		NE	NE
CP029332	26664	DFS55_00125	DUF2662 domain-containing protein	9	7	34	25	36		NE	NE
CP029332	26670	DFS55_00125	DUF2662 domain-containing protein	11	53	35	19	13		NE	NE
CP029332	26694	DFS55_00125	DUF2662 domain-containing protein	0	1	0	0	0	1	NE	NE
CP029332	26715	DFS55_00125	DUF2662 domain-containing protein	62	23	83	69	480		NE	NE
CP029332	26719	DFS55_00125	DUF2662 domain-containing protein	18	28	28	18	29		NE	NE
CP029332	26742	DFS55_00125	DUF2662 domain-containing protein	18	3	139	6	59		NE	NE
CP029332	26751	DFS55_00125	DUF2662 domain-containing protein	5	23	21	3	7		NE	NE
CP029332	26766	DFS55_00125	DUF2662 domain-containing protein	38	54	2	20	5		NE	NE
CP029332	26781	DFS55_00125	DUF2662 domain-containing protein	1	2	25	1	0		NE	NE
CP029332	26799	DFS55_00125	DUF2662 domain-containing protein	2	2	0	1	0	1	NE	NE
CP029332	26811	DFS55_00125	DUF2662 domain-containing protein	0	1	3	17	1		NE	NE
CP029332	26832	DFS55_00125	DUF2662 domain-containing protein	0	0	0	0	0		NE	NE
CP029332	26859	DFS55_00125	DUF2662 domain-containing protein	6	1	2	2	7		NE	NE
CP029332	26895	DFS55_00125	DUF2662 domain-containing protein	5	11	158	6	21		NE	NE
CP029332	26904	DFS55_00125	DUF2662 domain-containing protein	0	0	4	0	1		NE	NE
CP029332	26913	DFS55_00125	DUF2662 domain-containing protein	1	0	6	0	0		NE	NE
CP029332	26955	DFS55_00125	DUF2662 domain-containing protein	0	0	18	0	3		NE	NE
CP029332	26976	DFS55_00125	DUF2662 domain-containing protein	1	2	3	0	1	1	NE	NE
CP029332	26988	DFS55_00125	DUF2662 domain-containing protein	14	7	8	158	39		NE	NE
CP029332	27003	DFS55_00125	DUF2662 domain-containing protein	2	4	6	19	21		NE	NE
CP029332	27033	DFS55_00125	DUF2662 domain-containing protein	5	13	10	21	16		NE	NE
CP029332	27045	DFS55_00125	DUF2662 domain-containing protein	0	0	0	0	0	1	NE	NE
CP029332	27069	DFS55_00125	DUF2662 domain-containing protein	0	1	0	0	0	1	NE	NE
CP029332	27087	DFS55_00125	DUF2662 domain-containing protein	0	3	2	0	1	1	NE	NE
CP029332	27108	DFS55_00125	DUF2662 domain-containing protein	0	0	0	0	7	1	NE	NE
CP029332	27132	DFS55_00125	DUF2662 domain-containing protein	0	0	3	1	0	1	NE	NE
CP029332	27153	DFS55_00125	DUF2662 domain-containing protein	0	0	1	0	0	1	NE	NE
CP029332	27171	DFS55_00125	DUF2662 domain-containing protein	5	1	30	2	94		NE	NE
CP029332	27189	DFS55_00125	DUF2662 domain-containing protein	0	0	0	0	0	1	NE	NE
CP029332	27207	DFS55_00125	DUF2662 domain-containing protein	0	0	0	0	1	1	NE	NE
CP029332	27240	DFS55_00125	DUF2662 domain-containing protein	0	3	0	41	0	1	NE	NE
CP029332	27258	DFS55_00125	DUF2662 domain-containing protein	2	0	0	0	0	1	NE	NE
CP029332	27279	DFS55_00125	DUF2662 domain-containing protein	0	0	0	0	0	1	NE	NE
CP029332	27348	DFS55_00125	DUF2662 domain-containing protein	7	0	3	3	11		NE	NE
CP029332	27360	DFS55_00125	DUF2662 domain-containing protein	13	48	46	18	62		NE	NE
CP029332	27363	DFS55_00125	DUF2662 domain-containing protein	18	19	29	106	10		NE	NE
CP029332	27402	DFS55_00125	DUF2662 domain-containing protein	9	19	13	10	0		NE	NE
CP029332	27428	DFS55_00125	DUF2662 domain-containing protein	11	23	84	32	540		NE	NE
CP029332	27454	DFS55_00125	DUF2662 domain-containing protein	25	5	248	8	69		NE	NE
CP029332	27531	DFS55_00125	DUF2662 domain-containing protein	3	27	12	2	1		NE	NE
CP029332	27585	DFS55_00125	DUF2662 domain-containing protein	42	13	40	71	112		NE	NE
CP029332	27612	DFS55_00125	DUF2662 domain-containing protein	41	488	231	67	81		NE	NE
CP029332	27624	DFS55_00125	DUF2662 domain-containing protein	42	99	18	12	99		NE	NE
CP029332	27685	DFS55_00125	DUF2662 domain-containing protein	33	14	227	24	22		NE	NE
CP029332	27694	DFS55_00125	DUF2662 domain-containing protein	15	102	255	28	90		NE	NE
CP029332	27702	DFS55_00125	DUF2662 domain-containing protein	115	34	71	161	118		NE	NE
CP029332	27880	DFS55_00125	DUF2662 domain-containing protein	3	3	24	11	140		NE	NE
CP029332	27891			69	3	12	10	6
CP029332	27918			20	37	19	8	81
CP029332	27972			0	80	0	0	31
CP029332	28058			31	6	7	9	12
CP029332	28109			37	13	57	11	30
CP029332	28117			4	12	38	113	2
CP029332	28320	DFS55_00135	DinB family protein	8	21	23	3	76		NE	NE
CP029332	28322	DFS55_00135	DinB family protein	83	362	193	124	33		NE	NE
CP029332	28413	DFS55_00135	DinB family protein	0	0	0	3	0		NE	NE
CP029332	28419	DFS55_00135	DinB family protein	16	378	49	11	25		NE	NE
CP029332	28530	DFS55_00135	DinB family protein	6	1	17	827	10		NE	NE
CP029332	28628	DFS55_00135	DinB family protein	21	41	10	42	106		NE	NE
CP029332	28650	DFS55_00135	DinB family protein	0	6	5	0	0		NE	NE
CP029332	28782	DFS55_00135	DinB family protein	1	6	258	5	86		NE	NE
CP029332	29012			0	0	0	0	0	1
CP029332	29018			0	0	0	0	0
CP029332	29022			0	0	0	0	0
CP029332	29035			42	14	7	13	2
CP029332	29046			0	0	16	0	1
CP029332	29227	DFS55_00140	acyl carrier protein	17	0	0	0	0		NE	NE
CP029332	29255	DFS55_00140	acyl carrier protein	8	24	29	116	12		NE	NE
CP029332	29749	DFS55_00145	Long-chain-fatty-acid--ACP ligase MbtM	55	5	0	0	0		NE	NE
CP029332	29847	DFS55_00145	Long-chain-fatty-acid--ACP ligase MbtM	18	24	10	49	80		NE	NE
CP029332	29917	DFS55_00145	Long-chain-fatty-acid--ACP ligase MbtM	137	33	26	0	13		NE	NE
CP029332	30073	DFS55_00145	Long-chain-fatty-acid--ACP ligase MbtM	0	0	0	5	0		NE	NE
CP029332	30091	DFS55_00145	Long-chain-fatty-acid--ACP ligase MbtM	0	0	0	10	0		NE	NE
CP029332	30235	DFS55_00145	Long-chain-fatty-acid--ACP ligase MbtM	0	0	0	0	0		NE	NE
CP029332	30331	DFS55_00145	Long-chain-fatty-acid--ACP ligase MbtM	11	0	6	22	8		NE	NE
CP029332	30368	DFS55_00145	Long-chain-fatty-acid--ACP ligase MbtM	320	87	12	92	3		NE	NE
CP029332	30374	DFS55_00145	Long-chain-fatty-acid--ACP ligase MbtM	9	6	34	177	43		NE	NE
CP029332	30448	DFS55_00145	Long-chain-fatty-acid--ACP ligase MbtM	35	2	18	25	0		NE	NE
CP029332	30508	DFS55_00145	Long-chain-fatty-acid--ACP ligase MbtM	8	30	0	0	1		NE	NE
CP029332	30714	DFS55_00145	Long-chain-fatty-acid--ACP ligase MbtM	15	7	16	2	14		NE	NE
CP029332	30903			112	48	16	3	10
CP029332	30932			0	7	4	29	20
CP029332	31031	DFS55_00150	DUF4237 domain-containing protein	111	195	583	34	251		GA	GA
CP029332	31035	DFS55_00150	DUF4237 domain-containing protein	168	63	449	93	105		GA	GA
CP029332	31039	DFS55_00150	DUF4237 domain-containing protein	178	57	85	143	137		GA	GA
CP029332	31437	DFS55_00150	DUF4237 domain-containing protein	0	0	1	0	8		GA	GA
CP029332	31565	DFS55_00150	DUF4237 domain-containing protein	0	1	2	3	5		GA	GA
CP029332	31613	DFS55_00150	DUF4237 domain-containing protein	41	13	234	1067	73		GA	GA
CP029332	31784	DFS55_00150	DUF4237 domain-containing protein	56	66	176	49	144		GA	GA
CP029332	31833	DFS55_00150	DUF4237 domain-containing protein	3	30	3	12	11		GA	GA
CP029332	31892	DFS55_00150	DUF4237 domain-containing protein	18	67	16	3	2		GA	GA
CP029332	31952	DFS55_00150	DUF4237 domain-containing protein	150	516	292	227	144		GA	GA
CP029332	31974	DFS55_00150	DUF4237 domain-containing protein	483	22	55	1006	15		GA	GA
CP029332	32036	DFS55_00150	DUF4237 domain-containing protein	52	96	207	40	428		GA	GA
CP029332	32039	DFS55_00150	DUF4237 domain-containing protein	168	72	129	54	178		GA	GA
CP029332	32139	DFS55_00150	DUF4237 domain-containing protein	0	454	12	0	0		GA	GA
CP029332	32147	DFS55_00150	DUF4237 domain-containing protein	116	0	37	14	2		GA	GA
CP029332	32167	DFS55_00150	DUF4237 domain-containing protein	2	1809	10	79	346		GA	GA
CP029332	32196	DFS55_00150	DUF4237 domain-containing protein	83	23	17	35	86		GA	GA
CP029332	32239	DFS55_00150	DUF4237 domain-containing protein	42	59	40	44	177		GA	GA
CP029332	32294	DFS55_00150	DUF4237 domain-containing protein	82	0	2	142	0		GA	GA
CP029332	32329	DFS55_00150	DUF4237 domain-containing protein	6	8	179	393	50		GA	GA
CP029332	32442	DFS55_00150	DUF4237 domain-containing protein	28	3	7	2	1		GA	GA
CP029332	32501	DFS55_00150	DUF4237 domain-containing protein	19	62	19	36	29		GA	GA
CP029332	32555	DFS55_00150	DUF4237 domain-containing protein	1	0	7	0	6	1	GA	GA
CP029332	32585	DFS55_00150	DUF4237 domain-containing protein	11	16	62	70	27		GA	GA
CP029332	32592	DFS55_00150	DUF4237 domain-containing protein	4	0	206	0	0	1	GA	GA
CP029332	32669	DFS55_00150	DUF4237 domain-containing protein	16	216	58	12	71		GA	GA
CP029332	32735	DFS55_00150	DUF4237 domain-containing protein	191	12	81	38	5		GA	GA
CP029332	32744	DFS55_00150	DUF4237 domain-containing protein	83	120	117	239	115		GA	GA
CP029332	32840	DFS55_00150	DUF4237 domain-containing protein	4	6	5	944	72		GA	GA
CP029332	32848	DFS55_00150	DUF4237 domain-containing protein	7	232	4	4	148		GA	GA
CP029332	32851	DFS55_00150	DUF4237 domain-containing protein	8	0	7	1	2		GA	GA
CP029332	32900	DFS55_00150	DUF4237 domain-containing protein	0	0	4	0	0		GA	GA
CP029332	32914	DFS55_00150	DUF4237 domain-containing protein	0	0	3	0	4		GA	GA
CP029332	32918	DFS55_00150	DUF4237 domain-containing protein	0	0	1	0	0		GA	GA
CP029332	32972			0	0	0	0	0
CP029332	32982			0	0	0	0	0
CP029332	32985			0	0	0	0	0
CP029332	33033			0	0	0	0	0
CP029332	33040			0	0	0	0	0
CP029332	33077			0	0	0	0	0
CP029332	33084			0	0	0	0	0
CP029332	33090			0	0	0	0	0
CP029332	33154	DFS55_00155	hypothetical protein	0	0	0	0	0		GD	ES
CP029332	33254	DFS55_00155	hypothetical protein	0	0	0	0	0		GD	ES
CP029332	33274	DFS55_00155	hypothetical protein	0	0	0	0	0		GD	ES
CP029332	33291	DFS55_00155	hypothetical protein	0	0	0	0	0		GD	ES
CP029332	33348	DFS55_00155	hypothetical protein	2	0	0	1	0		GD	ES
CP029332	33378	DFS55_00155	hypothetical protein	13	0	31	0	0		GD	ES
CP029332	33405			66	125	3	3	35
CP029332	33442			6	15	3	5	19
CP029332	33561			52	36	43	21	1
CP029332	33703			0	0	0	165	0
CP029332	33738			18	7	30	13	25
CP029332	33861	DFS55_00160	IS256 family transposase	4	2	50	4	55		NE	NE
CP029332	34094	DFS55_00160	IS256 family transposase	25	24	46	7	0		NE	NE
CP029332	34128	DFS55_00160	IS256 family transposase	4	0	0	7	0		NE	NE
CP029332	34164	DFS55_00160	IS256 family transposase	4	0	1	7	0		NE	NE
CP029332	34236	DFS55_00160	IS256 family transposase	12	55	69	8	30		NE	NE
CP029332	34425	DFS55_00160	IS256 family transposase	4	0	2	5	0	1	NE	NE
CP029332	34527	DFS55_00160	IS256 family transposase	118	491	53	105	23		NE	NE
CP029332	34677	DFS55_00160	IS256 family transposase	35	156	31	114	10		NE	NE
CP029332	34749	DFS55_00160	IS256 family transposase	13	0	6	4	5		NE	NE
CP029332	34821	DFS55_00160	IS256 family transposase	2	1	3	0	14	1	NE	NE
CP029332	34837	DFS55_00160	IS256 family transposase	2	0	2	2	0		NE	NE
CP029332	34863	DFS55_00160	IS256 family transposase	16	16	31	20	7		NE	NE
CP029332	34990	DFS55_00160	IS256 family transposase	0	13	1	31	0	1	NE	NE
CP029332	35083			1	8	29	0	24
CP029332	35119			84	48	173	632	97
CP029332	35182	DFS55_00165	hypothetical protein	12	17	119	51	72		NE	NE
CP029332	35281	DFS55_00165	hypothetical protein	75	172	16	4	317		NE	NE
CP029332	35283	DFS55_00165	hypothetical protein	2	0	0	13	0		NE	NE
CP029332	35309	DFS55_00165	hypothetical protein	22	10	39	17	249		NE	NE
CP029332	35314	DFS55_00165	hypothetical protein	4	11	11	4	12		NE	NE
CP029332	35322	DFS55_00165	hypothetical protein	0	5	2	7	0		NE	NE
CP029332	35324	DFS55_00165	hypothetical protein	75	8	80	101	61		NE	NE
CP029332	35412	DFS55_00165	hypothetical protein	5	7	33	6	76		NE	NE
CP029332	35414	DFS55_00165	hypothetical protein	62	27	152	23	144		NE	NE
CP029332	35436	DFS55_00165	hypothetical protein	0	0	6	2	0		NE	NE
CP029332	35455	DFS55_00165	hypothetical protein	18	216	115	53	148		NE	NE
CP029332	35457	DFS55_00165	hypothetical protein	8	2	23	26	0		NE	NE
CP029332	35476	DFS55_00165	hypothetical protein	2	4	29	672	0		NE	NE
CP029332	35480	DFS55_00165	hypothetical protein	15	5	36	3	30		NE	NE
CP029332	35494	DFS55_00165	hypothetical protein	0	1	8	0	2		NE	NE
CP029332	35512	DFS55_00165	hypothetical protein	10	3	8	13	0		NE	NE
CP029332	35514	DFS55_00165	hypothetical protein	7	10	132	12	23		NE	NE
CP029332	35519	DFS55_00165	hypothetical protein	33	38	18	18	11		NE	NE
CP029332	35542	DFS55_00165	hypothetical protein	0	0	1	1	5	1	NE	NE
CP029332	35570	DFS55_00170	hypothetical protein	1	8	10	0	2		NE	NE
CP029332	35580	DFS55_00170	hypothetical protein	1	94	11	4	39		NE	NE
CP029332	35595	DFS55_00170	hypothetical protein	1	2	3	1	15		NE	NE
CP029332	35610	DFS55_00170	hypothetical protein	27	5	4	2	9		NE	NE
CP029332	35663	DFS55_00170	hypothetical protein	25	2	26	1	2		NE	NE
CP029332	35699	DFS55_00170	hypothetical protein	32	1	4	29	651		NE	NE
CP029332	35718	DFS55_00170	hypothetical protein	4	3	38	4	0		NE	NE
CP029332	35760	DFS55_00170	hypothetical protein	3	6	7	5	10		NE	NE
CP029332	35774	DFS55_00170	hypothetical protein	37	0	12	0	0		NE	NE
CP029332	35784	DFS55_00170	hypothetical protein	0	10	3	18	0		NE	NE
CP029332	35872	DFS55_00170	hypothetical protein	4	0	36	1	3		NE	NE
CP029332	35876	DFS55_00170	hypothetical protein	0	5	30	7	22		NE	NE
CP029332	35923	DFS55_00170	hypothetical protein	1	8	0	0	1		NE	NE
CP029332	35979	DFS55_00170	hypothetical protein	0	0	1	0	0		NE	NE
CP029332	35992			0	1	9	3	3
CP029332	36016			0	1	0	209	0
CP029332	36034			42	22	21	221	24
CP029332	36042	DFS55_00175	IS1634 family transposase	20	33	18	13	90		GA	NE
CP029332	36053	DFS55_00175	IS1634 family transposase	44	46	57	94	92		GA	NE
CP029332	36136	DFS55_00175	IS1634 family transposase	3	11	6	11	7		GA	NE
CP029332	36145	DFS55_00175	IS1634 family transposase	14	21	9	12	83		GA	NE
CP029332	36150	DFS55_00175	IS1634 family transposase	0	0	2	3	1	1	GA	NE
CP029332	36178	DFS55_00175	IS1634 family transposase	6	3	8	18	7		GA	NE
CP029332	36215	DFS55_00175	IS1634 family transposase	1	0	4	0	12	1	GA	NE
CP029332	36276	DFS55_00175	IS1634 family transposase	38	17	53	16	51		GA	NE
CP029332	36345	DFS55_00175	IS1634 family transposase	24	165	75	125	103		GA	NE
CP029332	36393	DFS55_00175	IS1634 family transposase	117	160	136	170	175		GA	NE
CP029332	36454	DFS55_00175	IS1634 family transposase	5	21	46	59	2		GA	NE
CP029332	36474	DFS55_00175	IS1634 family transposase	30	59	42	43	49		GA	NE
CP029332	36481	DFS55_00175	IS1634 family transposase	19	39	67	8	36		GA	NE
CP029332	36576	DFS55_00175	IS1634 family transposase	7	18	13	57	16		GA	NE
CP029332	36582	DFS55_00175	IS1634 family transposase	32	13	83	45	71		GA	NE
CP029332	36713	DFS55_00175	IS1634 family transposase	4	14	25	5	27		GA	NE
CP029332	36741	DFS55_00175	IS1634 family transposase	110	87	111	85	180		GA	NE
CP029332	36880	DFS55_00175	IS1634 family transposase	33	101	44	85	16		GA	NE
CP029332	37035	DFS55_00175	IS1634 family transposase	80	99	90	88	42		GA	NE
CP029332	37146	DFS55_00175	IS1634 family transposase	10	0	9	17	0		GA	NE
CP029332	37284	DFS55_00175	IS1634 family transposase	56	24	77	175	65		GA	NE
CP029332	37545			67	85	282	327	98
CP029332	37563			15	51	58	127	42
CP029332	37577			3	19	11	1	17
CP029332	37627			8	9	49	96	13
CP029332	37655			27	156	71	23	35
CP029332	37692			10	92	23	19	23
CP029332	37720			52	47	55	37	93
CP029332	37734			12	17	18	30	13
CP029332	37742	DFS55_00180	IS1634 family transposase	13	53	29	15	16		GA	NE
CP029332	37753	DFS55_00180	IS1634 family transposase	66	44	120	78	68		GA	NE
CP029332	37836	DFS55_00180	IS1634 family transposase	2	10	26	14	38		GA	NE
CP029332	37845	DFS55_00180	IS1634 family transposase	11	47	8	10	12		GA	NE
CP029332	37850	DFS55_00180	IS1634 family transposase	0	1	3	0	1	1	GA	NE
CP029332	37878	DFS55_00180	IS1634 family transposase	7	9	9	24	9		GA	NE
CP029332	37915	DFS55_00180	IS1634 family transposase	0	0	8	0	3	1	GA	NE
CP029332	37976	DFS55_00180	IS1634 family transposase	27	22	38	8	29		GA	NE
CP029332	38045	DFS55_00180	IS1634 family transposase	24	198	59	142	77		GA	NE
CP029332	38093	DFS55_00180	IS1634 family transposase	124	151	111	163	135		GA	NE
CP029332	38154	DFS55_00180	IS1634 family transposase	13	26	45	60	1		GA	NE
CP029332	38174	DFS55_00180	IS1634 family transposase	22	41	33	41	25		GA	NE
CP029332	38181	DFS55_00180	IS1634 family transposase	23	23	63	8	24		GA	NE
CP029332	38276	DFS55_00180	IS1634 family transposase	8	14	9	56	5		GA	NE
CP029332	38282	DFS55_00180	IS1634 family transposase	42	20	84	38	72		GA	NE
CP029332	38413	DFS55_00180	IS1634 family transposase	15	14	29	8	15		GA	NE
CP029332	38441	DFS55_00180	IS1634 family transposase	125	114	103	89	171		GA	NE
CP029332	38580	DFS55_00180	IS1634 family transposase	32	94	53	101	23		GA	NE
CP029332	38735	DFS55_00180	IS1634 family transposase	67	97	83	97	44		GA	NE
CP029332	38846	DFS55_00180	IS1634 family transposase	18	0	22	25	0		GA	NE
CP029332	38984	DFS55_00180	IS1634 family transposase	62	23	108	228	71		GA	NE
CP029332	39245			57	70	174	121	91
CP029332	39263			15	52	56	201	39
CP029332	39277			14	34	12	5	42
CP029332	39327			20	17	47	94	72
CP029332	39355			27	39	38	18	30
CP029332	39405			0	0	0	6	4
CP029332	39418			17	3	4	17	5
CP029332	39442			0	1	0	11	5
CP029332	39457			55	40	57	18	316
CP029332	39469	DFS55_00185	hypothetical protein	49	14	115	25	20		NE	NE
CP029332	39473	DFS55_00185	hypothetical protein	7	86	2	5	3		NE	NE
CP029332	39488	DFS55_00185	hypothetical protein	17	29	25	10	19		NE	NE
CP029332	39492	DFS55_00185	hypothetical protein	2	6	4	16	0		NE	NE
CP029332	39503	DFS55_00185	hypothetical protein	0	0	1	0	0	1	NE	NE
CP029332	39591	DFS55_00185	hypothetical protein	16	41	47	11	0		NE	NE
CP029332	39630	DFS55_00185	hypothetical protein	0	0	0	3	0	1	NE	NE
CP029332	39758	DFS55_00185	hypothetical protein	4	2	80	11	10		NE	NE
CP029332	39832			10	17	32	2	6
CP029332	39842			17	157	296	117	132
CP029332	39846			8	3	44	22	1
CP029332	39984			4	2	10	3	6
CP029332	40124			0	0	15	0	0
CP029332	40143	DFS55_00190	HNH endonuclease	0	0	0	1	0		NE	NE
CP029332	40182	DFS55_00190	HNH endonuclease	15	13	28	57	37		NE	NE
CP029332	40365	DFS55_00190	HNH endonuclease	2	9	30	39	3		NE	NE
CP029332	40505	DFS55_00190	HNH endonuclease	0	0	17	1	2		NE	NE
CP029332	40599	DFS55_00190	HNH endonuclease	97	74	78	2	20		NE	NE
CP029332	40673	DFS55_00190	HNH endonuclease	37	10	470	466	80		NE	NE
CP029332	40744	DFS55_00190	HNH endonuclease	6	6	31	10	1		NE	NE
CP029332	41028	DFS55_00190	HNH endonuclease	0	67	7	15	6		NE	NE
CP029332	41290	DFS55_00190	HNH endonuclease	30	28	166	81	59		NE	NE
CP029332	41343	DFS55_00190	HNH endonuclease	17	14	145	94	132		NE	NE
CP029332	41442	DFS55_00195	N-acetyltransferase	15	31	83	99	83		NE	NE
CP029332	41619	DFS55_00195	N-acetyltransferase	1	6	9	0	0		NE	NE
CP029332	41643	DFS55_00195	N-acetyltransferase	4	40	25	5	17		NE	NE
CP029332	41695	DFS55_00195	N-acetyltransferase	38	1	69	7	3		NE	NE
CP029332	41715	DFS55_00195	N-acetyltransferase	49	99	359	695	140		NE	NE
CP029332	41758	DFS55_00195; DFS55_00200	N-acetyltransferase; pirin family protein	457	30	9	5	9
CP029332	41860	DFS55_00200	pirin family protein	1	1	98	0	143	1	NE	NE
CP029332	41911	DFS55_00200	pirin family protein	0	0	0	0	0	1	NE	NE
CP029332	41994	DFS55_00200	pirin family protein	7	41	6	14	1		NE	NE
CP029332	42011	DFS55_00200	pirin family protein	0	0	4	0	0		NE	NE
CP029332	42058	DFS55_00200	pirin family protein	0	4	9	19	4		NE	NE
CP029332	42213	DFS55_00200	pirin family protein	0	0	0	0	0		NE	NE
CP029332	42270	DFS55_00200	pirin family protein	0	1	0	0	0		NE	NE
CP029332	42398	DFS55_00200	pirin family protein	13	3	333	1	17		NE	NE
CP029332	42450	DFS55_00200	pirin family protein	6	11	5	4	0		NE	NE
CP029332	42507	DFS55_00200	pirin family protein	2	13	119	12	6		NE	NE
CP029332	42559	DFS55_00200	pirin family protein	1	1	3	1	1		NE	NE
CP029332	42756	DFS55_00205	acyl-CoA dehydrogenase	10	97	151	87	214		NE	NE
CP029332	42760	DFS55_00205	acyl-CoA dehydrogenase	7	1	1	122	0		NE	NE
CP029332	42999	DFS55_00205	acyl-CoA dehydrogenase	10	1	63	23	0		NE	NE
CP029332	43017	DFS55_00205	acyl-CoA dehydrogenase	0	0	0	0	0		NE	NE
CP029332	43047	DFS55_00205	acyl-CoA dehydrogenase	75	319	62	27	4		NE	NE
CP029332	43287	DFS55_00205	acyl-CoA dehydrogenase	5	185	19	10	8		NE	NE
CP029332	43299	DFS55_00205	acyl-CoA dehydrogenase	0	0	33	0	0		NE	NE
CP029332	43965	DFS55_00205	acyl-CoA dehydrogenase	0	11	1	0	0		NE	NE
CP029332	43980	DFS55_00205	acyl-CoA dehydrogenase	6	201	94	47	83		NE	NE
CP029332	44040	DFS55_00205	acyl-CoA dehydrogenase	3	1	7	2	1		NE	NE
CP029332	44060	DFS55_00205	acyl-CoA dehydrogenase	3	102	28	37	0		NE	NE
CP029332	44063	DFS55_00205	acyl-CoA dehydrogenase	114	1	0	1	2		NE	NE
CP029332	44149			48	1	14	22	15
CP029332	44181			3	373	9	6	31
CP029332	44418	DFS55_00210	transcriptional regulator	4	29	0	5	3		NE	NE
CP029332	44457	DFS55_00210	transcriptional regulator	38	9	28	13	6		NE	NE
CP029332	44559	DFS55_00210	transcriptional regulator	7	27	12	105	14		NE	NE
CP029332	44604	DFS55_00210	transcriptional regulator	0	0	2	0	0	1	NE	NE
CP029332	44675			0	0	1	0	0
CP029332	44687			4	3	0	2	2
CP029332	44689			2	0	1	0	0
CP029332	44731			1	0	6	0	8
CP029332	44733			5	0	5	3	0
CP029332	44761			15	53	54	50	23
CP029332	44764			1	11	1	4	0
CP029332	44773			0	0	14	2	1
CP029332	44898	DFS55_00215	XRE family transcriptional regulator	0	0	1	0	0		GD	NE
CP029332	44918	DFS55_00215	XRE family transcriptional regulator	0	0	0	0	0		GD	NE
CP029332	44979	DFS55_00215	XRE family transcriptional regulator	0	0	0	0	0		GD	NE
CP029332	45120	DFS55_00215	XRE family transcriptional regulator	1	0	0	0	0		GD	NE
CP029332	45189	DFS55_00215	XRE family transcriptional regulator	0	0	0	0	0		GD	NE
CP029332	45198	DFS55_00215	XRE family transcriptional regulator	0	0	0	0	14		GD	NE
CP029332	45200	DFS55_00215	XRE family transcriptional regulator	0	0	0	0	0		GD	NE
CP029332	45668	DFS55_00220	NlpC/P60 family protein	0	6	2	0	0		NE	NE
CP029332	45725	DFS55_00220	NlpC/P60 family protein	0	0	0	2	0	1	NE	NE
CP029332	46016	DFS55_00220	NlpC/P60 family protein	0	0	2	0	0	1	NE	NE
CP029332	46118	DFS55_00220	NlpC/P60 family protein	77	6	134	57	39		NE	NE
CP029332	46178	DFS55_00220	NlpC/P60 family protein	10	5	67	1	6		NE	NE
CP029332	46214	DFS55_00220	NlpC/P60 family protein	13	5	44	4	1		NE	NE
CP029332	46337	DFS55_00220	NlpC/P60 family protein	4	0	0	0	0		NE	NE
CP029332	46386	DFS55_00220	NlpC/P60 family protein	2	0	0	1	0		NE	NE
CP029332	46398	DFS55_00220	NlpC/P60 family protein	6	0	1	2	1		NE	NE
CP029332	46476	DFS55_00225	DUF4226 domain-containing protein	0	0	1	0	3		GD	NE
CP029332	46663	DFS55_00225	DUF4226 domain-containing protein	0	2	3	4	1		GD	NE
CP029332	46793	DFS55_00225	DUF4226 domain-containing protein	3	0	0	0	0		GD	NE
CP029332	46821			0	0	0	0	0
CP029332	46871			1	12	9	47	45
CP029332	46938	DFS55_00230	DUF4226 domain-containing protein	7	50	5	0	4		NE	NE
CP029332	47423	DFS55_00230	DUF4226 domain-containing protein	8	0	9	1	0		NE	NE
CP029332	47499	DFS55_00230	DUF4226 domain-containing protein	2	1	8	13	9		NE	NE
CP029332	47890	DFS55_00230	DUF4226 domain-containing protein	0	0	12	0	0		NE	NE
CP029332	48140	DFS55_00230	DUF4226 domain-containing protein	0	17	0	1	0	1	NE	NE
CP029332	48280	DFS55_00230	DUF4226 domain-containing protein	17	1871	8	4	15		NE	NE
CP029332	48329	DFS55_00230	DUF4226 domain-containing protein	0	0	3	0	0		NE	NE
CP029332	48450	DFS55_00235	ESX-1 secretion-associated protein	54	383	353	37	751		NE	NE
CP029332	48503	DFS55_00235	ESX-1 secretion-associated protein	11	65	10	13	13		NE	NE
CP029332	48571	DFS55_00235	ESX-1 secretion-associated protein	1	2	4	7	1		NE	NE
CP029332	48623	DFS55_00235	ESX-1 secretion-associated protein	30	35	24	64	23		NE	NE
CP029332	48820	DFS55_00240	DUF2694 domain-containing protein	23	115	11	374	41		NE	NE
CP029332	49054	DFS55_00240	DUF2694 domain-containing protein	4	8	107	69	19		NE	NE
CP029332	49091			0	0	0	0	0	1
CP029332	49131			0	0	0	0	0	1
CP029332	49147			0	0	0	0	0
CP029332	49244			0	0	0	0	0	1
CP029332	49304			5	10	0	2	0
CP029332	49310			0	8	4	0	69
CP029332	49363	DFS55_00245	hypothetical protein	2	0	2	8	55		NE	NE
CP029332	49487	DFS55_00245	hypothetical protein	13	48	300	1	96		NE	NE
CP029332	49558	DFS55_00245	hypothetical protein	3	3	5	5	0		NE	NE
CP029332	49649	DFS55_00245	hypothetical protein	1	6	0	1	3		NE	NE
CP029332	50302	DFS55_00245	hypothetical protein	0	0	0	0	0	1	NE	NE
CP029332	50472	DFS55_00245	hypothetical protein	0	2	7	7	0	1	NE	NE
CP029332	50562	DFS55_00245	hypothetical protein	2	11	1	37	181		NE	NE
CP029332	50576	DFS55_00245	hypothetical protein	94	677	556	71	43		NE	NE
CP029332	50590	DFS55_00245	hypothetical protein	17	9	97	12	370		NE	NE
CP029332	50810	DFS55_00245	hypothetical protein	4	0	0	7	2		NE	NE
CP029332	50828	DFS55_00245	hypothetical protein	2	0	45	2	53		NE	NE
CP029332	50918	DFS55_00245	hypothetical protein	8	11	197	87	87		NE	NE
CP029332	50933	DFS55_00245	hypothetical protein	0	22	4	0	28		NE	NE
CP029332	50984			15	0	44	4	4
CP029332	51015			2	3	15	0	0
CP029332	51148	DFS55_00250	DUF2710 domain-containing protein	102	140	200	181	86		GA	NE
CP029332	51172	DFS55_00250	DUF2710 domain-containing protein	13	135	213	781	30		GA	NE
CP029332	51238	DFS55_00250	DUF2710 domain-containing protein	0	0	119	2	4		GA	NE
CP029332	51322	DFS55_00250	DUF2710 domain-containing protein	8	47	54	37	15		GA	NE
CP029332	51358			3	2	46	19	26
CP029332	51676	DFS55_00255	TIGR03084 family protein	3	21	9	282	56		NE	NE
CP029332	52016	DFS55_00255	TIGR03084 family protein	0	0	0	0	0	1	NE	NE
CP029332	52173	DFS55_00255	TIGR03084 family protein	1	2	21	0	56		NE	NE
CP029332	52245			21	3	14	14	33
CP029332	52300	DFS55_00260	MFS transporter	20	127	51	16	19		NE	NE
CP029332	52597	DFS55_00260	MFS transporter	76	2	15	4	2		NE	NE
CP029332	52751	DFS55_00260	MFS transporter	7	4	142	16	1		NE	NE
CP029332	52855	DFS55_00260	MFS transporter	62	13	59	8	7		NE	NE
CP029332	53320	DFS55_00260	MFS transporter	2	21	170	1	7		NE	NE
CP029332	53600			31	24	188	83	99
CP029332	53695	DFS55_00265	YqgE/AlgH family protein	136	329	109	39	96		GA	NE
CP029332	53730	DFS55_00265	YqgE/AlgH family protein	14	3	193	9	65		GA	NE
CP029332	53788	DFS55_00265	YqgE/AlgH family protein	141	36	157	116	604		GA	NE
CP029332	53857	DFS55_00265	YqgE/AlgH family protein	80	58	100	65	151		GA	NE
CP029332	54088	DFS55_00265	YqgE/AlgH family protein	0	1	12	3	0		GA	NE
CP029332	54271	DFS55_00265	YqgE/AlgH family protein	8	11	84	42	16		GA	NE
CP029332	54545	DFS55_00270	hypothetical protein	54	27	233	74	188		NE	NE
CP029332	54641			47	100	68	14	106
CP029332	55065	DFS55_00275	hypothetical protein	14	30	129	163	174		NE	NE
CP029332	55134	DFS55_00275	hypothetical protein	42	313	93	45	175		NE	NE
CP029332	55227	DFS55_00275	hypothetical protein	15	4	25	136	11		NE	NE
CP029332	55275	DFS55_00275	hypothetical protein	30	4	74	18	2		NE	NE
CP029332	55302	DFS55_00275	hypothetical protein	6	18	53	53	183		NE	NE
CP029332	55572	DFS55_00275	hypothetical protein	18	10	41	157	57		NE	NE
CP029332	55666	DFS55_00275	hypothetical protein	0	0	5	0	0		NE	NE
CP029332	55708	DFS55_00275	hypothetical protein	2	4	134	3	51		NE	NE
CP029332	55777			2	3	6	1	5
CP029332	55793			4	2	0	0	0
CP029332	55806			4	22	14	38	7
CP029332	55810			4	13	49	0	3
CP029332	55841			4	32	6	14	9
CP029332	55921			56	28	36	44	23
CP029332	55923			24	37	172	386	300
CP029332	56007	DFS55_00280	leucine--tRNA ligase	0	0	0	0	0		ES	ES
CP029332	56013	DFS55_00280	leucine--tRNA ligase	0	0	0	0	0		ES	ES
CP029332	56169	DFS55_00280	leucine--tRNA ligase	0	0	0	0	0		ES	ES
CP029332	56211	DFS55_00280	leucine--tRNA ligase	0	0	0	0	0		ES	ES
CP029332	56229	DFS55_00280	leucine--tRNA ligase	0	0	0	0	0		ES	ES
CP029332	56238	DFS55_00280	leucine--tRNA ligase	0	0	0	0	0		ES	ES
CP029332	56258	DFS55_00280	leucine--tRNA ligase	0	0	0	0	0		ES	ES
CP029332	56310	DFS55_00280	leucine--tRNA ligase	0	0	0	0	0		ES	ES
CP029332	56442	DFS55_00280	leucine--tRNA ligase	0	0	0	0	0		ES	ES
CP029332	56461	DFS55_00280	leucine--tRNA ligase	0	0	0	0	0		ES	ES
CP029332	56475	DFS55_00280	leucine--tRNA ligase	0	0	0	0	0		ES	ES
CP029332	56632	DFS55_00280	leucine--tRNA ligase	0	0	0	0	0		ES	ES
CP029332	56634	DFS55_00280	leucine--tRNA ligase	0	0	0	0	0		ES	ES
CP029332	56781	DFS55_00280	leucine--tRNA ligase	0	0	0	0	0		ES	ES
CP029332	56967	DFS55_00280	leucine--tRNA ligase	0	0	0	0	0		ES	ES
CP029332	56969	DFS55_00280	leucine--tRNA ligase	0	0	0	0	0		ES	ES
CP029332	57051	DFS55_00280	leucine--tRNA ligase	0	0	1	0	0		ES	ES
CP029332	57087	DFS55_00280	leucine--tRNA ligase	0	0	0	0	0		ES	ES
CP029332	57165	DFS55_00280	leucine--tRNA ligase	0	0	0	0	0		ES	ES
CP029332	57216	DFS55_00280	leucine--tRNA ligase	0	0	0	0	0		ES	ES
CP029332	57231	DFS55_00280	leucine--tRNA ligase	0	0	0	0	0		ES	ES
CP029332	57335	DFS55_00280	leucine--tRNA ligase	0	0	0	0	0		ES	ES
CP029332	57351	DFS55_00280	leucine--tRNA ligase	0	0	0	0	0		ES	ES
CP029332	57384	DFS55_00280	leucine--tRNA ligase	0	0	0	0	0		ES	ES
CP029332	57507	DFS55_00280	leucine--tRNA ligase	0	0	0	0	0		ES	ES
CP029332	57534	DFS55_00280	leucine--tRNA ligase	0	0	0	0	0		ES	ES
CP029332	57606	DFS55_00280	leucine--tRNA ligase	0	0	0	0	0		ES	ES
CP029332	57720	DFS55_00280	leucine--tRNA ligase	0	0	0	0	0		ES	ES
CP029332	57768	DFS55_00280	leucine--tRNA ligase	0	0	0	0	0		ES	ES
CP029332	57780	DFS55_00280	leucine--tRNA ligase	0	0	0	0	0		ES	ES
CP029332	57831	DFS55_00280	leucine--tRNA ligase	0	0	0	0	0		ES	ES
CP029332	57891	DFS55_00280	leucine--tRNA ligase	0	0	0	0	0		ES	ES
CP029332	57930	DFS55_00280	leucine--tRNA ligase	0	0	0	0	0		ES	ES
CP029332	57957	DFS55_00280	leucine--tRNA ligase	0	0	0	0	0		ES	ES
CP029332	57990	DFS55_00280	leucine--tRNA ligase	0	0	0	0	0		ES	ES
CP029332	58014	DFS55_00280	leucine--tRNA ligase	0	0	0	0	0		ES	ES
CP029332	58032	DFS55_00280	leucine--tRNA ligase	0	0	0	0	0		ES	ES
CP029332	58053	DFS55_00280	leucine--tRNA ligase	0	0	0	0	0		ES	ES
CP029332	58098	DFS55_00280	leucine--tRNA ligase	0	0	0	0	0		ES	ES
CP029332	58197	DFS55_00280	leucine--tRNA ligase	0	0	0	0	0		ES	ES
CP029332	58221	DFS55_00280	leucine--tRNA ligase	0	0	0	0	0		ES	ES
CP029332	58428	DFS55_00280	leucine--tRNA ligase	0	0	0	0	0		ES	ES
CP029332	58445	DFS55_00280	leucine--tRNA ligase	0	0	0	0	0		ES	ES
CP029332	58473	DFS55_00280	leucine--tRNA ligase	0	0	0	0	0		ES	ES
CP029332	58644	DFS55_00280	leucine--tRNA ligase	0	0	0	0	0		ES	ES
CP029332	58668	DFS55_00280	leucine--tRNA ligase	0	0	0	0	0		ES	ES
CP029332	58842	DFS55_00280	leucine--tRNA ligase	1	11	1	7	27		ES	ES
CP029332	58852	DFS55_00285	short chain dehydrogenase	0	0	0	0	0	1	NE	NE
CP029332	58966	DFS55_00285	short chain dehydrogenase	51	10	17	29	22		NE	NE
CP029332	59026	DFS55_00285	short chain dehydrogenase	23	2	60	0	0		NE	NE
CP029332	59107	DFS55_00285	short chain dehydrogenase	1	10	4	6	0		NE	NE
CP029332	59181	DFS55_00285	short chain dehydrogenase	0	0	2	3	15		NE	NE
CP029332	59283	DFS55_00285	short chain dehydrogenase	0	0	0	0	0	1	NE	NE
CP029332	59486	DFS55_00285	short chain dehydrogenase	0	0	0	4	0	1	NE	NE
CP029332	59534			0	0	0	0	0
CP029332	60084			3	0	40	7	113
CP029332	60097			15	1	7	6	5
CP029332	60105			1	18	38	12	10
CP029332	60116			27	91	168	28	8
CP029332	60205	DFS55_00295	amino acid ABC transporter ATP-binding protein	293	30	21	4	177		NE	NE
CP029332	60253	DFS55_00295	amino acid ABC transporter ATP-binding protein	10	30	37	11	26		NE	NE
CP029332	60716	DFS55_00295	amino acid ABC transporter ATP-binding protein	22	6	86	6	5		NE	NE
CP029332	61014	DFS55_00300	amino acid ABC transporter permease	2	1428	17	4	1		GA	NE
CP029332	61021	DFS55_00300	amino acid ABC transporter permease	2	0	26	6	96		GA	NE
CP029332	61055	DFS55_00300	amino acid ABC transporter permease	2	294	378	6	6		GA	NE
CP029332	61126	DFS55_00300	amino acid ABC transporter permease	72	8	135	33	33		GA	NE
CP029332	61231	DFS55_00300	amino acid ABC transporter permease	95	50	13	5	2		GA	NE
CP029332	61312	DFS55_00300	amino acid ABC transporter permease	15	5	66	168	41		GA	NE
CP029332	61354	DFS55_00300	amino acid ABC transporter permease	0	0	1	0	156		GA	NE
CP029332	61453	DFS55_00300	amino acid ABC transporter permease	36	13	12	28	27		GA	NE
CP029332	61606	DFS55_00300	amino acid ABC transporter permease	27	36	147	49	496		GA	NE
CP029332	61789	DFS55_00300	amino acid ABC transporter permease	8	64	40	2	152		GA	NE
CP029332	61879	DFS55_00300	amino acid ABC transporter permease	4	11	51	291	7		GA	NE
CP029332	62008	DFS55_00300	amino acid ABC transporter permease	3	3	19	37	5		GA	NE
CP029332	62029	DFS55_00300	amino acid ABC transporter permease	4	28	98	12	150		GA	NE
CP029332	62065	DFS55_00300	amino acid ABC transporter permease	79	402	278	26	52		GA	NE
CP029332	62132	DFS55_00300	amino acid ABC transporter permease	42	367	14	26	1		GA	NE
CP029332	62135	DFS55_00300	amino acid ABC transporter permease	5	4	7	0	3		GA	NE
CP029332	62164	DFS55_00300	amino acid ABC transporter permease	14	307	28	18	20		GA	NE
CP029332	62167	DFS55_00300	amino acid ABC transporter permease	132	3	25	34	0		GA	NE
CP029332	62179	DFS55_00300	amino acid ABC transporter permease	0	1	4	8	4		GA	NE
CP029332	62362	DFS55_00300	amino acid ABC transporter permease	5	11	39	34	10		GA	NE
CP029332	62658	DFS55_00300	amino acid ABC transporter permease	12	20	33	54	10		GA	NE
CP029332	62714			0	2	26	83	0
CP029332	62754	DFS55_00305	GntR family transcriptional regulator	27	21	165	747	62		NE	NE
CP029332	62898	DFS55_00305	GntR family transcriptional regulator	18	0	5	1	1		NE	NE
CP029332	62970	DFS55_00305	GntR family transcriptional regulator	25	8	56	28	274		NE	NE
CP029332	63003	DFS55_00305	GntR family transcriptional regulator	64	577	31	74	148		NE	NE
CP029332	63075	DFS55_00305	GntR family transcriptional regulator	5	2	89	38	101		NE	NE
CP029332	63099	DFS55_00305	GntR family transcriptional regulator	0	6	3	0	47		NE	NE
CP029332	63300	DFS55_00305	GntR family transcriptional regulator	0	8	32	2	0		NE	NE
CP029332	63480	DFS55_00305	GntR family transcriptional regulator	6	1	286	8	38		NE	NE
CP029332	63553			258	126	5	269	5
CP029332	63661	DFS55_00310	LLM class F420-dependent oxidoreductase	12	20	2	10	9		NE	NE
CP029332	63832	DFS55_00310	LLM class F420-dependent oxidoreductase	59	8	17	2	21		NE	NE
CP029332	64030	DFS55_00310	LLM class F420-dependent oxidoreductase	22	2	5	3	0		NE	NE
CP029332	64036	DFS55_00310	LLM class F420-dependent oxidoreductase	140	10	25	14	0		NE	NE
CP029332	64045	DFS55_00310	LLM class F420-dependent oxidoreductase	179	5	18	19	40		NE	NE
CP029332	64147	DFS55_00310	LLM class F420-dependent oxidoreductase	0	8	69	0	0		NE	NE
CP029332	64252	DFS55_00310	LLM class F420-dependent oxidoreductase	4	3	3	1	8		NE	NE
CP029332	64336	DFS55_00310	LLM class F420-dependent oxidoreductase	17	2	20	5	66		NE	NE
CP029332	64359	DFS55_00310	LLM class F420-dependent oxidoreductase	9	14	12	280	33		NE	NE
CP029332	64373	DFS55_00310	LLM class F420-dependent oxidoreductase	0	61	9	38	0		NE	NE
CP029332	64391			19	65	16	32	30
CP029332	64403			4	83	675	6	11
CP029332	64655	DFS55_00315	alpha/beta hydrolase	4	0	6	3	0		NE	NE
CP029332	64993	DFS55_00315	alpha/beta hydrolase	268	12	55	3	1		NE	NE
CP029332	65021	DFS55_00315	alpha/beta hydrolase	16	13	3	0	11		NE	NE
CP029332	65242	DFS55_00315	alpha/beta hydrolase	0	0	51	0	3	1	NE	NE
CP029332	65311	DFS55_00315	alpha/beta hydrolase	21	4	102	0	13		NE	NE
CP029332	65334			32	0	30	0	0
CP029332	65347	DFS55_00320	hypothetical protein	5	35	41	109	43		NE	NE
CP029332	65356	DFS55_00320	hypothetical protein	2	10	107	137	0		NE	NE
CP029332	65512	DFS55_00320	hypothetical protein	140	6	35	0	9		NE	NE
CP029332	65632	DFS55_00320	hypothetical protein	1	79	10	4	5		NE	NE
CP029332	65647	DFS55_00320	hypothetical protein	4	1	4	1	1		NE	NE
CP029332	65653	DFS55_00320	hypothetical protein	49	45	6	76	161		NE	NE
CP029332	65756	DFS55_00320	hypothetical protein	26	3	15	43	17		NE	NE
CP029332	65861	DFS55_00320	hypothetical protein	2	0	8	13	3		NE	NE
CP029332	66089	DFS55_00320	hypothetical protein	2	7	154	11	5		NE	NE
CP029332	66254	DFS55_00320	hypothetical protein	12	0	14	12	0		NE	NE
CP029332	66287	DFS55_00320	hypothetical protein	6	11	2	0	286		NE	NE
CP029332	66353	DFS55_00320	hypothetical protein	0	88	6	23	0		NE	NE
CP029332	66676	DFS55_00325	sugar phosphate isomerase/epimerase	0	0	0	3	0		GD	NE
CP029332	66772	DFS55_00325	sugar phosphate isomerase/epimerase	6	4	4	0	4		GD	NE
CP029332	66937	DFS55_00325	sugar phosphate isomerase/epimerase	4	0	0	1	534		GD	NE
CP029332	66966	DFS55_00325	sugar phosphate isomerase/epimerase	4	1	22	0	0		GD	NE
CP029332	67072	DFS55_00325	sugar phosphate isomerase/epimerase	0	4	4	15	0		GD	NE
CP029332	67089	DFS55_00325	sugar phosphate isomerase/epimerase	4	0	0	5	0		GD	NE
CP029332	67177	DFS55_00325	sugar phosphate isomerase/epimerase	0	0	0	0	0		GD	NE
CP029332	67195	DFS55_00325	sugar phosphate isomerase/epimerase	2	0	1	0	0		GD	NE
CP029332	67315	DFS55_00325	sugar phosphate isomerase/epimerase	49	3	3	0	0		GD	NE
CP029332	67469	DFS55_00330	sulfotransferase	0	0	0	0	0		GD	NE
CP029332	67484	DFS55_00330	sulfotransferase	0	0	0	0	0		GD	NE
CP029332	67511	DFS55_00330	sulfotransferase	1	3	200	6	0		GD	NE
CP029332	67565	DFS55_00330	sulfotransferase	0	0	0	5	3		GD	NE
CP029332	67568	DFS55_00330	sulfotransferase	0	1	1	0	12		GD	NE
CP029332	67610	DFS55_00330	sulfotransferase	0	1	0	0	0		GD	NE
CP029332	67820	DFS55_00330	sulfotransferase	0	0	49	9	1		GD	NE
CP029332	67874	DFS55_00330	sulfotransferase	0	0	0	0	0		GD	NE
CP029332	67892	DFS55_00330	sulfotransferase	0	0	0	0	56		GD	NE
CP029332	67928	DFS55_00330	sulfotransferase	0	0	1	0	0		GD	NE
CP029332	68069	DFS55_00330	sulfotransferase	3	0	3	1	0		GD	NE
CP029332	68183	DFS55_00330	sulfotransferase	39	0	1	0	15		GD	NE
CP029332	68244	DFS55_00330	sulfotransferase	5	0	0	0	3		GD	NE
CP029332	68315	DFS55_00330	sulfotransferase	0	0	0	0	0	1	GD	NE
CP029332	68465	DFS55_00330	sulfotransferase	0	1	18	0	3		GD	NE
CP029332	68626	DFS55_00335	LLM class flavin-dependent oxidoreductase	3	1	0	0	2		GD	NE
CP029332	68643	DFS55_00335	LLM class flavin-dependent oxidoreductase	0	0	0	0	0	1	GD	NE
CP029332	68665	DFS55_00335	LLM class flavin-dependent oxidoreductase	4	9	8	1	13		GD	NE
CP029332	69000	DFS55_00335	LLM class flavin-dependent oxidoreductase	3	0	0	3	0		GD	NE
CP029332	69022	DFS55_00335	LLM class flavin-dependent oxidoreductase	64	3	6	65	24		GD	NE
CP029332	69067	DFS55_00335	LLM class flavin-dependent oxidoreductase	0	0	0	0	0		GD	NE
CP029332	69136	DFS55_00335	LLM class flavin-dependent oxidoreductase	1	2	3	2	7		GD	NE
CP029332	69172	DFS55_00335	LLM class flavin-dependent oxidoreductase	0	1	6	0	3		GD	NE
CP029332	69277	DFS55_00335	LLM class flavin-dependent oxidoreductase	0	86	9	0	1		GD	NE
CP029332	69670			1	0	0	3	0
CP029332	69722			0	0	3	4	53
CP029332	69764			5	7	6	1	0
CP029332	69789	DFS55_00340	inositol-3-phosphate synthase	2	245	34	7	0		ES	ES
CP029332	69867	DFS55_00340	inositol-3-phosphate synthase	0	0	0	0	0		ES	ES
CP029332	69984	DFS55_00340	inositol-3-phosphate synthase	0	0	0	0	0		ES	ES
CP029332	70035	DFS55_00340	inositol-3-phosphate synthase	0	0	0	0	0		ES	ES
CP029332	70425	DFS55_00340	inositol-3-phosphate synthase	0	0	0	0	0		ES	ES
CP029332	70461	DFS55_00340	inositol-3-phosphate synthase	0	0	0	0	0		ES	ES
CP029332	70548	DFS55_00340	inositol-3-phosphate synthase	0	0	0	0	0		ES	ES
CP029332	70551	DFS55_00340	inositol-3-phosphate synthase	0	0	0	0	0		ES	ES
CP029332	70725	DFS55_00340	inositol-3-phosphate synthase	0	0	0	0	0		ES	ES
CP029332	70785	DFS55_00340	inositol-3-phosphate synthase	0	0	0	0	0		ES	ES
CP029332	70788	DFS55_00340	inositol-3-phosphate synthase	0	0	0	1	0		ES	ES
CP029332	70822	DFS55_00340	inositol-3-phosphate synthase	0	0	0	0	0		ES	ES
CP029332	70847	DFS55_00340	inositol-3-phosphate synthase	0	0	0	0	0		ES	ES
CP029332	70894			0	0	0	0	0
CP029332	70908			8	1	3	2	0
CP029332	70915			6	0	245	689	51
CP029332	70945			0	0	0	2	0
CP029332	70955	DFS55_00345	PadR family transcriptional regulator	6	10	5	6	353		NE	NE
CP029332	71066	DFS55_00345	PadR family transcriptional regulator	5	7	9	0	10		NE	NE
CP029332	71082	DFS55_00345	PadR family transcriptional regulator	31	35	14	1976	71		NE	NE
CP029332	71200	DFS55_00345	PadR family transcriptional regulator	0	1	9	0	12		NE	NE
CP029332	71222	DFS55_00345	PadR family transcriptional regulator	47	84	77	33	39		NE	NE
CP029332	71288	DFS55_00345	PadR family transcriptional regulator	1	6	1	2	58		NE	NE
CP029332	71378	DFS55_00345	PadR family transcriptional regulator	5	0	0	0	3		NE	NE
CP029332	71390	DFS55_00345	PadR family transcriptional regulator	3	0	0	0	37		NE	NE
CP029332	71416	DFS55_00345	PadR family transcriptional regulator	1	2	1	0	1		NE	NE
CP029332	71437	DFS55_00345	PadR family transcriptional regulator	20	12	348	9	4		NE	NE
CP029332	71444	DFS55_00345	PadR family transcriptional regulator	0	0	1	1	75		NE	NE
CP029332	71526			5	2	15	1	3
CP029332	71534			23	0	22	126	9
CP029332	71562			3	3	2	1	9
CP029332	71573			3	0	11	9	0
CP029332	71575			14	59	79	100	14
CP029332	71578			19	1	2	1	3
CP029332	71644	DFS55_00350	DUF1707 domain-containing protein	7	22	4	227	7		GA	NE
CP029332	71695	DFS55_00350	DUF1707 domain-containing protein	5	51	41	158	59		GA	NE
CP029332	71707	DFS55_00350	DUF1707 domain-containing protein	1	0	5	0	45		GA	NE
CP029332	71722	DFS55_00350	DUF1707 domain-containing protein	102	161	918	104	148		GA	NE
CP029332	71782	DFS55_00350	DUF1707 domain-containing protein	61	494	16	11	7		GA	NE
CP029332	71941	DFS55_00350	DUF1707 domain-containing protein	109	11	381	31	122		GA	NE
CP029332	71947	DFS55_00350	DUF1707 domain-containing protein	149	17	329	55	39		GA	NE
CP029332	71998	DFS55_00350	DUF1707 domain-containing protein	11	42	6	3	10		GA	NE
CP029332	72007	DFS55_00350	DUF1707 domain-containing protein	19	9	122	291	1		GA	NE
CP029332	72022	DFS55_00350	DUF1707 domain-containing protein	0	0	0	0	2	1	GA	NE
CP029332	72184	DFS55_00350	DUF1707 domain-containing protein	50	126	135	53	39		GA	NE
CP029332	72539			38	17	88	90	301
CP029332	72613			16	7	21	5	37
CP029332	72636			311	18	399	61	472
CP029332	72676	DFS55_00355	hypothetical protein	5	17	10	8	15		NE	NE
CP029332	72712	DFS55_00355	hypothetical protein	5	26	168	77	281		NE	NE
CP029332	72757	DFS55_00355	hypothetical protein	54	19	5	31	4		NE	NE
CP029332	72991	DFS55_00355	hypothetical protein	29	31	247	72	97		NE	NE
CP029332	73044	DFS55_00355	hypothetical protein	0	0	6	6	0		NE	NE
CP029332	73094	DFS55_00360	penicillin-binding protein	6	10	6	2	0		GD	NE
CP029332	73593	DFS55_00360	penicillin-binding protein	53	3	3	6	17		GD	NE
CP029332	73647	DFS55_00360	penicillin-binding protein	10	26	13	4	19		GD	NE
CP029332	73833	DFS55_00360	penicillin-binding protein	4	2	5	1	5		GD	NE
CP029332	73935	DFS55_00360	penicillin-binding protein	128	55	203	128	35		GD	NE
CP029332	74061	DFS55_00360	penicillin-binding protein	5	68	130	78	140		GD	NE
CP029332	74076	DFS55_00360	penicillin-binding protein	2	6	25	8	6		GD	NE
CP029332	74094	DFS55_00360	penicillin-binding protein	123	0	1	2	1		GD	NE
CP029332	74121	DFS55_00360	penicillin-binding protein	2	78	66	17	21		GD	NE
CP029332	74508	DFS55_00360	penicillin-binding protein	15	2	64	20	9		GD	NE
CP029332	74583	DFS55_00360	penicillin-binding protein	0	8	24	8	0		GD	NE
CP029332	74586	DFS55_00360	penicillin-binding protein	78	3	7	4	17		GD	NE
CP029332	74594	DFS55_00360	penicillin-binding protein	0	0	0	0	0	1	GD	NE
CP029332	74700	DFS55_00360	penicillin-binding protein	4	0	32	1	0		GD	NE
CP029332	74817	DFS55_00360	penicillin-binding protein	61	28	6	30	8		GD	NE
CP029332	74820	DFS55_00360	penicillin-binding protein	0	0	3	0	2		GD	NE
CP029332	74973	DFS55_00360	penicillin-binding protein	0	3	1	7	0		GD	NE
CP029332	75006	DFS55_00360	penicillin-binding protein	0	0	0	0	1		GD	NE
CP029332	75033	DFS55_00360	penicillin-binding protein	0	0	0	0	48		GD	NE
CP029332	75180	DFS55_00360	penicillin-binding protein	0	0	0	0	0		GD	NE
CP029332	75285	DFS55_00360	penicillin-binding protein	36	4	3	0	0		GD	NE
CP029332	75346	DFS55_00360	penicillin-binding protein	0	0	0	3	0		GD	NE
CP029332	75369	DFS55_00360	penicillin-binding protein	3	0	0	0	0		GD	NE
CP029332	75392	DFS55_00360	penicillin-binding protein	85	1	0	5	2		GD	NE
CP029332	75471	DFS55_00360	penicillin-binding protein	5	0	0	0	0		GD	NE
CP029332	75775	DFS55_00365	DUF2029 domain-containing protein	0	0	0	0	1		GD	NE
CP029332	76025	DFS55_00365	DUF2029 domain-containing protein	4	6	1	0	0		GD	NE
CP029332	76028	DFS55_00365	DUF2029 domain-containing protein	14	9	7	1	2		GD	NE
CP029332	76040	DFS55_00365	DUF2029 domain-containing protein	1	4	1	3	2		GD	NE
CP029332	76061	DFS55_00365	DUF2029 domain-containing protein	0	0	2	0	0		GD	NE
CP029332	76097	DFS55_00365	DUF2029 domain-containing protein	0	0	32	0	5		GD	NE
CP029332	76148	DFS55_00365	DUF2029 domain-containing protein	1	0	23	0	0		GD	NE
CP029332	76172	DFS55_00365	DUF2029 domain-containing protein	69	7	10	1	2		GD	NE
CP029332	76181	DFS55_00365	DUF2029 domain-containing protein	3	0	0	1	0		GD	NE
CP029332	76202	DFS55_00365	DUF2029 domain-containing protein	36	7	91	24	6		GD	NE
CP029332	76208	DFS55_00365	DUF2029 domain-containing protein	110	35	23	31	6		GD	NE
CP029332	76235	DFS55_00365	DUF2029 domain-containing protein	9	6	34	764	2		GD	NE
CP029332	76538	DFS55_00365	DUF2029 domain-containing protein	55	1	13	0	0		GD	NE
CP029332	76733	DFS55_00365	DUF2029 domain-containing protein	6	8	104	7	0		GD	NE
CP029332	77060	DFS55_00365	DUF2029 domain-containing protein	94	3	417	6	7		GD	NE
CP029332	77063	DFS55_00365	DUF2029 domain-containing protein	13	2	19	17	44		GD	NE
CP029332	77069	DFS55_00365	DUF2029 domain-containing protein	0	2	3	0	0		GD	NE
CP029332	77103	DFS55_00365	DUF2029 domain-containing protein	0	0	2	9	8		GD	NE
CP029332	77140	DFS55_00365	DUF2029 domain-containing protein	0	0	0	0	0		GD	NE
CP029332	77174	DFS55_00365	DUF2029 domain-containing protein	0	0	0	0	0		GD	NE
CP029332	77407	DFS55_00370	DJ-1/PfpI family protein	2	16	2	16	0		NE	NE
CP029332	77749	DFS55_00370	DJ-1/PfpI family protein	2	55	5	7	664		NE	NE
CP029332	77893	DFS55_00370	DJ-1/PfpI family protein	15	29	4	7	13		NE	NE
CP029332	77968	DFS55_00370	DJ-1/PfpI family protein	134	9	411	63	28		NE	NE
CP029332	78029			0	0	0	0	0	1
CP029332	78036			0	0	1	0	0
CP029332	78132	DFS55_00375	30S ribosomal protein S6	0	0	1	0	0		GD	NE
CP029332	78270	DFS55_00375	30S ribosomal protein S6	0	0	1	0	0		GD	NE
CP029332	78300	DFS55_00375	30S ribosomal protein S6	0	0	1	1	1		GD	NE
CP029332	78411	DFS55_00375	30S ribosomal protein S6	12	6	12	3	4		GD	NE
CP029332	78457			31	41	57	21	8
CP029332	78548	DFS55_00380	single-stranded DNA-binding protein	0	0	0	0	0		GD	NE
CP029332	78648	DFS55_00380	single-stranded DNA-binding protein	0	0	0	0	0		GD	NE
CP029332	78864	DFS55_00380	single-stranded DNA-binding protein	0	0	0	0	0		GD	NE
CP029332	79035	DFS55_00380	single-stranded DNA-binding protein	1	8	5	6	5		GD	NE
CP029332	79055			0	2	3	0	0
CP029332	79172	DFS55_00385	30S ribosomal protein S18	0	0	0	0	0		NE	NE
CP029332	79199	DFS55_00385	30S ribosomal protein S18	0	0	0	0	0		NE	NE
CP029332	79331	DFS55_00385	30S ribosomal protein S18	249	4	107	27	29		NE	NE
CP029332	79355			7	3	4	1	10
CP029332	79436	DFS55_00390	50S ribosomal protein L9	30	1	3	0	1		NE	NE
CP029332	79747	DFS55_00390	50S ribosomal protein L9	3	11	5	18	24		NE	NE
CP029332	79820	DFS55_00390	50S ribosomal protein L9	145	786	96	12	13		NE	NE
CP029332	79943			19	40	340	125	199
CP029332	79974			0	1	0	0	2
CP029332	79984			0	5	2	0	1
CP029332	79998			3	28	10	16	5
CP029332	80028			6	30	4	3	70	1
CP029332	80048			0	2	3	11	6
CP029332	80083			74	14	694	60	116
CP029332	80092			3	0	6	0	5
CP029332	80122			60	40	33	7	8
CP029332	80168			22	48	3	4	2
CP029332	80216			0	0	5	0	0
CP029332	80230			11	22	93	45	27
CP029332	80264			0	0	0	0	1
CP029332	80291			8	0	11	12	5
CP029332	80316			5	0	2	4	0
CP029332	80525	DFS55_00395	replicative DNA helicase	0	0	0	0	0		ES	ES
CP029332	80549	DFS55_00395	replicative DNA helicase	0	0	0	0	0		ES	ES
CP029332	80570	DFS55_00395	replicative DNA helicase	0	0	0	0	0		ES	ES
CP029332	80626	DFS55_00395	replicative DNA helicase	0	0	0	0	0		ES	ES
CP029332	80657	DFS55_00395	replicative DNA helicase	0	0	0	0	0		ES	ES
CP029332	80705	DFS55_00395	replicative DNA helicase	0	0	0	0	0		ES	ES
CP029332	80708	DFS55_00395	replicative DNA helicase	0	0	0	0	0		ES	ES
CP029332	80777	DFS55_00395	replicative DNA helicase	0	0	0	0	0		ES	ES
CP029332	80783	DFS55_00395	replicative DNA helicase	0	0	0	0	0		ES	ES
CP029332	80843	DFS55_00395	replicative DNA helicase	0	0	0	0	0		ES	ES
CP029332	81072	DFS55_00395	replicative DNA helicase	0	0	0	0	0	1	ES	ES
CP029332	81159	DFS55_00395	replicative DNA helicase	0	0	0	0	0		ES	ES
CP029332	81194	DFS55_00395	replicative DNA helicase	0	0	0	0	0		ES	ES
CP029332	81288	DFS55_00395	replicative DNA helicase	0	0	0	0	0		ES	ES
CP029332	81302	DFS55_00395	replicative DNA helicase	0	0	0	0	0		ES	ES
CP029332	81311	DFS55_00395	replicative DNA helicase	0	0	0	0	0		ES	ES
CP029332	81339	DFS55_00395	replicative DNA helicase	0	0	0	0	0		ES	ES
CP029332	81461	DFS55_00395	replicative DNA helicase	0	0	0	0	0		ES	ES
CP029332	81593	DFS55_00395	replicative DNA helicase	0	0	0	0	0		ES	ES
CP029332	81606	DFS55_00395	replicative DNA helicase	0	0	0	0	0		ES	ES
CP029332	81661	DFS55_00395	replicative DNA helicase	0	0	0	0	0		ES	ES
CP029332	81875	DFS55_00395	replicative DNA helicase	0	0	0	0	0		ES	ES
CP029332	81921	DFS55_00395	replicative DNA helicase	0	0	0	0	0		ES	ES
CP029332	81973	DFS55_00395	replicative DNA helicase	0	0	0	0	0		ES	ES
CP029332	82009	DFS55_00395	replicative DNA helicase	0	0	0	0	0		ES	ES
CP029332	82025	DFS55_00395	replicative DNA helicase	0	0	0	0	0	1	ES	ES
CP029332	82085	DFS55_00395	replicative DNA helicase	0	0	0	0	0		ES	ES
CP029332	82140	DFS55_00395	replicative DNA helicase	0	0	0	0	0		ES	ES
CP029332	82164	DFS55_00395	replicative DNA helicase	0	0	0	0	0		ES	ES
CP029332	82195	DFS55_00395	replicative DNA helicase	0	0	0	0	0		ES	ES
CP029332	82261	DFS55_00395	replicative DNA helicase	0	0	0	0	0		ES	ES
CP029332	82265	DFS55_00395	replicative DNA helicase	0	0	0	0	0		ES	ES
CP029332	82297	DFS55_00395	replicative DNA helicase	0	0	0	0	0		ES	ES
CP029332	82360	DFS55_00395	replicative DNA helicase	0	0	0	0	0		ES	ES
CP029332	82517	DFS55_00395	replicative DNA helicase	0	0	0	0	0		ES	ES
CP029332	82519	DFS55_00395	replicative DNA helicase	0	0	0	0	0		ES	ES
CP029332	82613	DFS55_00395	replicative DNA helicase	0	0	0	0	0		ES	ES
CP029332	82909	DFS55_00395	replicative DNA helicase	0	0	0	0	0		ES	ES
CP029332	82953	DFS55_00395	replicative DNA helicase	0	0	0	0	0		ES	ES
CP029332	82998			6	0	35	4	3
CP029332	83041			3	2	1	0	2
CP029332	83051			0	2	0	0	0
CP029332	83073			0	4	0	2	2
CP029332	83077			1	1	0	24	16
CP029332	83132			6	3	18	5	1
CP029332	83174			4	0	0	0	0
CP029332	83185			0	1	10	7	0
CP029332	83196			0	0	0	0	0
CP029332	83226			0	1	2	4	0
CP029332	83234			1	0	34	0	0
CP029332	83262			1	5	26	28	0
CP029332	83273			0	6	0	0	0
CP029332	83303			29	7	1	0	2
CP029332	83311			5	0	36	3	0
CP029332	83409			0	9	3	0	7
CP029332	83469	DFS55_00400	IS3 family transposase	4	2	6	1	17		NE	NE
CP029332	83472	DFS55_00400	IS3 family transposase	1	21	21	3	6		NE	NE
CP029332	83511	DFS55_00400	IS3 family transposase	10	8	34	3	2		NE	NE
CP029332	83517	DFS55_00400	IS3 family transposase	3	88	9	0	1		NE	NE
CP029332	83619	DFS55_00400	IS3 family transposase	14	12	29	6	48		NE	NE
CP029332	83655	DFS55_00400	IS3 family transposase	10	252	12	1	4		NE	NE
CP029332	83730	DFS55_00400	IS3 family transposase	15	18	19	3	11		NE	NE
CP029332	83831			49	4	163	0	0
CP029332	83885			2	0	229	0	237
CP029332	84001			0	0	0	0	0
CP029332	84052			0	2	0	0	0
CP029332	84128			0	6	5	12	6
CP029332	84231			0	0	0	0	2
CP029332	84368			0	0	6	6	0
CP029332	84383			1	6	2	5	0
CP029332	84467			0	0	2	3	0
CP029332	84565	DFS55_00405	hypothetical protein	0	0	1	1	0	1	NE	NE
CP029332	84639	DFS55_00405	hypothetical protein	0	3	5	8	0		NE	NE
CP029332	84664	DFS55_00405	hypothetical protein	10	8	17	0	24		NE	NE
CP029332	84764	DFS55_00405	hypothetical protein	7	99	0	13	1		NE	NE
CP029332	84786	DFS55_00405	hypothetical protein	60	13	67	62	21		NE	NE
CP029332	84891	DFS55_00405	hypothetical protein	3	1	1	23	13		NE	NE
CP029332	84934	DFS55_00405	hypothetical protein	8	1	12	0	1		NE	NE
CP029332	85017			0	4	1	0	0
CP029332	85028			2	1	7	4	1
CP029332	85073			0	2	0	0	0
CP029332	85095			1	0	4	1	109
CP029332	85191			1	0	1	3	4
CP029332	85253			7	1	2	4	18
CP029332	85331			10	14	141	3	32
CP029332	85361			38	7	37	5	16
CP029332	85372			2	34	101	2	1
CP029332	85415			3	1	1	4	7
CP029332	85422			6	50	95	1	14
CP029332	85435			4	16	35	0	343
CP029332	85469			3	0	10	2	38
CP029332	85825	DFS55_00410	transglutaminase family protein	16	54	26	20	41		NE	NE
CP029332	85838	DFS55_00410	transglutaminase family protein	0	704	0	2	7		NE	NE
CP029332	85881	DFS55_00410	transglutaminase family protein	0	0	6	0	8		NE	NE
CP029332	85929	DFS55_00410	transglutaminase family protein	0	0	11	43	1		NE	NE
CP029332	85944	DFS55_00410	transglutaminase family protein	26	0	30	4	48		NE	NE
CP029332	85962	DFS55_00410	transglutaminase family protein	0	9	0	0	0		NE	NE
CP029332	85976	DFS55_00410	transglutaminase family protein	2	0	45	1	0		NE	NE
CP029332	85983	DFS55_00410	transglutaminase family protein	7	6	0	0	1		NE	NE
CP029332	86013	DFS55_00410	transglutaminase family protein	19	6	16	3	16		NE	NE
CP029332	86073	DFS55_00410	transglutaminase family protein	7	15	53	25	34		NE	NE
CP029332	86148	DFS55_00410	transglutaminase family protein	0	0	7	0	8		NE	NE
CP029332	86211	DFS55_00410	transglutaminase family protein	6	7	0	6	29		NE	NE
CP029332	86299	DFS55_00410	transglutaminase family protein	1	0	12	0	0		NE	NE
CP029332	86326	DFS55_00410	transglutaminase family protein	7	1	6	3	10		NE	NE
CP029332	86330	DFS55_00410	transglutaminase family protein	6	98	50	0	66		NE	NE
CP029332	86351	DFS55_00410	transglutaminase family protein	16	0	0	1	0		NE	NE
CP029332	86428	DFS55_00410	transglutaminase family protein	0	5	17	5	2		NE	NE
CP029332	86500			20	25	2	225	37
CP029332	86527			0	1	12	0	0
CP029332	86548			0	0	0	8	1
CP029332	86555			42	0	3	2	1
CP029332	86605			0	0	0	0	0	1
CP029332	86631			2	2	29	9	0
CP029332	86673	DFS55_00415	hypothetical protein	0	0	4	0	54		GD	NE
CP029332	86705	DFS55_00415	hypothetical protein	0	1	2	1	3		GD	NE
CP029332	86731	DFS55_00415	hypothetical protein	10	4	13	16	33		GD	NE
CP029332	86780	DFS55_00415	hypothetical protein	0	0	2	1	0		GD	NE
CP029332	86836	DFS55_00415	hypothetical protein	2	12	10	6	4		GD	NE
CP029332	86844	DFS55_00415	hypothetical protein	4	0	3	0	0		GD	NE
CP029332	86894	DFS55_00415	hypothetical protein	1	26	1	0	0		GD	NE
CP029332	86908	DFS55_00415	hypothetical protein	9	0	0	0	11	1	GD	NE
CP029332	86969	DFS55_00415	hypothetical protein	12	0	18	7	1		GD	NE
CP029332	86975	DFS55_00415	hypothetical protein	0	0	7	0	0		GD	NE
CP029332	87066	DFS55_00415	hypothetical protein	1	2	6	4	1		GD	NE
CP029332	87098	DFS55_00415	hypothetical protein	0	12	41	9	607		GD	NE
CP029332	87100	DFS55_00415	hypothetical protein	0	0	3	0	0		GD	NE
CP029332	87214			13	25	17	44	49
CP029332	87222	DFS55_00420	IS1634 family transposase	10	28	17	6	15		GA	NE
CP029332	87233	DFS55_00420	IS1634 family transposase	29	41	60	215	37		GA	NE
CP029332	87316	DFS55_00420	IS1634 family transposase	4	5	7	11	14		GA	NE
CP029332	87325	DFS55_00420	IS1634 family transposase	8	19	9	10	13		GA	NE
CP029332	87330	DFS55_00420	IS1634 family transposase	0	0	1	0	0	1	GA	NE
CP029332	87358	DFS55_00420	IS1634 family transposase	4	4	4	8	5		GA	NE
CP029332	87395	DFS55_00420	IS1634 family transposase	0	1	6	0	10	1	GA	NE
CP029332	87456	DFS55_00420	IS1634 family transposase	26	20	53	15	47		GA	NE
CP029332	87525	DFS55_00420	IS1634 family transposase	26	159	53	123	78		GA	NE
CP029332	87573	DFS55_00420	IS1634 family transposase	96	147	116	180	138		GA	NE
CP029332	87634	DFS55_00420	IS1634 family transposase	11	38	55	66	2		GA	NE
CP029332	87654	DFS55_00420	IS1634 family transposase	23	59	47	57	48		GA	NE
CP029332	87661	DFS55_00420	IS1634 family transposase	35	36	81	8	36		GA	NE
CP029332	87756	DFS55_00420	IS1634 family transposase	3	17	14	58	19		GA	NE
CP029332	87762	DFS55_00420	IS1634 family transposase	32	27	98	48	70		GA	NE
CP029332	87893	DFS55_00420	IS1634 family transposase	18	18	28	8	17		GA	NE
CP029332	87921	DFS55_00420	IS1634 family transposase	133	151	112	116	204		GA	NE
CP029332	88060	DFS55_00420	IS1634 family transposase	29	94	48	94	17		GA	NE
CP029332	88215	DFS55_00420	IS1634 family transposase	63	91	93	71	27		GA	NE
CP029332	88326	DFS55_00420	IS1634 family transposase	17	0	11	19	2		GA	NE
CP029332	88464	DFS55_00420	IS1634 family transposase	67	33	57	166	61		GA	NE
CP029332	88725			41	45	137	137	51
CP029332	88743			12	38	62	87	58
CP029332	88757			1	12	12	6	29
CP029332	88807			5	5	33	67	3
CP029332	88835			20	108	38	257	24
CP029332	89014	DFS55_00425	IS256 family transposase	3	2	1	0	0		NE	NE
CP029332	89038	DFS55_00425	IS256 family transposase	0	0	140	0	0		NE	NE
CP029332	89073	DFS55_00425; DFS55_00430	IS256 family transposase; IS3 family transposase	0	0	0	0	0
CP029332	89079	DFS55_00425; DFS55_00430	IS256 family transposase; IS3 family transposase	17	0	0	0	3
CP029332	89210	DFS55_00430	IS3 family transposase	3	0	21	0	2		NE	NE
CP029332	89234	DFS55_00430	IS3 family transposase	36	113	33	0	0		NE	NE
CP029332	89257	DFS55_00430	IS3 family transposase	12	6	15	16	8		NE	NE
CP029332	89261	DFS55_00430	IS3 family transposase	27	24	95	19	9		NE	NE
CP029332	89380	DFS55_00430	IS3 family transposase	41	55	14	66	34		NE	NE
CP029332	89455	DFS55_00430	IS3 family transposase	10	0	10	6	1		NE	NE
CP029332	89483	DFS55_00430	IS3 family transposase	1	7	565	12	3		NE	NE
CP029332	89492	DFS55_00430	IS3 family transposase	6	4	6	10	81		NE	NE
CP029332	89579	DFS55_00430	IS3 family transposase	2	27	84	33	404		NE	NE
CP029332	89582	DFS55_00430	IS3 family transposase	1	3	2	0	1		NE	NE
CP029332	89602	DFS55_00430	IS3 family transposase	0	1	0	1	0		NE	NE
CP029332	89707	DFS55_00430	IS3 family transposase	2	117	85	121	4		NE	NE
CP029332	89765	DFS55_00430	IS3 family transposase	0	0	0	0	0	1	NE	NE
CP029332	89804	DFS55_00430	IS3 family transposase	1	0	0	0	8		NE	NE
CP029332	89843	DFS55_00430	IS3 family transposase	5	5	38	2	2		NE	NE
CP029332	90004	DFS55_00430	IS3 family transposase	2	3	1	0	4		NE	NE
CP029332	90103	DFS55_00435	IS256 family transposase	0	0	2	4	0		NE	NE
CP029332	90145	DFS55_00435	IS256 family transposase	0	0	0	0	0	1	NE	NE
CP029332	90182	DFS55_00435	IS256 family transposase	0	20	0	0	4		NE	NE
CP029332	90213	DFS55_00435	IS256 family transposase	4	7	119	3	2		NE	NE
CP029332	90217	DFS55_00435	IS256 family transposase	10	3	11	1	0		NE	NE
CP029332	90289	DFS55_00435	IS256 family transposase	14	5	0	0	3		NE	NE
CP029332	90439	DFS55_00435	IS256 family transposase	2	76	7	3	40		NE	NE
CP029332	90467	DFS55_00435	IS256 family transposase	643	113	10	13	1		NE	NE
CP029332	90541	DFS55_00435	IS256 family transposase	0	6	0	0	0	1	NE	NE
CP029332	90705	DFS55_00435	IS256 family transposase	4	3	31	19	18		NE	NE
CP029332	90730	DFS55_00435	IS256 family transposase	3	111	3	214	1		NE	NE
CP029332	90753	DFS55_00435	IS256 family transposase	3	7	194	1	4		NE	NE
CP029332	90914	DFS55_00435	IS256 family transposase	0	0	4	0	2		NE	NE
CP029332	91005	DFS55_00435	IS256 family transposase	0	0	0	0	0		NE	NE
CP029332	91035	DFS55_00435	IS256 family transposase	4	0	0	220	0		NE	NE
CP029332	91105	DFS55_00435	IS256 family transposase	0	1	4	1	7		NE	NE
CP029332	91230			4	7	35	7	2
CP029332	91279			8	4	4	12	55
CP029332	91285			5	3	8	1	11
CP029332	91364			2	0	11	20	0
CP029332	91495	DFS55_00440	CCA tRNA nucleotidyltransferase	0	0	0	0	0		ES	ES
CP029332	91702	DFS55_00440	CCA tRNA nucleotidyltransferase	0	0	0	0	0		ES	ES
CP029332	91838	DFS55_00440	CCA tRNA nucleotidyltransferase	0	0	0	0	0		ES	ES
CP029332	92182	DFS55_00440	CCA tRNA nucleotidyltransferase	0	0	0	0	0		ES	ES
CP029332	92383	DFS55_00440	CCA tRNA nucleotidyltransferase	0	0	0	0	0		ES	ES
CP029332	92422	DFS55_00440	CCA tRNA nucleotidyltransferase	0	0	0	0	0		ES	ES
CP029332	92446	DFS55_00440	CCA tRNA nucleotidyltransferase	0	0	0	0	0		ES	ES
CP029332	92485	DFS55_00440	CCA tRNA nucleotidyltransferase	0	0	0	0	0		ES	ES
CP029332	92587	DFS55_00440	CCA tRNA nucleotidyltransferase	0	0	0	0	0		ES	ES
CP029332	92818	DFS55_00440	CCA tRNA nucleotidyltransferase	0	0	0	0	0	1	ES	ES
CP029332	92851	DFS55_00445	pullulanase	1	6	5	7	156		NE	NE
CP029332	93055	DFS55_00445	pullulanase	1	2	8	10	4		NE	NE
CP029332	93204	DFS55_00445	pullulanase	1	0	0	0	0	1	NE	NE
CP029332	93265	DFS55_00445	pullulanase	1	0	2	1	0		NE	NE
CP029332	93356			0	0	1	10	0
CP029332	93393			0	0	0	0	0
CP029332	93663	DFS55_00450	hypothetical protein	0	0	0	0	0	1	GD	NE
CP029332	93755	DFS55_00450	hypothetical protein	1	0	0	13	5		GD	NE
CP029332	93773	DFS55_00450	hypothetical protein	0	3	0	10	1		GD	NE
CP029332	93851	DFS55_00450	hypothetical protein	0	2	2	0	0		GD	NE
CP029332	93911	DFS55_00450	hypothetical protein	9	38	2	1	13		GD	NE
CP029332	94114	DFS55_00450	hypothetical protein	1	2	8	1	0		GD	NE
CP029332	94203	DFS55_00450	hypothetical protein	10	3	9	2	0		GD	NE
CP029332	94246	DFS55_00450	hypothetical protein	0	0	0	5	0	1	GD	NE
CP029332	94274	DFS55_00450	hypothetical protein	1	0	30	1	2		GD	NE
CP029332	94304	DFS55_00450	hypothetical protein	0	0	0	0	0		GD	NE
CP029332	94379	DFS55_00450	hypothetical protein	18	0	20	29	5		GD	NE
CP029332	94464	DFS55_00450	hypothetical protein	0	0	0	0	0		GD	NE
CP029332	94532	DFS55_00450	hypothetical protein	2	0	7	1	5		GD	NE
CP029332	94578	DFS55_00450	hypothetical protein	0	5	0	0	7		GD	NE
CP029332	94592	DFS55_00450	hypothetical protein	3	0	0	2	0		GD	NE
CP029332	94778	DFS55_00450	hypothetical protein	0	6	4	12	0		GD	NE
CP029332	94819	DFS55_00450	hypothetical protein	12	36	5	29	7		GD	NE
CP029332	94842	DFS55_00450	hypothetical protein	6	0	0	0	0		GD	NE
CP029332	94910	DFS55_00450	hypothetical protein	134	24	96	99	27		GD	NE
CP029332	95123	DFS55_00450	hypothetical protein	3	1	8	9	1		GD	NE
CP029332	95126	DFS55_00450	hypothetical protein	13	62	11	5	19		GD	NE
CP029332	95239	DFS55_00450	hypothetical protein	5	134	22	120	38		GD	NE
CP029332	95366	DFS55_00450	hypothetical protein	0	0	19	1	1		GD	NE
CP029332	95451			0	1	1	1	0
CP029332	95469			31	9	78	286	34
CP029332	95514	DFS55_00455	DUF2563 domain-containing protein	0	0	0	0	0	1	NE	NE
CP029332	95603	DFS55_00455	DUF2563 domain-containing protein	50	1	7	16	152		NE	NE
CP029332	95649	DFS55_00455	DUF2563 domain-containing protein	0	0	63	365	1		NE	NE
CP029332	95830	DFS55_00455	DUF2563 domain-containing protein	11	3	63	20	39		NE	NE
CP029332	95853			8	34	163	42	0
CP029332	95861			21	32	18	5	11
CP029332	95890			0	0	0	1	0
CP029332	96001	DFS55_00460	hypothetical protein	0	13	1	6	3		NE	NE
CP029332	96009	DFS55_00460	hypothetical protein	19	2	237	3	6		NE	NE
CP029332	96021	DFS55_00460	hypothetical protein	23	28	61	9	10		NE	NE
CP029332	96034	DFS55_00460	hypothetical protein	1	1	4	64	3		NE	NE
CP029332	96043	DFS55_00460	hypothetical protein	25	29	4	0	2		NE	NE
CP029332	96072	DFS55_00460	hypothetical protein	15	83	52	46	58		NE	NE
CP029332	96216	DFS55_00460	hypothetical protein	2	1	31	0	61		NE	NE
CP029332	96314	DFS55_00460	hypothetical protein	3	86	34	5	3		NE	NE
CP029332	96362	DFS55_00460	hypothetical protein	15	11	20	4	12		NE	NE
CP029332	96369	DFS55_00460	hypothetical protein	5	7	13	4	37		NE	NE
CP029332	96394	DFS55_00460	hypothetical protein	11	2	53	16	26		NE	NE
CP029332	96424	DFS55_00460	hypothetical protein	0	1	1	120	3		NE	NE
CP029332	96430	DFS55_00460	hypothetical protein	12	12	6	0	2		NE	NE
CP029332	96462	DFS55_00460	hypothetical protein	0	0	6	3	18		NE	NE
CP029332	96481	DFS55_00460	hypothetical protein	4	1	0	1	0		NE	NE
CP029332	96527	DFS55_00460	hypothetical protein	0	37	15	4	129		NE	NE
CP029332	96529	DFS55_00460	hypothetical protein	1	9	8	7	5		NE	NE
CP029332	96732			0	7	1	4	2
CP029332	96738			64	167	103	278	81
CP029332	96744			133	1162	94	82	524
CP029332	96751			57	7	11	64	0
CP029332	96810			13	756	2	1	1
CP029332	96882			3	1	20	14	42
CP029332	96897			7	60	4	3	63
CP029332	96912			43	75	22	12	53
CP029332	96915			22	4	56	15	36
CP029332	97095			49	485	16	48	13
CP029332	97112			71	3	12	20	39
CP029332	97115			14	9	105	140	21
CP029332	97148			3	24	13	4	52
CP029332	97198			85	40	34	3	52
CP029332	97229			2	509	30	252	40
CP029332	97321			20	2	99	158	36
CP029332	97369			3	14	11	17	1
CP029332	97373			24	11	21	17	27
CP029332	97385			0	0	0	0	0	1
CP029332	97394			2	20	4	11	22
CP029332	97401			6	8	0	3	0
CP029332	97410			0	145	5	4	3
CP029332	97427			3	6	10	3	9
CP029332	97460	DFS55_00465	hypothetical protein	0	0	2	0	0		GD	NE
CP029332	97469	DFS55_00465	hypothetical protein	0	14	3	29	2		GD	NE
CP029332	97512	DFS55_00465	hypothetical protein	4	176	3	0	9		GD	NE
CP029332	97629	DFS55_00465	hypothetical protein	15	26	97	5	0		GD	NE
CP029332	97638	DFS55_00465	hypothetical protein	0	0	0	0	0		GD	NE
CP029332	97647	DFS55_00465	hypothetical protein	0	0	0	0	0		GD	NE
CP029332	97698			0	0	0	1	0
CP029332	97764			2	1	11	0	66
CP029332	97857			5	0	0	3	19
CP029332	97977			3	85	91	5	11
CP029332	98012			1	0	0	41	3
CP029332	98025			1	0	0	1	0
CP029332	98207	DFS55_00470	Tat (twin-arginine translocation) pathway signal sequence containing protein	0	0	0	0	0	1	NE	NE
CP029332	98398	DFS55_00470	Tat (twin-arginine translocation) pathway signal sequence containing protein	0	3	98	0	1		NE	NE
CP029332	98411	DFS55_00470	Tat (twin-arginine translocation) pathway signal sequence containing protein	15	6	37	6	26		NE	NE
CP029332	98609	DFS55_00470	Tat (twin-arginine translocation) pathway signal sequence containing protein	0	0	0	0	0	1	NE	NE
CP029332	98693	DFS55_00470	Tat (twin-arginine translocation) pathway signal sequence containing protein	0	0	0	1	0	1	NE	NE
CP029332	98907	DFS55_00470	Tat (twin-arginine translocation) pathway signal sequence containing protein	29	453	121	10	95		NE	NE
CP029332	98911	DFS55_00470	Tat (twin-arginine translocation) pathway signal sequence containing protein	59	77	31	40	73		NE	NE
CP029332	98984	DFS55_00470	Tat (twin-arginine translocation) pathway signal sequence containing protein	0	0	2	10	6		NE	NE
CP029332	99143	DFS55_00470	Tat (twin-arginine translocation) pathway signal sequence containing protein	6	2	22	126	17		NE	NE
CP029332	99146	DFS55_00470	Tat (twin-arginine translocation) pathway signal sequence containing protein	1	30	11	3	10		NE	NE
CP029332	99154	DFS55_00470	Tat (twin-arginine translocation) pathway signal sequence containing protein	85	193	23	14	6		NE	NE
CP029332	99232	DFS55_00470	Tat (twin-arginine translocation) pathway signal sequence containing protein	37	6	111	788	34		NE	NE
CP029332	99244	DFS55_00470	Tat (twin-arginine translocation) pathway signal sequence containing protein	136	7	24	352	5		NE	NE
CP029332	99289	DFS55_00470	Tat (twin-arginine translocation) pathway signal sequence containing protein	44	13	11	13	0		NE	NE
CP029332	99311			42	487	40	16	71
CP029332	99317			0	0	0	0	0	1
CP029332	99344			5	9	1	3	6
CP029332	99368			53	1713	70	61	25
CP029332	99421			1	7	13	31	37
CP029332	99442			36	65	22	7	79
CP029332	99445			40	6	201	12	51
CP029332	99453			2	1	15	0	416
CP029332	99508			21	65	74	38	31
CP029332	100319	DFS55_00475	hypothetical protein	10	31	68	37	142		NE	NE
CP029332	100368			5	237	37	14	2
CP029332	100377			24	46	11	21	12
CP029332	100381			13	25	12	107	4
CP029332	100439			1	0	65	1	1
CP029332	100460			8	11	199	14	26
CP029332	100471			75	61	34	42	80
CP029332	100477			47	89	300	226	34
CP029332	100514			18	9	49	30	9
CP029332	100517			11	73	213	47	33
CP029332	100533			0	0	1	0	7
CP029332	100655	DFS55_00480	DUF4226 domain-containing protein	0	0	0	0	0		GD	NE
CP029332	100892	DFS55_00480	DUF4226 domain-containing protein	0	20	0	0	0	1	GD	NE
CP029332	101016	DFS55_00480	DUF4226 domain-containing protein	1	2	0	0	0		GD	NE
CP029332	101090	DFS55_00480	DUF4226 domain-containing protein	0	0	0	0	0		GD	NE
CP029332	101102	DFS55_00480	DUF4226 domain-containing protein	0	0	0	0	0		GD	NE
CP029332	101181	DFS55_00480	DUF4226 domain-containing protein	5	6	9	3	2		GD	NE
CP029332	101277	DFS55_00480	DUF4226 domain-containing protein	7	62	2	260	6		GD	NE
CP029332	101343	DFS55_00480	DUF4226 domain-containing protein	15	5	15	32	39		GD	NE
CP029332	101358	DFS55_00480	DUF4226 domain-containing protein	0	0	0	0	0		GD	NE
CP029332	101433	DFS55_00480	DUF4226 domain-containing protein	0	83	4	100	8		GD	NE
CP029332	101458	DFS55_00485	type VII secretion protein EccB	0	0	2	3	0		GD	NE
CP029332	101489	DFS55_00485	type VII secretion protein EccB	37	2	26	0	8		GD	NE
CP029332	101690	DFS55_00485	type VII secretion protein EccB	10	0	1	0	72		GD	NE
CP029332	101714	DFS55_00485	type VII secretion protein EccB	0	0	0	0	0		GD	NE
CP029332	101801	DFS55_00485	type VII secretion protein EccB	1	0	0	0	0		GD	NE
CP029332	102020	DFS55_00485	type VII secretion protein EccB	6	2	49	7	15		GD	NE
CP029332	102269	DFS55_00485	type VII secretion protein EccB	32	48	25	11	17		GD	NE
CP029332	102341	DFS55_00485	type VII secretion protein EccB	0	3	1	0	1		GD	NE
CP029332	102419	DFS55_00485	type VII secretion protein EccB	13	15	0	6	4		GD	NE
CP029332	102422	DFS55_00485	type VII secretion protein EccB	0	4	0	0	0		GD	NE
CP029332	102524	DFS55_00485	type VII secretion protein EccB	0	8	11	0	3		GD	NE
CP029332	102554	DFS55_00485	type VII secretion protein EccB	2	0	0	14	23		GD	NE
CP029332	102926	DFS55_00485	type VII secretion protein EccB	2	0	41	1	0		GD	NE
CP029332	103103	DFS55_00490	type VII secretion protein EccC	10	17	29	8	130		GD	NE
CP029332	103244	DFS55_00490	type VII secretion protein EccC	0	0	1	0	0		GD	NE
CP029332	104246	DFS55_00490	type VII secretion protein EccC	0	0	0	0	1		GD	NE
CP029332	104252	DFS55_00490	type VII secretion protein EccC	3	0	1	0	0		GD	NE
CP029332	104561	DFS55_00490	type VII secretion protein EccC	2	0	0	0	0		GD	NE
CP029332	104750	DFS55_00490	type VII secretion protein EccC	0	0	3	3	0		GD	NE
CP029332	104792	DFS55_00490	type VII secretion protein EccC	15	1	0	0	3		GD	NE
CP029332	104861	DFS55_00490	type VII secretion protein EccC	1	0	3	13	4		GD	NE
CP029332	105074	DFS55_00490	type VII secretion protein EccC	8	0	12	0	4		GD	NE
CP029332	105152	DFS55_00490	type VII secretion protein EccC	16	6	9	102	17		GD	NE
CP029332	105233	DFS55_00490	type VII secretion protein EccC	0	4	0	1	18		GD	NE
CP029332	105245	DFS55_00490	type VII secretion protein EccC	0	0	1	2	1		GD	NE
CP029332	105323	DFS55_00490	type VII secretion protein EccC	0	1	2	0	0		GD	NE
CP029332	105326	DFS55_00490	type VII secretion protein EccC	0	13	0	4	0		GD	NE
CP029332	105464	DFS55_00490	type VII secretion protein EccC	0	0	0	0	0	1	GD	NE
CP029332	105491	DFS55_00490	type VII secretion protein EccC	0	0	1	0	0		GD	NE
CP029332	105665	DFS55_00490	type VII secretion protein EccC	3	6	2	4	2		GD	NE
CP029332	105950	DFS55_00490	type VII secretion protein EccC	0	0	0	2	0		GD	NE
CP029332	105962	DFS55_00490	type VII secretion protein EccC	2	1	4	0	0		GD	NE
CP029332	106022	DFS55_00490	type VII secretion protein EccC	0	0	0	0	0		GD	NE
CP029332	106382	DFS55_00490	type VII secretion protein EccC	2	154	22	1	0		GD	NE
CP029332	106643	DFS55_00490	type VII secretion protein EccC	1	0	7	9	12		GD	NE
CP029332	106655	DFS55_00490	type VII secretion protein EccC	0	0	0	1	0		GD	NE
CP029332	106661	DFS55_00490	type VII secretion protein EccC	2	0	0	2	0		GD	NE
CP029332	106835	DFS55_00490	type VII secretion protein EccC	0	0	1	1	2		GD	NE
CP029332	106997	DFS55_00490	type VII secretion protein EccC	33	0	2	0	0		GD	NE
CP029332	106999	DFS55_00490	type VII secretion protein EccC	0	0	1	2	2		GD	NE
CP029332	107005	DFS55_00490	type VII secretion protein EccC	0	0	1	0	0	1	GD	NE
CP029332	107141	DFS55_00490; DFS55_00495	type VII secretion protein EccC; MMPL family RND transporter	0	0	0	0	0
CP029332	107391	DFS55_00495	MMPL family RND transporter	0	0	0	0	0		GD	NE
CP029332	107482	DFS55_00495	MMPL family RND transporter	7	0	0	10	0		GD	NE
CP029332	107596	DFS55_00495	MMPL family RND transporter	5	1	11	71	4		GD	NE
CP029332	107870	DFS55_00495	MMPL family RND transporter	0	0	3	5	1		GD	NE
CP029332	107882	DFS55_00495	MMPL family RND transporter	0	0	35	0	383		GD	NE
CP029332	107930	DFS55_00495	MMPL family RND transporter	0	0	7	0	0		GD	NE
CP029332	107963	DFS55_00495	MMPL family RND transporter	0	0	0	1	15		GD	NE
CP029332	108014	DFS55_00495	MMPL family RND transporter	0	17	3	0	0		GD	NE
CP029332	108043	DFS55_00495	MMPL family RND transporter	0	0	0	0	0		GD	NE
CP029332	108311	DFS55_00495	MMPL family RND transporter	0	0	0	0	0		GD	NE
CP029332	108363	DFS55_00495	MMPL family RND transporter	1	0	0	4	0		GD	NE
CP029332	108545	DFS55_00495	MMPL family RND transporter	5	4	6	40	0		GD	NE
CP029332	108749	DFS55_00495	MMPL family RND transporter	0	0	7	1	10		GD	NE
CP029332	108941	DFS55_00495	MMPL family RND transporter	0	4	0	0	0		GD	NE
CP029332	109027	DFS55_00495	MMPL family RND transporter	0	0	0	0	65		GD	NE
CP029332	109130	DFS55_00495	MMPL family RND transporter	1	0	0	0	0		GD	NE
CP029332	109184	DFS55_00495	MMPL family RND transporter	0	0	0	0	0		GD	NE
CP029332	109208	DFS55_00495	MMPL family RND transporter	0	4	1	4	0		GD	NE
CP029332	109370	DFS55_00495	MMPL family RND transporter	0	0	0	1	0		GD	NE
CP029332	109667	DFS55_00495	MMPL family RND transporter	2	0	6	0	40		GD	NE
CP029332	109712	DFS55_00495	MMPL family RND transporter	0	0	6	0	0		GD	NE
CP029332	109763	DFS55_00495	MMPL family RND transporter	7	66	2	0	0		GD	NE
CP029332	109946	DFS55_00495	MMPL family RND transporter	0	0	0	0	0		GD	NE
CP029332	110373			2	0	16	0	0
CP029332	110424			13	16	23	195	24
CP029332	110483			4	46	278	44	135
CP029332	110511	DFS55_00505	two-component sensor histidine kinase	52	94	52	137	4		NE	NE
CP029332	110566	DFS55_00505	two-component sensor histidine kinase	14	5	401	9	20		NE	NE
CP029332	110945	DFS55_00505	two-component sensor histidine kinase	67	4	31	7	169		NE	NE
CP029332	110981	DFS55_00505	two-component sensor histidine kinase	5	6	8	5	23		NE	NE
CP029332	111413	DFS55_00505	two-component sensor histidine kinase	1	3	4	0	0		NE	NE
CP029332	111487	DFS55_00505	two-component sensor histidine kinase	0	0	1	0	0		NE	NE
CP029332	111525	DFS55_00505	two-component sensor histidine kinase	7	0	4	7	2		NE	NE
CP029332	111706	DFS55_00505	two-component sensor histidine kinase	69	16	48	40	31		NE	NE
CP029332	112090	DFS55_00510	DNA-binding response regulator	2	25	21	7	5		NE	NE
CP029332	112129	DFS55_00510	DNA-binding response regulator	89	55	8	19	1		NE	NE
CP029332	112333	DFS55_00510	DNA-binding response regulator	12	9	6	19	3		NE	NE
CP029332	112339	DFS55_00510	DNA-binding response regulator	2	0	0	0	1		NE	NE
CP029332	112385	DFS55_00515	hypothetical protein	2	0	35	64	0		NE	NE
CP029332	112424	DFS55_00515	hypothetical protein	11	25	6	233	10		NE	NE
CP029332	112511	DFS55_00515	hypothetical protein	0	0	0	0	0	1	NE	NE
CP029332	112697			0	1	7	112	0
CP029332	112708			50	138	28	21	71
CP029332	112748			353	75	34	4	24
CP029332	112776			4	4	1	7	459
CP029332	112806			4	15	10	15	9
CP029332	112868	DFS55_00520	aromatic ring-hydroxylating dioxygenase subunit alpha	10	5	90	2	8		NE	NE
CP029332	112878	DFS55_00520	aromatic ring-hydroxylating dioxygenase subunit alpha	5	16	56	30	0		NE	NE
CP029332	113205	DFS55_00520	aromatic ring-hydroxylating dioxygenase subunit alpha	31	12	32	6	55		NE	NE
CP029332	113385	DFS55_00520	aromatic ring-hydroxylating dioxygenase subunit alpha	1	4	15	643	0		NE	NE
CP029332	113445	DFS55_00520	aromatic ring-hydroxylating dioxygenase subunit alpha	0	0	1	0	0		NE	NE
CP029332	113497	DFS55_00520	aromatic ring-hydroxylating dioxygenase subunit alpha	0	4	3	0	0	1	NE	NE
CP029332	113544	DFS55_00520	aromatic ring-hydroxylating dioxygenase subunit alpha	38	103	85	4	0		NE	NE
CP029332	113556	DFS55_00520	aromatic ring-hydroxylating dioxygenase subunit alpha	0	0	0	3	0		NE	NE
CP029332	113610	DFS55_00520	aromatic ring-hydroxylating dioxygenase subunit alpha	0	0	77	0	17		NE	NE
CP029332	113654	DFS55_00520	aromatic ring-hydroxylating dioxygenase subunit alpha	0	0	0	0	0	1	NE	NE
CP029332	113667	DFS55_00520	aromatic ring-hydroxylating dioxygenase subunit alpha	0	4	0	0	0		NE	NE
CP029332	113751	DFS55_00520	aromatic ring-hydroxylating dioxygenase subunit alpha	0	5	667	0	1		NE	NE
CP029332	113835	DFS55_00520	aromatic ring-hydroxylating dioxygenase subunit alpha	0	1	0	2	0		NE	NE
CP029332	113958	DFS55_00520	aromatic ring-hydroxylating dioxygenase subunit alpha	5	2	3	0	0		NE	NE
CP029332	113973	DFS55_00520	aromatic ring-hydroxylating dioxygenase subunit alpha	0	0	0	0	5		NE	NE
CP029332	113982	DFS55_00520	aromatic ring-hydroxylating dioxygenase subunit alpha	1	0	0	3	0		NE	NE
CP029332	114078	DFS55_00520	aromatic ring-hydroxylating dioxygenase subunit alpha	1	446	125	4	1		NE	NE
CP029332	114081	DFS55_00520	aromatic ring-hydroxylating dioxygenase subunit alpha	33	45	2	7	13		NE	NE
CP029332	114281	DFS55_00525	amidohydrolase	2	0	1	0	6		NE	NE
CP029332	114467	DFS55_00525	amidohydrolase	16	10	61	247	12		NE	NE
CP029332	114533	DFS55_00525	amidohydrolase	7	1	1	0	2		NE	NE
CP029332	114641	DFS55_00525	amidohydrolase	1	2	38	15	9		NE	NE
CP029332	114698	DFS55_00525	amidohydrolase	30	6	14	3	69		NE	NE
CP029332	114770	DFS55_00525	amidohydrolase	183	3	10	2	2		NE	NE
CP029332	114794	DFS55_00525	amidohydrolase	1	2	5	0	0		NE	NE
CP029332	114956	DFS55_00525	amidohydrolase	22	8	6	19	13		NE	NE
CP029332	115034	DFS55_00525	amidohydrolase	21	3	1	0	20		NE	NE
CP029332	115457	DFS55_00525	amidohydrolase	20	1	8	1	23		NE	NE
CP029332	115532	DFS55_00525	amidohydrolase	13	3	35	33	137		NE	NE
CP029332	115541	DFS55_00525	amidohydrolase	10	54	13	228	49		NE	NE
CP029332	115742	DFS55_00525	amidohydrolase	2	2	160	18	2		NE	NE
CP029332	115898	DFS55_00525	amidohydrolase	1	0	68	0	0	1	NE	NE
CP029332	116014			0	0	0	0	0
CP029332	116022			0	0	0	0	1
CP029332	116027			0	0	0	0	2
CP029332	116031			0	0	0	1	0
CP029332	116036			0	0	0	0	0
CP029332	116060			8	6	159	120	359
CP029332	116105	DFS55_00530	DUF1679 domain-containing protein	14	74	25	7	32		GA	NE
CP029332	116234	DFS55_00530	DUF1679 domain-containing protein	25	32	3	53	198		GA	NE
CP029332	116240	DFS55_00530	DUF1679 domain-containing protein	12	11	1258	57	1		GA	NE
CP029332	116321	DFS55_00530	DUF1679 domain-containing protein	0	0	15	1	0		GA	NE
CP029332	116387	DFS55_00530	DUF1679 domain-containing protein	22	57	97	17	130		GA	NE
CP029332	116462	DFS55_00530	DUF1679 domain-containing protein	80	183	162	507	341		GA	NE
CP029332	116537	DFS55_00530	DUF1679 domain-containing protein	14	65	9	18	48		GA	NE
CP029332	116637	DFS55_00530	DUF1679 domain-containing protein	98	108	52	30	54		GA	NE
CP029332	116657	DFS55_00530	DUF1679 domain-containing protein	100	20	35	12	20		GA	NE
CP029332	116825	DFS55_00530	DUF1679 domain-containing protein	10	7	4	1	8		GA	NE
CP029332	116858	DFS55_00530	DUF1679 domain-containing protein	175	10	10	18	0		GA	NE
CP029332	116864	DFS55_00530	DUF1679 domain-containing protein	27	1	1	19	5		GA	NE
CP029332	116900	DFS55_00530	DUF1679 domain-containing protein	1	47	3	106	86		GA	NE
CP029332	117244			1	3065	1	0	0
CP029332	117336			4	0	0	0	0
CP029332	117338			0	0	0	4	0
CP029332	117344	DFS55_00535	TetR/AcrR family transcriptional regulator	0	0	0	0	0		NE	NE
CP029332	117419	DFS55_00535	TetR/AcrR family transcriptional regulator	0	0	0	0	0	1	NE	NE
CP029332	117497	DFS55_00535	TetR/AcrR family transcriptional regulator	0	1	46	0	1		NE	NE
CP029332	117539	DFS55_00535	TetR/AcrR family transcriptional regulator	17	1	8	51	101		NE	NE
CP029332	117791	DFS55_00535	TetR/AcrR family transcriptional regulator	1	8	15	9	6		NE	NE
CP029332	117797	DFS55_00535	TetR/AcrR family transcriptional regulator	8	1	35	29	489		NE	NE
CP029332	117975			0	9	0	0	16
CP029332	118000			0	0	0	0	0	1
CP029332	118046			0	0	1	1	0
CP029332	118064			4	0	0	0	0
CP029332	118096	DFS55_00540	hypothetical protein	131	4	5	0	16		NE	NE
CP029332	118186	DFS55_00540	hypothetical protein	6	2	4	6	5		NE	NE
CP029332	118234	DFS55_00540	hypothetical protein	0	1	1	0	0		NE	NE
CP029332	118239	DFS55_00540	hypothetical protein	0	6	5	1	0		NE	NE
CP029332	118270	DFS55_00540	hypothetical protein	8	24	35	258	3		NE	NE
CP029332	118447	DFS55_00540	hypothetical protein	55	225	13	93	14		NE	NE
CP029332	118450	DFS55_00540	hypothetical protein	8	230	99	206	11		NE	NE
CP029332	118528	DFS55_00540	hypothetical protein	105	114	34	34	239		NE	NE
CP029332	118735	DFS55_00540	hypothetical protein	0	0	3	0	0		NE	NE
CP029332	118756	DFS55_00540	hypothetical protein	0	3	15	0	25		NE	NE
CP029332	118918	DFS55_00540	hypothetical protein	48	8	3	318	0		NE	NE
CP029332	118921	DFS55_00540	hypothetical protein	3	96	32	3	11		NE	NE
CP029332	118948	DFS55_00540	hypothetical protein	2	6	2	0	0		NE	NE
CP029332	118972	DFS55_00540	hypothetical protein	0	13	1	0	11		NE	NE
CP029332	119122	DFS55_00540	hypothetical protein	2	0	3	0	0	1	NE	NE
CP029332	119131	DFS55_00540	hypothetical protein	0	0	2	0	0	1	NE	NE
CP029332	119442	DFS55_00545	phosphotransferase family protein	4	14	27	32	0		NE	NE
CP029332	119583	DFS55_00545	phosphotransferase family protein	125	100	91	20	6		NE	NE
CP029332	119822	DFS55_00545	phosphotransferase family protein	3	42	41	121	2		NE	NE
CP029332	120042	DFS55_00545	phosphotransferase family protein	19	7	30	19	81		NE	NE
CP029332	120084	DFS55_00545	phosphotransferase family protein	34	5	0	2	97		NE	NE
CP029332	120102	DFS55_00545	phosphotransferase family protein	202	237	210	26	17		NE	NE
CP029332	120186	DFS55_00545	phosphotransferase family protein	0	25	40	3	1		NE	NE
CP029332	120408	DFS55_00550	anti-sigma factor antagonist	49	1	2	96	132		NE	NE
CP029332	120680	DFS55_00550	anti-sigma factor antagonist	8	12	50	12	16		NE	NE
CP029332	120709	DFS55_00550	anti-sigma factor antagonist	3	6	80	7	4		NE	NE
CP029332	120782			71	35	93	141	36
CP029332	120786			102	9	2	6	2
CP029332	120807			0	0	1	0	4
CP029332	120899			24	29	2	51	10
CP029332	120910			0	2	32	7	140
CP029332	120920			15	6	118	36	14
CP029332	120934			25	18	25	17	10
CP029332	121011			0	0	1	0	4
CP029332	121031			2	9	1	1	7	1
CP029332	121065			72	36	164	241	11
CP029332	121289	DFS55_00555	fructose bisphosphate aldolase	0	0	0	8	0		GD	NE
CP029332	121310	DFS55_00555	fructose bisphosphate aldolase	8	2	6	0	0		GD	NE
CP029332	121460	DFS55_00555	fructose bisphosphate aldolase	12	6	15	10	3		GD	NE
CP029332	121859	DFS55_00555	fructose bisphosphate aldolase	0	1	2	1	2		GD	NE
CP029332	121916	DFS55_00555	fructose bisphosphate aldolase	0	5	0	4	0		GD	NE
CP029332	122060	DFS55_00555	fructose bisphosphate aldolase	0	1	2	1	1		GD	NE
CP029332	122086	DFS55_00560	DUF190 domain-containing protein	268	69	86	13	13		GA	NE
CP029332	122089	DFS55_00560	DUF190 domain-containing protein	10	4	67	13	33		GA	NE
CP029332	122422	DFS55_00560	DUF190 domain-containing protein	98	58	61	52	57		GA	NE
CP029332	122514	DFS55_00560	DUF190 domain-containing protein	3	759	13	6	6		GA	NE
CP029332	122746	DFS55_00560	DUF190 domain-containing protein	70	62	39	12	15		GA	NE
CP029332	122785	DFS55_00560	DUF190 domain-containing protein	11	19	132	10	20		GA	NE
CP029332	122949	DFS55_00560	DUF190 domain-containing protein	0	0	0	0	1	1	GA	NE
CP029332	123061	DFS55_00560	DUF190 domain-containing protein	39	1337	16	5	56		GA	NE
CP029332	123121	DFS55_00560	DUF190 domain-containing protein	20	70	47	84	16		GA	NE
CP029332	123190	DFS55_00565	sulfotransferase	0	0	131	1	12	1	NE	NE
CP029332	123197	DFS55_00565	sulfotransferase	1	0	44	0	0		NE	NE
CP029332	123209	DFS55_00565	sulfotransferase	8	7	1	1	2		NE	NE
CP029332	123266	DFS55_00565	sulfotransferase	6	4	27	44	2		NE	NE
CP029332	123359	DFS55_00565	sulfotransferase	70	57	262	61	1012		NE	NE
CP029332	123404	DFS55_00565	sulfotransferase	4	1	29	1	12		NE	NE
CP029332	123491	DFS55_00565	sulfotransferase	6	540	28	9	1		NE	NE
CP029332	123531	DFS55_00565	sulfotransferase	2	8	1	4	12		NE	NE
CP029332	123623	DFS55_00565	sulfotransferase	0	2	0	4	0		NE	NE
CP029332	123731	DFS55_00565	sulfotransferase	0	0	2	0	0		NE	NE
CP029332	123755	DFS55_00565	sulfotransferase	0	0	9	3	1		NE	NE
CP029332	123770	DFS55_00565	sulfotransferase	0	62	67	2	0		NE	NE
CP029332	123773	DFS55_00565	sulfotransferase	4	1	9	0	58		NE	NE
CP029332	123788	DFS55_00565	sulfotransferase	0	0	4	1	0		NE	NE
CP029332	123950	DFS55_00565	sulfotransferase	9	2	30	16	39		NE	NE
CP029332	124037	DFS55_00565	sulfotransferase	13	0	2	1	0		NE	NE
CP029332	124135	DFS55_00565	sulfotransferase	0	0	0	1	2		NE	NE
CP029332	124594	DFS55_00570	DUF1214 domain-containing protein	0	0	0	0	1		NE	NE
CP029332	124666	DFS55_00570	DUF1214 domain-containing protein	26	49	28	80	0		NE	NE
CP029332	124909	DFS55_00570	DUF1214 domain-containing protein	0	13	1	0	2		NE	NE
CP029332	125044	DFS55_00570	DUF1214 domain-containing protein	1	0	1	0	0		NE	NE
CP029332	125101	DFS55_00570	DUF1214 domain-containing protein	12	0	2	0	2		NE	NE
CP029332	125134	DFS55_00570	DUF1214 domain-containing protein	0	0	0	0	0	1	NE	NE
CP029332	125164	DFS55_00570	DUF1214 domain-containing protein	2	17	1	92	42		NE	NE
CP029332	125167	DFS55_00570	DUF1214 domain-containing protein	11	1	10	2	4		NE	NE
CP029332	125216	DFS55_00570	DUF1214 domain-containing protein	1	6	146	10	2		NE	NE
CP029332	125446			26	7	45	428	1
CP029332	125574	DFS55_00575	TetR/AcrR family transcriptional regulator	8	0	216	0	0		NE	NE
CP029332	125601	DFS55_00575	TetR/AcrR family transcriptional regulator	0	0	1	170	0		NE	NE
CP029332	125934	DFS55_00575	TetR/AcrR family transcriptional regulator	29	54	76	64	21		NE	NE
CP029332	126161			42	242	62	40	10
CP029332	126165			0	12	26	3	5
CP029332	126183			4	4	0	0	0
CP029332	126849	DFS55_00580	acyl-CoA dehydrogenase	0	0	139	2	0		GD	NE
CP029332	127294	DFS55_00580	acyl-CoA dehydrogenase	5	6	0	9	93		GD	NE
CP029332	127436	DFS55_00580	acyl-CoA dehydrogenase	0	0	0	0	0		GD	NE
CP029332	127466	DFS55_00580	acyl-CoA dehydrogenase	0	122	0	0	1		GD	NE
CP029332	127498	DFS55_00580	acyl-CoA dehydrogenase	0	0	0	0	0		GD	NE
CP029332	127727	DFS55_00580	acyl-CoA dehydrogenase	0	4	0	0	0		GD	NE
CP029332	127796	DFS55_00580	acyl-CoA dehydrogenase	0	1	1	0	0		GD	NE
CP029332	127888	DFS55_00580	acyl-CoA dehydrogenase	0	0	0	0	0		GD	NE
CP029332	127945	DFS55_00580	acyl-CoA dehydrogenase	0	0	0	2	10		GD	NE
CP029332	128137	DFS55_00580	acyl-CoA dehydrogenase	0	2	142	0	3		GD	NE
CP029332	128236	DFS55_00580	acyl-CoA dehydrogenase	4	0	7	0	32		GD	NE
CP029332	128428	DFS55_00580	acyl-CoA dehydrogenase	5	49	1	4	0		GD	NE
CP029332	128510	DFS55_00580	acyl-CoA dehydrogenase	0	0	0	0	0		GD	NE
CP029332	128521	DFS55_00580	acyl-CoA dehydrogenase	0	0	0	0	0		GD	NE
CP029332	128540	DFS55_00585	thiolase family protein	0	0	0	0	0		GD	NE
CP029332	128566	DFS55_00585	thiolase family protein	0	0	0	6	0		GD	NE
CP029332	128749	DFS55_00585	thiolase family protein	0	1	0	0	0		GD	NE
CP029332	128884	DFS55_00585	thiolase family protein	0	1	3	1	0		GD	NE
CP029332	128959	DFS55_00585	thiolase family protein	5	66	4	4	0		GD	NE
CP029332	128992	DFS55_00585	thiolase family protein	0	0	0	0	0		GD	NE
CP029332	129019	DFS55_00585	thiolase family protein	0	0	0	0	0		GD	NE
CP029332	129040	DFS55_00585	thiolase family protein	0	0	11	0	0		GD	NE
CP029332	129052	DFS55_00585	thiolase family protein	0	0	0	0	0		GD	NE
CP029332	129058	DFS55_00585	thiolase family protein	3	0	0	2	2		GD	NE
CP029332	129331	DFS55_00585	thiolase family protein	1	3	1	10	0		GD	NE
CP029332	129430	DFS55_00585	thiolase family protein	7	0	2	1	32		GD	NE
CP029332	129439	DFS55_00585	thiolase family protein	63	5	1	1	0		GD	NE
CP029332	129837	DFS55_00590	acyl dehydratase	0	0	0	0	0		GD	NE
CP029332	129858	DFS55_00590	acyl dehydratase	9	3	13	2	0		GD	NE
CP029332	129867	DFS55_00590	acyl dehydratase	0	0	0	0	0		GD	NE
CP029332	129942	DFS55_00590	acyl dehydratase	2	0	28	0	1		GD	NE
CP029332	129948	DFS55_00590	acyl dehydratase	0	0	2	2	0		GD	NE
CP029332	130113	DFS55_00590	acyl dehydratase	1	0	0	0	0		GD	NE
CP029332	130143	DFS55_00590	acyl dehydratase	1	0	0	0	2		GD	NE
CP029332	130393	DFS55_00595	LacI family transcriptional regulator	2	41	41	13	24		NE	NE
CP029332	130542	DFS55_00595	LacI family transcriptional regulator	0	0	0	1	1		NE	NE
CP029332	130558	DFS55_00595	LacI family transcriptional regulator	0	0	0	0	0		NE	NE
CP029332	130594	DFS55_00595	LacI family transcriptional regulator	0	0	84	1	0		NE	NE
CP029332	130924	DFS55_00595	LacI family transcriptional regulator	46	24	106	195	5		NE	NE
CP029332	130981	DFS55_00595	LacI family transcriptional regulator	0	0	0	0	0	1	NE	NE
CP029332	131005	DFS55_00595	LacI family transcriptional regulator	0	0	0	9	0		NE	NE
CP029332	131062	DFS55_00595	LacI family transcriptional regulator	5	60	203	10	4		NE	NE
CP029332	131150	DFS55_00595	LacI family transcriptional regulator	6	3	91	2	1		NE	NE
CP029332	131231			0	0	0	0	0
CP029332	131238			0	0	0	0	0
CP029332	131241			0	0	0	3	0
CP029332	131329			0	4	0	2	0
CP029332	131394			0	0	0	0	0
CP029332	131397			0	0	1	2	0
CP029332	131404			0	0	0	0	0
CP029332	131515	DFS55_00600	amidohydrolase	121	77	28	25	125		NE	NE
CP029332	131569	DFS55_00600	amidohydrolase	5	1	16	1	8		NE	NE
CP029332	131572	DFS55_00600	amidohydrolase	3	13	6	2	1		NE	NE
CP029332	131635	DFS55_00600	amidohydrolase	10	23	66	15	420		NE	NE
CP029332	131656	DFS55_00600	amidohydrolase	4	0	0	0	110		NE	NE
CP029332	131821	DFS55_00600	amidohydrolase	2	0	13	6	38		NE	NE
CP029332	131857	DFS55_00600	amidohydrolase	0	3	0	0	0		NE	NE
CP029332	132010	DFS55_00600	amidohydrolase	0	7	0	0	0		NE	NE
CP029332	132016	DFS55_00600	amidohydrolase	4	0	0	0	0		NE	NE
CP029332	132239	DFS55_00600	amidohydrolase	1	0	1	0	1	1	NE	NE
CP029332	132244	DFS55_00600	amidohydrolase	8	4	17	5	1		NE	NE
CP029332	132271	DFS55_00600	amidohydrolase	4	35	3	3	2		NE	NE
CP029332	132316	DFS55_00600	amidohydrolase	0	0	0	0	1		NE	NE
CP029332	132352	DFS55_00600	amidohydrolase	1	2	13	1	57		NE	NE
CP029332	132547	DFS55_00600	amidohydrolase	0	0	7	0	0		NE	NE
CP029332	132849	DFS55_00605	CoA transferase	1	0	0	22	0		GD	NE
CP029332	132963	DFS55_00605	CoA transferase	0	0	0	0	0		GD	NE
CP029332	133146	DFS55_00605	CoA transferase	2	4	8	7	11		GD	NE
CP029332	133356	DFS55_00605	CoA transferase	1	0	315	148	428		GD	NE
CP029332	133711	DFS55_00605	CoA transferase	4	0	2	0	1		GD	NE
CP029332	133791	DFS55_00605	CoA transferase	0	0	2	0	0		GD	NE
CP029332	134170	DFS55_00605	CoA transferase	0	0	16	0	2		GD	NE
CP029332	134559	DFS55_00605	CoA transferase	0	0	1	0	0		GD	NE
CP029332	134628	DFS55_00605	CoA transferase	0	0	1	0	0		GD	NE
CP029332	134792	DFS55_00605	CoA transferase	0	7	8	0	0		GD	NE
CP029332	135006	DFS55_00605	CoA transferase	2	0	0	0	0		GD	NE
CP029332	135418	DFS55_00610	hypothetical protein	2	0	8	0	0		NE	NE
CP029332	135445	DFS55_00610; DFS55_00615	hypothetical protein; thiolase family protein	202	0	1	0	1
CP029332	135629	DFS55_00615	thiolase family protein	0	29	225	16	45		NE	NE
CP029332	135758	DFS55_00615	thiolase family protein	1	0	0	2	0		NE	NE
CP029332	135875	DFS55_00615	thiolase family protein	0	2	1	1	1		NE	NE
CP029332	135953	DFS55_00615	thiolase family protein	19	2	1	3	0		NE	NE
CP029332	135956	DFS55_00615	thiolase family protein	57	0	1	2	1		NE	NE
CP029332	136109	DFS55_00615	thiolase family protein	11	2	9	1	57		NE	NE
CP029332	136148	DFS55_00615	thiolase family protein	3	0	3	4	0		NE	NE
CP029332	136166	DFS55_00615	thiolase family protein	0	0	5	10	10		NE	NE
CP029332	136283	DFS55_00615	thiolase family protein	5	5	7	24	13		NE	NE
CP029332	136528	DFS55_00615	thiolase family protein	0	0	8	0	5		NE	NE
CP029332	136702	DFS55_00620	hypothetical protein	0	0	13	1	1		NE	NE
CP029332	136813	DFS55_00620	hypothetical protein	4	14	12	8	461		NE	NE
CP029332	136864	DFS55_00620	hypothetical protein	3	0	0	0	0		NE	NE
CP029332	136897	DFS55_00620	hypothetical protein	0	2	3	0	5		NE	NE
CP029332	137002	DFS55_00620	hypothetical protein	14	7	12	2	3		NE	NE
CP029332	137067	DFS55_00625	MarR family transcriptional regulator	2	2	4	10	3		NE	NE
CP029332	137157	DFS55_00625	MarR family transcriptional regulator	4	79	45	10	4		NE	NE
CP029332	137265	DFS55_00625	MarR family transcriptional regulator	9	24	37	21	221		NE	NE
CP029332	137532	DFS55_00625	MarR family transcriptional regulator	20	4	17	9	1		NE	NE
CP029332	137550	DFS55_00625	MarR family transcriptional regulator	377	2	11	96	644		NE	NE
CP029332	137676	DFS55_00625; DFS55_00630	MarR family transcriptional regulator; acyl-CoA synthetase	0	0	0	0	0	1
CP029332	137690	DFS55_00630	acyl-CoA synthetase	1	0	1	3	0		NE	NE
CP029332	137737	DFS55_00630	acyl-CoA synthetase	0	2	0	0	0	1	NE	NE
CP029332	137819	DFS55_00630	acyl-CoA synthetase	6	2	3	11	54		NE	NE
CP029332	137957	DFS55_00630	acyl-CoA synthetase	0	0	0	0	3		NE	NE
CP029332	138068	DFS55_00630	acyl-CoA synthetase	0	0	16	197	0		NE	NE
CP029332	138092	DFS55_00630	acyl-CoA synthetase	0	2	0	0	0		NE	NE
CP029332	138113	DFS55_00630	acyl-CoA synthetase	14	20	41	37	198		NE	NE
CP029332	138158	DFS55_00630	acyl-CoA synthetase	77	31	32	10	18		NE	NE
CP029332	138161	DFS55_00630	acyl-CoA synthetase	1	0	0	0	1		NE	NE
CP029332	138273	DFS55_00630	acyl-CoA synthetase	2	31	0	5	0	1	NE	NE
CP029332	138284	DFS55_00630	acyl-CoA synthetase	73	12	24	27	8		NE	NE
CP029332	138503	DFS55_00630	acyl-CoA synthetase	11	37	160	19	7		NE	NE
CP029332	138524	DFS55_00630	acyl-CoA synthetase	20	52	41	25	650		NE	NE
CP029332	138533	DFS55_00630	acyl-CoA synthetase	435	40	115	107	10		NE	NE
CP029332	138545	DFS55_00630	acyl-CoA synthetase	0	0	0	0	0		NE	NE
CP029332	138671	DFS55_00630	acyl-CoA synthetase	22	20	62	10	17		NE	NE
CP029332	138745	DFS55_00630	acyl-CoA synthetase	14	238	3	83	4		NE	NE
CP029332	139025	DFS55_00630	acyl-CoA synthetase	57	7	3	1	4		NE	NE
CP029332	139160	DFS55_00630	acyl-CoA synthetase	0	0	0	0	0		NE	NE
CP029332	139190	DFS55_00630	acyl-CoA synthetase	0	0	0	0	0		NE	NE
CP029332	139277			0	31	11	51	7
CP029332	139310			3	0	1	0	1
CP029332	139312			0	0	4	0	0
CP029332	139315			0	0	0	2	1
CP029332	139345	DFS55_00635	SDR family NAD(P)-dependent oxidoreductase	0	0	0	0	0	1	NE	NE
CP029332	139660	DFS55_00635	SDR family NAD(P)-dependent oxidoreductase	0	1	0	7	0		NE	NE
CP029332	139685	DFS55_00635	SDR family NAD(P)-dependent oxidoreductase	3	0	2	0	0		NE	NE
CP029332	139836	DFS55_00635	SDR family NAD(P)-dependent oxidoreductase	3	0	0	0	0	1	NE	NE
CP029332	139993	DFS55_00635	SDR family NAD(P)-dependent oxidoreductase	11	1	32	13	28		NE	NE
CP029332	140051	DFS55_00635	SDR family NAD(P)-dependent oxidoreductase	0	0	0	0	0	1	NE	NE
CP029332	140117			4	6	23	2	0
CP029332	140374	DFS55_00640	alpha/beta hydrolase	20	2	154	8	5		NE	NE
CP029332	140498	DFS55_00640	alpha/beta hydrolase	5	3	1	14	47		NE	NE
CP029332	140923	DFS55_00640	alpha/beta hydrolase	0	7	8	8	0		NE	NE
CP029332	140974	DFS55_00640	alpha/beta hydrolase	8	37	66	28	5		NE	NE
CP029332	140993	DFS55_00640	alpha/beta hydrolase	9	21	58	14	16		NE	NE
CP029332	141022			9	6	8	167	8
CP029332	141037			3	1	2	0	0
CP029332	141043			0	0	0	0	0
CP029332	141064			0	0	0	0	0
CP029332	141069			0	0	0	0	0
CP029332	141082			0	7	0	0	0
CP029332	141176	DFS55_00645	TetR/AcrR family transcriptional regulator	3	0	0	4	0		NE	NE
CP029332	141236	DFS55_00645	TetR/AcrR family transcriptional regulator	1	18	0	0	0		NE	NE
CP029332	141418	DFS55_00645	TetR/AcrR family transcriptional regulator	20	7	33	2	58		NE	NE
CP029332	141479	DFS55_00645	TetR/AcrR family transcriptional regulator	0	0	1	0	11		NE	NE
CP029332	141735	DFS55_00650	TetR family transcriptional regulator	0	0	0	0	0		NE	NE
CP029332	141948	DFS55_00650	TetR family transcriptional regulator	11	70	62	5	163		NE	NE
CP029332	142020	DFS55_00650	TetR family transcriptional regulator	0	0	1	52	29		NE	NE
CP029332	142062	DFS55_00650	TetR family transcriptional regulator	133	222	18	46	32		NE	NE
CP029332	142209	DFS55_00650	TetR family transcriptional regulator	8	8	128	1	0		NE	NE
CP029332	142372	DFS55_00655	triacylglycerol lipase	3	4	5	15	5		NE	NE
CP029332	142591	DFS55_00655	triacylglycerol lipase	7	3	0	1	32		NE	NE
CP029332	142630	DFS55_00655	triacylglycerol lipase	5	24	9	6	1		NE	NE
CP029332	142708	DFS55_00655	triacylglycerol lipase	55	1	17	1	5		NE	NE
CP029332	142834	DFS55_00655	triacylglycerol lipase	0	0	0	0	0		NE	NE
CP029332	142861	DFS55_00655	triacylglycerol lipase	0	0	1	0	0		NE	NE
CP029332	142897	DFS55_00655	triacylglycerol lipase	0	0	0	0	0		NE	NE
CP029332	142939	DFS55_00655	triacylglycerol lipase	27	24	76	84	32		NE	NE
CP029332	142969	DFS55_00655	triacylglycerol lipase	0	18	3	139	0		NE	NE
CP029332	143020	DFS55_00655	triacylglycerol lipase	1	1	1	431	0		NE	NE
CP029332	143128	DFS55_00655	triacylglycerol lipase	30	23	44	658	53		NE	NE
CP029332	143161	DFS55_00655	triacylglycerol lipase	2	58	9	0	1		NE	NE
CP029332	143221	DFS55_00655	triacylglycerol lipase	8	104	5	4	0		NE	NE
CP029332	143251	DFS55_00655	triacylglycerol lipase	14	1	3	0	43		NE	NE
CP029332	143320	DFS55_00655	triacylglycerol lipase	71	1	4	6	2		NE	NE
CP029332	143347	DFS55_00655	triacylglycerol lipase	3	0	1	1	90		NE	NE
CP029332	143362	DFS55_00655	triacylglycerol lipase	4	326	54	5	6		NE	NE
CP029332	143374	DFS55_00655	triacylglycerol lipase	37	16	31	15	31		NE	NE
CP029332	143408	DFS55_00655	triacylglycerol lipase	0	0	0	0	0	1	NE	NE
CP029332	143422	DFS55_00655	triacylglycerol lipase	22	75	18	254	62		NE	NE
CP029332	143548	DFS55_00655	triacylglycerol lipase	147	11	85	34	13		NE	NE
CP029332	143560	DFS55_00655	triacylglycerol lipase	3	3	66	4	35		NE	NE
CP029332	143658	DFS55_00655	triacylglycerol lipase	22	0	42	2	0		NE	NE
CP029332	143668	DFS55_00655	triacylglycerol lipase	1	0	21	2	2		NE	NE
CP029332	143703			0	1	0	0	0
CP029332	143711			0	0	0	0	0
CP029332	143729	DFS55_00660	polyhydroxybutyrate depolymerase	0	0	0	0	0	1	NE	NE
CP029332	143739	DFS55_00660	polyhydroxybutyrate depolymerase	18	1	23	18	11		NE	NE
CP029332	144053	DFS55_00660	polyhydroxybutyrate depolymerase	1	0	2	4	20		NE	NE
CP029332	144221	DFS55_00660	polyhydroxybutyrate depolymerase	78	7	20	141	4		NE	NE
CP029332	144362	DFS55_00660	polyhydroxybutyrate depolymerase	0	0	6	3	672		NE	NE
CP029332	144407	DFS55_00660	polyhydroxybutyrate depolymerase	3	25	12	20	0		NE	NE
CP029332	144494	DFS55_00660	polyhydroxybutyrate depolymerase	12	1	23	4	2		NE	NE
CP029332	144503	DFS55_00660	polyhydroxybutyrate depolymerase	46	88	144	418	17		NE	NE
CP029332	144638			2	12	28	8	5
CP029332	144675			0	0	0	0	0
CP029332	144963	DFS55_00665	HTH domain-containing protein	61	320	83	31	208		NE	NE
CP029332	145167	DFS55_00665	HTH domain-containing protein	40	54	1	0	0		NE	NE
CP029332	145177	DFS55_00670	polysaccharide deacetylase family protein	11	10	27	30	2		NE	NE
CP029332	145255	DFS55_00670	polysaccharide deacetylase family protein	15	1	5	1	15		NE	NE
CP029332	145315	DFS55_00670	polysaccharide deacetylase family protein	10	6	175	22	172		NE	NE
CP029332	145339	DFS55_00670	polysaccharide deacetylase family protein	145	314	244	45	85		NE	NE
CP029332	145399	DFS55_00670	polysaccharide deacetylase family protein	0	0	3	1	3		NE	NE
CP029332	145447	DFS55_00670	polysaccharide deacetylase family protein	11	13	0	2	1		NE	NE
CP029332	145462	DFS55_00670	polysaccharide deacetylase family protein	18	1	82	6	3		NE	NE
CP029332	145483	DFS55_00670	polysaccharide deacetylase family protein	91	1	212	13	2		NE	NE
CP029332	145508	DFS55_00670	polysaccharide deacetylase family protein	0	0	0	0	0		NE	NE
CP029332	145645	DFS55_00670	polysaccharide deacetylase family protein	3	4	6	10	36		NE	NE
CP029332	145663	DFS55_00670	polysaccharide deacetylase family protein	98	12	89	114	18		NE	NE
CP029332	145700	DFS55_00670	polysaccharide deacetylase family protein	7	17	11	16	6		NE	NE
CP029332	145702	DFS55_00670	polysaccharide deacetylase family protein	11	97	173	14	2		NE	NE
CP029332	145866	DFS55_00670	polysaccharide deacetylase family protein	1	3	32	1	0		NE	NE
CP029332	146120			33	3	15	34	16
CP029332	146152			0	0	1	0	0
CP029332	146174			1	0	0	0	0
CP029332	146192			1	0	2	0	0
CP029332	146554	DFS55_00675	hypothetical protein	5	633	19	4	2		GA	NE
CP029332	147070	DFS55_00675	hypothetical protein	119	94	101	66	16		GA	NE
CP029332	147259	DFS55_00675	hypothetical protein	17	472	43	73	1236		GA	NE
CP029332	147309	DFS55_00675	hypothetical protein	0	3	1	13	0	1	GA	NE
CP029332	147454	DFS55_00675	hypothetical protein	213	166	224	53	160		GA	NE
CP029332	147650			98	155	139	109	1
CP029332	147727			53	75	246	234	201
CP029332	147734			3	1	1	4	32
CP029332	147910	DFS55_00680	Cu(2+)-exporting ATPase	10	6	22	17	22		NE	NE
CP029332	148615	DFS55_00680	Cu(2+)-exporting ATPase	4	3	1	3	32		NE	NE
CP029332	149362	DFS55_00680	Cu(2+)-exporting ATPase	23	10	14	12	31		NE	NE
CP029332	149410	DFS55_00680	Cu(2+)-exporting ATPase	42	25	33	42	10		NE	NE
CP029332	149518	DFS55_00680	Cu(2+)-exporting ATPase	48	348	208	238	82		NE	NE
CP029332	149812	DFS55_00680	Cu(2+)-exporting ATPase	2	2	2	0	0		NE	NE
CP029332	149854	DFS55_00680	Cu(2+)-exporting ATPase	419	81	58	116	17		NE	NE
CP029332	149893	DFS55_00680	Cu(2+)-exporting ATPase	40	267	174	141	24		NE	NE
CP029332	150249	DFS55_00685	heavy-metal-associated domain-containing protein	0	15	19	3	20		NE	NE
CP029332	150358	DFS55_00690	NAD(P)-dependent oxidoreductase	10	6	23	15	10		NE	NE
CP029332	150505	DFS55_00690	NAD(P)-dependent oxidoreductase	1	6	23	14	52		NE	NE
CP029332	150601	DFS55_00690	NAD(P)-dependent oxidoreductase	8	118	13	17	50		NE	NE
CP029332	150664	DFS55_00690	NAD(P)-dependent oxidoreductase	33	52	77	28	15		NE	NE
CP029332	151027	DFS55_00690	NAD(P)-dependent oxidoreductase	1	127	146	0	1		NE	NE
CP029332	151157	DFS55_00690	NAD(P)-dependent oxidoreductase	38	48	21	18	11		NE	NE
CP029332	151251			0	90	11	3	13
CP029332	151263			0	0	0	0	0	1
CP029332	151360	DFS55_00695	dimethyladenosine transferase	11	9	40	757	2		NE	NE
CP029332	151495	DFS55_00695	dimethyladenosine transferase	0	0	0	1	0		NE	NE
CP029332	151630	DFS55_00695	dimethyladenosine transferase	0	0	76	0	0		NE	NE
CP029332	151666	DFS55_00695	dimethyladenosine transferase	25	11	134	260	12		NE	NE
CP029332	151669	DFS55_00695	dimethyladenosine transferase	18	50	12	2	44		NE	NE
CP029332	151741	DFS55_00695	dimethyladenosine transferase	1	8	0	0	0	1	NE	NE
CP029332	151862	DFS55_00700	pyridoxamine 5'-phosphate oxidase	0	0	45	4	0		NE	NE
CP029332	152021	DFS55_00700	pyridoxamine 5'-phosphate oxidase	4	25	24	0	41		NE	NE
CP029332	152033	DFS55_00700	pyridoxamine 5'-phosphate oxidase	72	9	31	139	0		NE	NE
CP029332	152121	DFS55_00700	pyridoxamine 5'-phosphate oxidase	8	17	9	38	28		NE	NE
CP029332	152156	DFS55_00700	pyridoxamine 5'-phosphate oxidase	52	34	491	37	70		NE	NE
CP029332	152159	DFS55_00700	pyridoxamine 5'-phosphate oxidase	12	5	7	107	16		NE	NE
CP029332	152198	DFS55_00700	pyridoxamine 5'-phosphate oxidase	0	0	0	0	0	1	NE	NE
CP029332	152328			5	1	2	9	0
CP029332	152370			8	29	79	35	148
CP029332	152372			78	9	176	77	137
CP029332	152374			37	45	93	17	6
CP029332	152468	DFS55_00705	NAD(P)/FAD-dependent oxidoreductase	0	0	1	0	2		GD	NE
CP029332	152645	DFS55_00705	NAD(P)/FAD-dependent oxidoreductase	1	0	45	6	1		GD	NE
CP029332	152681	DFS55_00705	NAD(P)/FAD-dependent oxidoreductase	1	22	4	2	1		GD	NE
CP029332	152723	DFS55_00705	NAD(P)/FAD-dependent oxidoreductase	3	8	1	0	3		GD	NE
CP029332	152750	DFS55_00705	NAD(P)/FAD-dependent oxidoreductase	16	1	10	1	2		GD	NE
CP029332	153149	DFS55_00705	NAD(P)/FAD-dependent oxidoreductase	12	1	0	0	6		GD	NE
CP029332	153181	DFS55_00705	NAD(P)/FAD-dependent oxidoreductase	1	1	12	0	0		GD	NE
CP029332	153350	DFS55_00705	NAD(P)/FAD-dependent oxidoreductase	0	5	1	6	0		GD	NE
CP029332	153389	DFS55_00705	NAD(P)/FAD-dependent oxidoreductase	3	28	6	6	20		GD	NE
CP029332	153392	DFS55_00705	NAD(P)/FAD-dependent oxidoreductase	0	4	0	3	20		GD	NE
CP029332	153533	DFS55_00705	NAD(P)/FAD-dependent oxidoreductase	1	38	4	1	0		GD	NE
CP029332	153608	DFS55_00705	NAD(P)/FAD-dependent oxidoreductase	1	0	2	1	168		GD	NE
CP029332	153653	DFS55_00705	NAD(P)/FAD-dependent oxidoreductase	0	0	164	14	1		GD	NE
CP029332	153692	DFS55_00705	NAD(P)/FAD-dependent oxidoreductase	0	3	9	5	21		GD	NE
CP029332	153848	DFS55_00705	NAD(P)/FAD-dependent oxidoreductase	17	6	18	12	0		GD	NE
CP029332	153890	DFS55_00705	NAD(P)/FAD-dependent oxidoreductase	17	8	2	100	3		GD	NE
CP029332	153905	DFS55_00705	NAD(P)/FAD-dependent oxidoreductase	2	250	33	11	17		GD	NE
CP029332	154005			0	0	2	0	0	1
CP029332	154056	DFS55_00710	KR domain-containing protein	20	0	2	0	2		NE	NE
CP029332	154137	DFS55_00710	KR domain-containing protein	7	10	6	31	14		NE	NE
CP029332	154341	DFS55_00710	KR domain-containing protein	3	18	10	563	17		NE	NE
CP029332	154371	DFS55_00710	KR domain-containing protein	5	0	4	0	39		NE	NE
CP029332	154450	DFS55_00710	KR domain-containing protein	0	0	15	0	3		NE	NE
CP029332	154554	DFS55_00710	KR domain-containing protein	40	4	3	15	2		NE	NE
CP029332	154605	DFS55_00710	KR domain-containing protein	3	27	3	5	4		NE	NE
CP029332	154891			24	16	225	21	59
CP029332	154902			19	9	43	171	46
CP029332	154904			36	13	48	190	65
CP029332	155021	DFS55_00715	sodium:proton exchanger	1	0	1	0	0	1	NE	NE
CP029332	155035	DFS55_00715	sodium:proton exchanger	3	2	18	11	103		NE	NE
CP029332	155054	DFS55_00715	sodium:proton exchanger	7	3	11	3	10		NE	NE
CP029332	155445	DFS55_00715	sodium:proton exchanger	0	0	0	0	0	1	NE	NE
CP029332	155618	DFS55_00715	sodium:proton exchanger	120	10	44	667	771		NE	NE
CP029332	155624	DFS55_00715	sodium:proton exchanger	5	10	139	94	58		NE	NE
CP029332	155686	DFS55_00715	sodium:proton exchanger	0	0	0	0	1	1	NE	NE
CP029332	155873	DFS55_00715	sodium:proton exchanger	4	2	11	0	0		NE	NE
CP029332	155882	DFS55_00715	sodium:proton exchanger	3	34	23	1	11		NE	NE
CP029332	155906	DFS55_00715	sodium:proton exchanger	11	0	304	25	6		NE	NE
CP029332	155912	DFS55_00715	sodium:proton exchanger	21	22	293	19	24		NE	NE
CP029332	155915	DFS55_00715	sodium:proton exchanger	3	80	7	75	16		NE	NE
CP029332	155930	DFS55_00715	sodium:proton exchanger	6	11	4	0	0		NE	NE
CP029332	156199	DFS55_00715	sodium:proton exchanger	4	4	3	3	4		NE	NE
CP029332	156269			0	0	0	0	0	1
CP029332	156278			0	0	10	0	0
CP029332	156340			0	0	1	0	0
CP029332	156342			2	4	0	1	1
CP029332	156361			0	0	0	0	0
CP029332	156376			0	1	0	0	0
CP029332	156422			0	28	5	41	0
CP029332	156454	DFS55_00720	KR domain-containing protein	2	0	1	0	4		NE	NE
CP029332	156673	DFS55_00720	KR domain-containing protein	1	36	3	11	3		NE	NE
CP029332	156698	DFS55_00720	KR domain-containing protein	64	0	0	0	1	1	NE	NE
CP029332	156802	DFS55_00720	KR domain-containing protein	0	2	30	4	5		NE	NE
CP029332	156892	DFS55_00720	KR domain-containing protein	4	1	53	11	66		NE	NE
CP029332	157003	DFS55_00720	KR domain-containing protein	0	0	4	0	4		NE	NE
CP029332	157252	DFS55_00720	KR domain-containing protein	3	2	26	6	8		NE	NE
CP029332	157308	DFS55_00725	nuclear transport factor 2 family protein	111	17	3	9	10		NE	NE
CP029332	157362	DFS55_00725	nuclear transport factor 2 family protein	0	5	20	1	1		NE	NE
CP029332	157422	DFS55_00725	nuclear transport factor 2 family protein	6	345	64	1	81		NE	NE
CP029332	157563	DFS55_00725	nuclear transport factor 2 family protein	0	90	17	0	1		NE	NE
CP029332	157635	DFS55_00725	nuclear transport factor 2 family protein	0	0	0	6	0		NE	NE
CP029332	157759	DFS55_00730	zinc-binding dehydrogenase	4	5	3	6	1		GD	NE
CP029332	157838	DFS55_00730	zinc-binding dehydrogenase	0	8	7	7	2		GD	NE
CP029332	157925	DFS55_00730	zinc-binding dehydrogenase	2	1	4	12	0		GD	NE
CP029332	157943	DFS55_00730	zinc-binding dehydrogenase	4	6	168	28	11		GD	NE
CP029332	158014	DFS55_00730	zinc-binding dehydrogenase	1	0	2	2	2		GD	NE
CP029332	158032	DFS55_00730	zinc-binding dehydrogenase	0	0	0	0	0		GD	NE
CP029332	158039	DFS55_00730	zinc-binding dehydrogenase	0	0	1	0	0		GD	NE
CP029332	158270	DFS55_00730	zinc-binding dehydrogenase	55	23	110	51	75		GD	NE
CP029332	158558	DFS55_00730	zinc-binding dehydrogenase	95	3	0	1	1		GD	NE
CP029332	158716	DFS55_00730	zinc-binding dehydrogenase	4	0	0	10	0		GD	NE
CP029332	158754			0	0	0	0	0
CP029332	158761			0	0	0	0	0
CP029332	158763			1	0	0	5	0
CP029332	158789			0	3	91	1	5
CP029332	159116	DFS55_00735	transcriptional regulator	3	0	3	58	0		NE	NE
CP029332	159221	DFS55_00735	transcriptional regulator	2	1	35	1	3		NE	NE
CP029332	159835	DFS55_00740	DUF2127 domain-containing protein	6	421	18	2	3		NE	NE
CP029332	159992	DFS55_00740	DUF2127 domain-containing protein	0	0	0	1	12		NE	NE
CP029332	160066	DFS55_00740	DUF2127 domain-containing protein	0	0	0	24	9		NE	NE
CP029332	160196	DFS55_00740	DUF2127 domain-containing protein	0	0	0	17	0	1	NE	NE
CP029332	160246	DFS55_00740	DUF2127 domain-containing protein	0	0	31	0	0		NE	NE
CP029332	160306	DFS55_00740	DUF2127 domain-containing protein	11	2	7	24	52		NE	NE
CP029332	160420	DFS55_00740	DUF2127 domain-containing protein	225	97	20	48	4		NE	NE
CP029332	160471	DFS55_00740	DUF2127 domain-containing protein	35	0	3	7	3		NE	NE
CP029332	160547	DFS55_00745	NAD-dependent epimerase	26	188	52	23	28		GD	NE
CP029332	160802	DFS55_00745	NAD-dependent epimerase	4	1	2	1	0		GD	NE
CP029332	160885	DFS55_00745	NAD-dependent epimerase	0	0	0	0	0		GD	NE
CP029332	161006	DFS55_00745	NAD-dependent epimerase	7	11	346	48	18		GD	NE
CP029332	161274	DFS55_00745	NAD-dependent epimerase	0	0	0	0	0		GD	NE
CP029332	161300	DFS55_00745	NAD-dependent epimerase	0	0	0	14	0		GD	NE
CP029332	161331	DFS55_00745	NAD-dependent epimerase	0	0	0	0	0		GD	NE
CP029332	161354	DFS55_00745	NAD-dependent epimerase	3	0	2	0	0		GD	NE
CP029332	161397			0	0	3	0	0
CP029332	161414			2	2	0	5	2
CP029332	161607	DFS55_00750	hypothetical protein	0	0	0	0	0	1	NE	NE
CP029332	161718	DFS55_00755	class I SAM-dependent methyltransferase	11	1	9	0	0		NE	NE
CP029332	161739	DFS55_00755	class I SAM-dependent methyltransferase	8	2	104	1	263		NE	NE
CP029332	162004	DFS55_00755	class I SAM-dependent methyltransferase	4	0	7	0	4		NE	NE
CP029332	162268	DFS55_00755	class I SAM-dependent methyltransferase	22	446	1	3	14		NE	NE
CP029332	162271	DFS55_00755	class I SAM-dependent methyltransferase	2	0	12	10	1		NE	NE
CP029332	162277	DFS55_00755	class I SAM-dependent methyltransferase	0	0	0	0	0	1	NE	NE
CP029332	162319	DFS55_00755	class I SAM-dependent methyltransferase	0	0	0	6	0	1	NE	NE
CP029332	162325			39	71	194	128	14
CP029332	162564	DFS55_00760	polyketide cyclase	0	0	4	1	0		NE	NE
CP029332	162668	DFS55_00760	polyketide cyclase	422	58	6	37	4		NE	NE
CP029332	162939	DFS55_00765	methyltransferase domain-containing protein	0	0	0	0	0		NE	NE
CP029332	163350	DFS55_00765	methyltransferase domain-containing protein	1	19	124	6	2		NE	NE
CP029332	163452	DFS55_00765	methyltransferase domain-containing protein	3	8	34	7	11		NE	NE
CP029332	163550			9	4	24	69	9
CP029332	163653			12	11	4	6	4
CP029332	163709	DFS55_00770	adenylate/guanylate cyclase domain-containing protein	0	2	0	9	0		NE	NE
CP029332	164111	DFS55_00770	adenylate/guanylate cyclase domain-containing protein	0	1	4	0	1		NE	NE
CP029332	164261	DFS55_00770	adenylate/guanylate cyclase domain-containing protein	25	68	400	44	26		NE	NE
CP029332	164321	DFS55_00770	adenylate/guanylate cyclase domain-containing protein	7	36	127	349	82		NE	NE
CP029332	164585	DFS55_00770	adenylate/guanylate cyclase domain-containing protein	31	53	127	122	329		NE	NE
CP029332	164621	DFS55_00770	adenylate/guanylate cyclase domain-containing protein	0	1	1	1	0		NE	NE
CP029332	164633	DFS55_00770	adenylate/guanylate cyclase domain-containing protein	19	13	198	6	15		NE	NE
CP029332	164687	DFS55_00770	adenylate/guanylate cyclase domain-containing protein	0	1	4	0	17		NE	NE
CP029332	164903	DFS55_00770	adenylate/guanylate cyclase domain-containing protein	28	34	13	18	391		NE	NE
CP029332	164993	DFS55_00770	adenylate/guanylate cyclase domain-containing protein	51	2065	19	64	57		NE	NE
CP029332	165023	DFS55_00770	adenylate/guanylate cyclase domain-containing protein	0	0	9	4	0		NE	NE
CP029332	165061			9	0	4	66	1
CP029332	165069			42	216	19	127	15
CP029332	165124	DFS55_00775	TetR/AcrR family transcriptional regulator	155	670	0	2	8		NE	NE
CP029332	165136	DFS55_00775	TetR/AcrR family transcriptional regulator	110	7	5	6	25		NE	NE
CP029332	165370	DFS55_00775	TetR/AcrR family transcriptional regulator	59	55	14	20	14		NE	NE
CP029332	165535	DFS55_00775	TetR/AcrR family transcriptional regulator	29	12	14	443	10		NE	NE
CP029332	165601	DFS55_00775	TetR/AcrR family transcriptional regulator	8	8	27	111	12		NE	NE
CP029332	165730			2	174	4	0	2
CP029332	165746			0	0	0	0	0
CP029332	165749			2	0	0	0	0
CP029332	165773			4	10	443	9	69
CP029332	165785			3	0	28	10	3
CP029332	165945	DFS55_00780	DUF2236 domain-containing protein	3	3	34	14	149		NE	NE
CP029332	166104	DFS55_00780	DUF2236 domain-containing protein	5	6	11	3	4		NE	NE
CP029332	166188	DFS55_00780	DUF2236 domain-containing protein	8	19	6	19	0		NE	NE
CP029332	166215	DFS55_00780	DUF2236 domain-containing protein	350	443	161	73	24		NE	NE
CP029332	166251	DFS55_00780	DUF2236 domain-containing protein	21	5	27	24	100		NE	NE
CP029332	166326	DFS55_00780	DUF2236 domain-containing protein	36	37	7	22	75		NE	NE
CP029332	166335	DFS55_00780	DUF2236 domain-containing protein	123	3	17	14	211		NE	NE
CP029332	166368	DFS55_00780	DUF2236 domain-containing protein	21	20	47	54	33		NE	NE
CP029332	166386	DFS55_00780	DUF2236 domain-containing protein	15	191	0	0	0		NE	NE
CP029332	166434	DFS55_00780	DUF2236 domain-containing protein	10	0	9	24	12		NE	NE
CP029332	166446	DFS55_00780	DUF2236 domain-containing protein	3	6	23	1	44		NE	NE
CP029332	166462	DFS55_00780	DUF2236 domain-containing protein	0	1	0	9	0		NE	NE
CP029332	166524	DFS55_00780	DUF2236 domain-containing protein	0	4	7	11	0		NE	NE
CP029332	166680	DFS55_00780	DUF2236 domain-containing protein	14	6	113	592	7		NE	NE
CP029332	166792			2	1	4	2	4
CP029332	166828			0	10	4	0	0	1
CP029332	166868			1	0	36	23	12
CP029332	167134	DFS55_00785	KR domain-containing protein	0	0	5	2	1		NE	NE
CP029332	167356	DFS55_00785	KR domain-containing protein	1	3	16	1	260		NE	NE
CP029332	167386	DFS55_00785	KR domain-containing protein	10	24	131	52	595		NE	NE
CP029332	167515	DFS55_00785	KR domain-containing protein	23	14	189	118	47		NE	NE
CP029332	167629	DFS55_00785	KR domain-containing protein	0	4	6	7	6		NE	NE
CP029332	167671	DFS55_00785	KR domain-containing protein	0	6	0	0	0		NE	NE
CP029332	167729			0	0	0	0	0
CP029332	167737			5	0	1	5	0
CP029332	167869	DFS55_00790	phenazine antibiotic biosynthesis protein	5	29	3	5	448		NE	NE
CP029332	168055	DFS55_00790	phenazine antibiotic biosynthesis protein	0	0	284	0	5	1	NE	NE
CP029332	168244	DFS55_00790	phenazine antibiotic biosynthesis protein	10	38	18	19	34		NE	NE
CP029332	168358	DFS55_00790	phenazine antibiotic biosynthesis protein	74	62	1	590	2		NE	NE
CP029332	168496	DFS55_00790	phenazine antibiotic biosynthesis protein	1	21	97	2	2		NE	NE
CP029332	168633	DFS55_00790	phenazine antibiotic biosynthesis protein	87	40	19	9	29		NE	NE
CP029332	168661	DFS55_00790	phenazine antibiotic biosynthesis protein	6	12	9	32	11		NE	NE
CP029332	168709	DFS55_00790	phenazine antibiotic biosynthesis protein	2	2	0	5	0		NE	NE
CP029332	168886	DFS55_00790	phenazine antibiotic biosynthesis protein	0	7	0	8	4		NE	NE
CP029332	168933	DFS55_00795	aldehyde dehydrogenase	0	0	3	0	0		NE	NE
CP029332	168946	DFS55_00795	aldehyde dehydrogenase	0	0	10	0	1		NE	NE
[truncated: 58,130 more rows]
