# Supplementary material for: Identifying the essential genes of Mycobacterium avium subsp. hominissuis with Tn-Seq using a rank-based filter procedure
Source: Sci Rep. 2020 Jan 23;10:1095. doi: 10.1038/s41598-020-57845-7 (PMC6978383; doi:10.1038/s41598-020-57845-7)
Supplement: Supplementary file 5 — Table S4. [file 41598_2020_57845_MOESM5_ESM.csv]

Genomic Feature	Genbank Annotation	Contig	Relative Fitness of Mutant	pval (GD or GA)	padj (GD or GA)	pval (ES)	padj (ES)	Prediction
Rv0001	Chromosomal replication initiator protein DnaA	AL123456.3	0.0	3.72345824490126e-142	1.5176815806217534e-138	2.314688371379825e-35	1.572444966957361e-33	ES
Rv0002	DNA polymerase III (beta chain) DnaN (DNA nucleotidyltransferase)	AL123456.3	0.0	3.3871735887944354e-141	1.380611954792612e-137	1.4237326236231611e-36	1.036273959622858e-34	ES
Rv0003	DNA replication and repair protein RecF (single-strand DNA binding protein)	AL123456.3	0.2666628192282837	1.9642029310637964e-40	8.006091147016034e-37	0.13658257810833388	0.5787012353114022	GD
Rv0004	Conserved hypothetical protein	AL123456.3	0.0	5.371349287222986e-19	2.189361969472089e-15	1.9991074549322546e-08	1.5700119434111502e-07	ES
Rv0005	DNA gyrase (subunit B) GyrB (DNA topoisomerase (ATP-hydrolysing)) (DNA topoisomerase II) (type II DNA topoisomerase)	AL123456.3	0.0	3.9964300303492816e-191	1.628944880370367e-187	1.0193447486385811e-50	1.73118716477119e-48	ES
Rv0006	DNA gyrase (subunit A) GyrA (DNA topoisomerase (ATP-hydrolysing)) (DNA topoisomerase II) (type II DNA topoisomerase)	AL123456.3	0.0	3.3503187022443195e-236	1.3655899030347845e-232	9.25408449617335e-51	1.639984713321851e-48	ES
Rv0007	Possible conserved membrane protein	AL123456.3	2.1702165573685974	9.354846882542464e-05	0.38130355893243084	0.999511718750001	1.0	GA
AL123456.3_10887-10960_+	tRNA-Ile	AL123456.3	0.0	3.1911825264075702e-34	1.3007259977637257e-30	9.605096733054569e-06	6.376282456666193e-05	ES
AL123456.3_11112-11184_+	tRNA-Ala	AL123456.3	0.0	3.91190640098735e-19	1.5944930490424438e-15	4.5745307459664534e-07	3.311862756760082e-06	ES
Rv0008c	Possible membrane protein	AL123456.3	0.9679486567026339	0.47966551809910385	1.0	0.9375000000000002	1.0	NE
Rv0009	Probable iron-regulated peptidyl-prolyl cis-trans isomerase A PpiA (PPIase A) (rotamase A)	AL123456.3	1.8479426613800949	1.191968600113728e-05	0.04858464014063555	0.980453450246802	1.0	GA
Rv0010c	Probable conserved membrane protein	AL123456.3	1.7869649134864054	0.06924779259449887	1.0	0.26986032402304105	1.0	NE
Rv0011c	Probable conserved transmembrane protein	AL123456.3	0.15104449244822452	4.554643128515641e-09	1.856472539182975e-05	0.22583156185677872	0.9033262474271149	GD
Rv0012	Probable conserved membrane protein	AL123456.3	1.6989483659268112	0.06620821202888638	1.0	0.9805183765065578	1.0	NE
Rv0013	Possible anthranilate synthase component II TrpG (glutamine amidotransferase)	AL123456.3	0.0	2.174333893654019e-51	8.862584950533781e-48	6.413714277705537e-14	7.181950383496639e-13	ES
Rv0014c	Transmembrane serine/threonine-protein kinase B PknB (protein kinase B) (STPK B)	AL123456.3	0.0	4.6270728489533084e-126	1.8859948932333685e-122	1.7178857638542656e-32	8.863420725911376e-31	ES
Rv0015c	Transmembrane serine/threonine-protein kinase A PknA (protein kinase A) (STPK A)	AL123456.3	0.0	4.00649196396855e-61	1.633046124513581e-57	1.709972449570518e-15	2.1120750619543732e-14	ES
Rv0016c	Probable penicillin-binding protein PbpA	AL123456.3	0.26018015670840466	1.0972693888116206e-26	4.4724700287961655e-23	0.9975224853945708	1.0	GD
Rv0017c	Probable cell division protein RodA	AL123456.3	1.132078355547831	0.14626442937550946	1.0	0.9935934073524744	1.0	NE
Rv0018c	Phosphoserine/threonine phosphatase PstP	AL123456.3	0.17713161893117732	3.8201299425502546e-30	1.557084964583484e-26	1.0974243918178253e-08	8.753623915948055e-08	ES
Rv0019c	Conserved protein with FHA domain, FhaB	AL123456.3	0.7593442343749646	2.72787228213837e-06	0.011118807421995995	0.9623365349144134	1.0	NE
Rv0020c	Conserved protein with FHA domain, FhaA	AL123456.3	0.0	1.1265365772284499e-125	4.591763088783162e-122	1.7974149437246595e-35	1.2417395441731715e-33	ES
Rv0021c	Conserved hypothetical protein	AL123456.3	2.673876160399262	3.1090203080601494e-17	1.2672366775653169e-13	0.999998811726859	1.0	GA
Rv0022c	Probable transcriptional regulatory protein WhiB-like WhiB5	AL123456.3	2.105406604908868	2.3988819002398708e-05	0.09777842625377713	0.9960937500000009	1.0	GA
Rv0023	Possible transcriptional regulatory protein	AL123456.3	0.004468510818457705	3.783404423046747e-39	1.5421156428338542e-35	2.3438828796638376e-05	0.0001509268028042623	ES
Rv0024	Putative secreted protein P60-related protein	AL123456.3	1.1430466761558356	0.4677138879840389	1.0	0.995931874003362	1.0	NE
Rv0025	Conserved hypothetical protein	AL123456.3	1.1103261729281302	0.11218294171871701	1.0	0.9960937500000009	1.0	NE
Rv0026	Conserved hypothetical protein	AL123456.3	1.4564887204999035	0.0005872035189541279	1.0	0.9995156875811118	1.0	NE
Rv0027	Conserved hypothetical protein	AL123456.3	0.793999487518599	0.00025285100170661885	1.0	0.8931644536905277	1.0	NE
Rv0028	Conserved hypothetical protein	AL123456.3	1.5151302778743643	0.010433495101048377	1.0	0.5871482826820555	1.0	NE
Rv0029	Conserved hypothetical protein	AL123456.3	0.8087116718659568	0.8640105548297834	1.0	0.9999885305204799	1.0	NE
Rv0030	Conserved hypothetical protein	AL123456.3	0.36448163745909556	1.1489876022403073e-06	0.004683273466731493	0.8284631580822721	1.0	GD
Rv0031	Possible remnant of a transposase	AL123456.3	2.873019463949777	0.705629513200244	1.0	0.5	1.0	NE
Rv0032	Possible 8-amino-7-oxononanoate synthase BioF2 (AONS) (8-amino-7-ketopelargonate synthase) (7-keto-8-amino-pelargonic acid synthetase) (7-KAP synthetase) (L-alanine--pimelyl CoA ligase)	AL123456.3	0.8448545791426934	1.8395556476819577e-07	0.000749802881995166	0.22890486345089678	0.9138258799469688	NE
Rv0033	Probable acyl carrier protein AcpA (ACP)	AL123456.3	3.4699187256833595	1.489585747305058e-10	6.071551506015417e-07	0.8749999999999999	1.0	GA
Rv0034	Conserved hypothetical protein	AL123456.3	1.3125964447282794	0.0020559199096904833	1.0	0.96875	1.0	NE
Rv0035	Probable fatty-acid-CoA ligase FadD34 (fatty-acid-CoA synthetase) (fatty-acid-CoA synthase)	AL123456.3	2.2108477942501987	8.191091396701213e-19	3.3386888532954144e-15	0.9999783294817612	1.0	GA
Rv0036c	Conserved protein	AL123456.3	1.9352176675461636	0.00022008772023234397	0.8970775476670341	0.9375000000000002	1.0	GA
Rv0037c	Probable conserved integral membrane protein	AL123456.3	1.4694655871139077	0.00011224779387958136	0.45752200785317365	0.9965697339345355	1.0	NE
Rv0038	Conserved protein	AL123456.3	2.7992792027806934	4.916465956703961e-05	0.20039515239525343	0.9960937500000009	1.0	GA
Rv0039c	Possible conserved transmembrane protein	AL123456.3	2.9288093826939656	0.007584245383738612	1.0	0.9375000000000002	1.0	NE
Rv0040c	Secreted proline rich protein Mtc28 (proline rich 28 kDa antigen)	AL123456.3	2.52658433280801	5.339147568772927e-07	0.002176236549031845	0.9990234375000006	1.0	GA
Rv0041	Probable leucyl-tRNA synthetase LeuS (leucine--tRNA ligase) (LEURS)	AL123456.3	0.0	0.0	0.0	8.90561176769581e-92	1.2099757855042708e-88	ES
Rv0042c	Possible transcriptional regulatory protein (probably MarR-family)	AL123456.3	0.6659498303480272	0.05475208487445668	1.0	0.96875	1.0	NE
Rv0043c	Probable transcriptional regulatory protein (probably GntR-family)	AL123456.3	0.7623464918323857	0.000687822536037286	1.0	0.9520386324960167	1.0	NE
Rv0044c	Possible oxidoreductase	AL123456.3	1.3175958025392076	0.8091533464324877	1.0	0.9979206867997604	1.0	NE
Rv0045c	Possible hydrolase	AL123456.3	1.6267480590471255	0.00015258287052956053	0.6219277802784887	0.9772843671755636	1.0	GA
Rv0046c	myo-inositol-1-phosphate synthase Ino1 (inositol 1-phosphate synthetase) (D-glucose 6-phosphate cycloaldolase) (glucose 6-phosphate cyclase) (glucocycloaldolase)	AL123456.3	0.0	6.669003901314664e-72	2.718285990175857e-68	1.244367572251278e-18	2.1045818358905433e-17	ES
Rv0047c	Conserved protein	AL123456.3	1.3009114810864548	0.22376694622409643	1.0	0.9960937500000009	1.0	NE
Rv0048c	Possible membrane protein	AL123456.3	1.8757369971030586	1.7327946230252882e-17	7.062870883451075e-14	0.9895454604151234	1.0	GA
Rv0049	Conserved hypothetical protein	AL123456.3	0.7818536045748732	0.8761215508015059	1.0	0.9980468749999997	1.0	NE
Rv0050	Probable bifunctional penicillin-binding protein 1A/1B PonA1 (murein polymerase) (PBP1): penicillin-insensitive transglycosylase (peptidoglycan TGASE) + penicillin-sensitive transpeptidase (DD-transpeptidase)	AL123456.3	0.386859489138495	7.385302859747011e-66	3.0102494456328817e-62	0.43119303566466916	1.0	GD
Rv0051	Probable conserved transmembrane protein	AL123456.3	0.7162666684107458	1.9346766204511098e-08	7.885741904958723e-05	0.7883120349097106	1.0	NE
Rv0052	Conserved protein	AL123456.3	2.770552655220803	1.8205511397136252e-10	7.420566445472736e-07	0.9784729923158692	1.0	GA
Rv0053	30S ribosomal protein S6 RpsF	AL123456.3	0.0	4.65826315510377e-29	1.8987080620202968e-25	4.281189759736693e-08	3.2742056085613434e-07	ES
Rv0054	Single-strand binding protein Ssb (helix-destabilizing protein)	AL123456.3	0.0	3.166847285247452e-20	1.2908069534668617e-16	7.588130933944263e-05	0.0004751032517166945	ES
Rv0055	30S ribosomal protein S18-1 RpsR1	AL123456.3	0.0	4.423853469114836e-12	1.8031626740112073e-08	4.578186021058658e-06	3.099781764424434e-05	ES
Rv0056	50S ribosomal protein L9 RplI	AL123456.3	0.8096496375081625	0.29238384510989945	1.0	0.9960937500000009	1.0	NE
Rv0057	Hypothetical protein	AL123456.3	0.581274879884415	1.016629319653607e-13	4.143781106908102e-10	0.47063598146419944	1.0	GD
Rv0058	Probable replicative DNA helicase DnaB	AL123456.3	0.0	2.680077086690332e-201	1.0923994205349793e-197	5.0209713948260756e-49	7.871338232811956e-47	ES
Rv0059	Hypothetical protein	AL123456.3	3.842008090695683	7.033345945245445e-38	2.866791807282043e-34	0.9999784080489992	1.0	GA
Rv0060	Conserved hypothetical protein	AL123456.3	0.0	1.074363557514133e-108	4.379105860427606e-105	1.8150787650887903e-23	4.403726813393994e-22	ES
Rv0061c	Hypothetical protein	AL123456.3	0.9102662859476722	0.23356700093405147	1.0	0.944142069217597	1.0	NE
Rv0062	Possible cellulase CelA1 (endoglucanase) (endo-1,4-beta-glucanase) (FI-cmcase) (carboxymethyl cellulase)	AL123456.3	1.6202264496831424	0.021817774589420934	1.0	0.9999979071337011	1.0	NE
Rv0063	Possible oxidoreductase	AL123456.3	1.2512311034296053	0.908187946072694	1.0	0.9999960665511571	1.0	NE
Rv0064	Probable conserved transmembrane protein	AL123456.3	0.4830277753759433	2.2250014742355114e-47	9.069106008983944e-44	0.9655810343665789	1.0	GD
Rv0064A	Possible antitoxin VapB1	AL123456.3	2.9890545913709943	8.66992645282627e-09	3.533862022171988e-05	0.9375000000000002	1.0	GA
Rv0065	Possible toxin VapC1	AL123456.3	0.7304681586131355	0.019551685889963186	1.0	0.8603893349254642	1.0	NE
Rv0066c	Probable isocitrate dehydrogenase [NADP] Icd2 (oxalosuccinate decarboxylase) (IDH) (NADP+-specific ICDH) (IDP)	AL123456.3	0.3331156802170323	1.2524801176906946e-65	5.105108959707271e-62	0.011254783536492159	0.05763127851098246	GD
Rv0067c	Possible transcriptional regulatory protein (possibly TetR-family)	AL123456.3	0.4415373737435202	6.935679368192507e-15	2.8269829104752658e-11	0.6939375068555417	1.0	GD
Rv0068	Probable oxidoreductase	AL123456.3	0.8588362568415123	0.7125135351338976	1.0	0.9997558593749988	1.0	NE
Rv0069c	Probable L-serine dehydratase SdaA (L-serine deaminase) (SDH) (L-SD)	AL123456.3	0.6654892974213004	1.583614297482144e-09	6.454811876537219e-06	0.9665321899365735	1.0	GD
Rv0070c	Serine hydroxymethyltransferase GlyA2 (serine methylase 2) (SHMT 2)	AL123456.3	0.7877521610422342	0.312275221855993	1.0	0.9024843975826027	1.0	NE
Rv0071	Possible maturase	AL123456.3	1.8157985793711975	0.5887026556003412	1.0	0.6602528217707516	1.0	NE
Rv0072	Probable glutamine-transport transmembrane protein ABC transporter	AL123456.3	1.6397479458695334	1.0521220788059583e-21	4.288449593213086e-18	0.999992370605471	1.0	GA
Rv0073	Probable glutamine-transport ATP-binding protein ABC transporter	AL123456.3	1.964209303784948	3.56077062007692e-08	0.00014513701047433526	0.9999847412109398	1.0	GA
Rv0074	Conserved protein	AL123456.3	1.1902486210609586	0.4930736422804255	1.0	0.999999046325684	1.0	NE
Rv0075	Probable aminotransferase	AL123456.3	2.2426785392424136	8.835674193120623e-06	0.03601420801115966	0.9999948507955472	1.0	GA
Rv0076c	Probable membrane protein	AL123456.3	3.5179611997671483	2.06644623213424e-08	8.422834842179163e-05	0.8749999999999999	1.0	GA
Rv0077c	Probable oxidoreductase	AL123456.3	1.2223285601188194	0.17057383715298424	1.0	0.9851312842679443	1.0	NE
Rv0078	Probable transcriptional regulatory protein	AL123456.3	0.5506262042670358	9.426777389885889e-10	3.842354464117488e-06	0.2840388881386905	1.0	GD
Rv0078A	Hypothetical protein	AL123456.3	1.0103457070951662	0.18880345107886098	1.0	0.9990234375000006	1.0	NE
Rv0078B	Conserved protein	AL123456.3	2.7324197728610455	5.4192425049398875e-05	0.22088832450134982	0.75	1.0	GA
Rv0079	Unknown protein	AL123456.3	0.9841134778496836	0.1424190063557522	1.0	0.9999389648437513	1.0	NE
Rv0080	Conserved hypothetical protein	AL123456.3	0.5868772456010546	0.0005607090906347036	1.0	0.9169826760578623	1.0	NE
Rv0081	Probable transcriptional regulatory protein	AL123456.3	2.3480785356637877	4.641441867129833e-06	0.018918517050421198	0.9843750000000003	1.0	GA
Rv0082	Probable oxidoreductase	AL123456.3	0.44204419434427106	1.065838746617794e-06	0.004344358731214129	0.3407871775858362	1.0	GD
Rv0083	Probable oxidoreductase	AL123456.3	1.1117052414327686	0.6086315372972073	1.0	0.9999682541598549	1.0	NE
Rv0084	Possible formate hydrogenlyase HycD (FHL)	AL123456.3	0.9098653723454129	1.781443107778529e-05	0.07261162107305284	0.9157412675453631	1.0	NE
Rv0085	Possible hydrogenase HycP	AL123456.3	0.09569198022717956	6.705118932237286e-13	2.7330064767799177e-09	0.12256717436798945	0.5264318258418598	GD
Rv0086	Possible hydrogenase HycQ	AL123456.3	0.40582669073073485	1.8214689288939746e-09	7.4243073541718405e-06	0.9919575888191845	1.0	GD
Rv0087	Possible formate hydrogenase HycE (FHL)	AL123456.3	0.20135455194794893	4.049446299659491e-49	1.6505543117412083e-45	0.0010115818321088175	0.005710813777943962	ES
Rv0088	Possible polyketide cyclase/dehydrase	AL123456.3	0.3826639830770269	6.57476632140282e-27	2.67987475260379e-23	0.41474782257231696	1.0	GD
Rv0089	Possible methyltransferase/methylase	AL123456.3	0.9081329154868171	0.0023846658728098385	1.0	0.9914576848804949	1.0	NE
Rv0090	Possible membrane protein	AL123456.3	1.3976883232012938	0.6386737996493479	1.0	0.9997558593749988	1.0	NE
Rv0091	Probable bifunctional MTA/SAH nucleosidase Mtn: 5'-methylthioadenosine nucleosidase (methylthioadenosine methylthioribohydrolase) + S-adenosylhomocysteine nucleosidase (S-adenosyl-L-homocysteine homocysteinylribohydrolase)	AL123456.3	1.649313969688752	0.0005084096910051019	1.0	0.9978540716532195	1.0	NE
Rv0092	Cation transporter P-type ATPase a CtpA	AL123456.3	0.48954943144823826	1.4671463528687947e-13	5.980088534293208e-10	0.6995348148267828	1.0	GD
Rv0093c	Probable conserved membrane protein	AL123456.3	0.44652389430543893	1.3901836472041029e-06	0.005666388546003923	0.9482337832298408	1.0	GD
Rv0094c	Conserved hypothetical protein	AL123456.3	1.4168320668679293	5.192361775811957e-07	0.0021164066598209534	0.9999389648437513	1.0	NE
Rv0095c	Conserved hypothetical protein	AL123456.3	0.07431364036767682	2.796272926569569e-33	1.1397608448697563e-29	9.028653807987454e-06	6.023043031318636e-05	ES
Rv0096	PPE family protein PPE1	AL123456.3	0.7635854175968326	0.2677151319464943	1.0	0.9999999985675118	1.0	NE
Rv0097	Possible oxidoreductase	AL123456.3	1.510506635479105	0.5559011456158525	1.0	0.9999993493328769	1.0	NE
Rv0098	Probable fatty acyl CoA thioesterase type III FcoT	AL123456.3	0.5730413389019258	1.345914478730868e-11	5.4859474153070177e-08	0.6263884454144035	1.0	GD
Rv0099	Possible fatty-acid-CoA ligase FadD10 (fatty-acid-CoA synthetase) (fatty-acid-CoA synthase)	AL123456.3	0.21312648542895704	6.800101143768834e-47	2.7717212262001766e-43	0.025164492986684474	0.122915631127437	GD
Rv0100	Conserved hypothetical protein	AL123456.3	1.1319130918497347	0.702441507077157	1.0	0.8749999999999999	1.0	NE
Rv0101	Probable peptide synthetase Nrp (peptide synthase)	AL123456.3	0.6339826662893036	1.4355681518252813e-34	5.851375786839846e-31	0.9999999895732731	1.0	GD
Rv0102	Probable conserved integral membrane protein	AL123456.3	0.0	1.7371986586362357e-186	7.080821732601297e-183	9.071334846234107e-43	1.08749296568383e-40	ES
Rv0103c	Probable cation-transporter P-type ATPase B CtpB	AL123456.3	0.9168192729955226	0.24495951028962581	1.0	0.9995095337438961	1.0	NE
Rv0104	Conserved hypothetical protein	AL123456.3	2.481301088728566	3.643293769449307e-18	1.4850065404275376e-14	0.9999988420329153	1.0	GA
Rv0105c	50S ribosomal protein L28-1 RpmB1	AL123456.3	0.7903931327427458	8.947182702569687e-05	0.3646871669567404	0.44974864697030353	1.0	NE
Rv0106	Conserved hypothetical protein	AL123456.3	1.0782915242111812	0.3307409018580806	1.0	0.9997558593749988	1.0	NE
Rv0107c	Probable cation-transporter ATPase I CtpI	AL123456.3	0.6371320664915344	1.2508357541028328e-15	5.098406533723147e-12	0.9996089605127041	1.0	GD
Rv0108c	Hypothetical protein	AL123456.3	2.1538596641451138	0.024740711547055445	1.0	0.75	1.0	NE
Rv0109	PE-PGRS family protein PE_PGRS1	AL123456.3	0.34374198620681523	0.0011191628288660263	1.0	0.9971323837854754	1.0	NE
Rv0110	Probable conserved integral membrane protein	AL123456.3	1.6042190378132928	7.106279343400188e-20	2.8965194603699166e-16	0.937218715136598	1.0	GA
Rv0111	Possible transmembrane acyltransferase	AL123456.3	1.2532389994738817	0.4855211627017082	1.0	0.999973168337346	1.0	NE
Rv0112	Possible GDP-mannose 4,6-dehydratase Gca (GDP-D-mannose dehydratase)	AL123456.3	0.3366229864652105	3.950019827333145e-43	1.6100280816209897e-39	0.14615197345697972	0.6141396327944838	GD
Rv0113	Probable sedoheptulose-7-phosphate isomerase GmhA (phosphoheptose isomerase)	AL123456.3	0.3426887762857912	4.728035094235811e-36	1.9271471044105165e-32	0.26841384778685157	1.0	GD
Rv0114	Possible D-alpha,beta-D-heptose-1,7-biphosphate phosphatase GmhB (D-glycero-D-manno-heptose 7-phosphate kinase)	AL123456.3	1.5721431745434469	1.3436634712723448e-05	0.05476772308906078	0.9990234375000006	1.0	GA
Rv0115	Possible D-alpha-D-heptose-7-phosphate kinase HddA	AL123456.3	1.3597418521127949	0.03256072671062271	1.0	0.87947396087013	1.0	NE
Rv0116c	Probable L,D-transpeptidase LdtA	AL123456.3	1.462547044476197	7.474478139707404e-09	3.046597289744738e-05	0.9999961853027336	1.0	NE
Rv0117	Oxidative stress response regulatory protein OxyS	AL123456.3	0.6456933452149065	3.4872419328996844e-06	0.014213998118499114	0.9696915447642092	1.0	GD
Rv0118c	Probable oxalyl-CoA decarboxylase OxcA	AL123456.3	0.2584261708093018	1.165608944297222e-31	4.751022056955476e-28	0.03108881556738069	0.1501398249438906	GD
Rv0119	Probable fatty-acid-CoA ligase FadD7 (fatty-acid-CoA synthetase) (fatty-acid-CoA synthase)	AL123456.3	0.08202655684730156	9.581657206070911e-35	3.9054834771945035e-31	0.006206378776754102	0.03239078091427621	GD
Rv0120c	Probable elongation factor G FusA2 (EF-G)	AL123456.3	0.24519909138176604	4.5809194622444884e-61	1.8671827728108536e-57	0.031053185249524978	0.1501398249438906	GD
Rv0121c	Conserved protein	AL123456.3	0.19121234585123795	1.6128493211706283e-20	6.573973833091482e-17	0.130891485073386	0.5580687166936416	GD
Rv0122	Hypothetical protein	AL123456.3	0.18023863065218657	1.1591572188101785e-16	4.724724823870287e-13	0.02531640163287729	0.1234325993488132	GD
Rv0123	Unknown protein	AL123456.3	0.30333298674521514	1.595891309609434e-08	6.504852977968052e-05	0.005546777881106108	0.029097383067424064	GD
Rv0124	PE-PGRS family protein PE_PGRS2	AL123456.3	0.43513803931116457	7.842764115571481e-07	0.003196710653506936	0.3216167563186681	1.0	GD
Rv0125	Probable serine protease PepA (serine proteinase) (MTB32A)	AL123456.3	0.9641588909021926	0.5100044566031063	1.0	0.9990234375000006	1.0	NE
Rv0126	Trehalose synthase TreS	AL123456.3	2.8198807989978705	0.00039153662827628164	1.0	0.9999999995343333	1.0	NE
Rv0127	Maltokinase Mak	AL123456.3	1.134838615045024	1.795543049196385e-08	7.318633468524465e-05	0.9999999553035894	1.0	NE
Rv0128	Probable conserved transmembrane protein	AL123456.3	1.7151470442994203	2.2029019597341113e-12	8.979028387876238e-09	0.999999046325684	1.0	GA
Rv0129c	Secreted antigen 85-C FbpC (85C) (antigen 85 complex C) (AG58C) (mycolyl transferase 85C) (fibronectin-binding protein C)	AL123456.3	0.9535232025539869	0.03818494295483717	1.0	0.9999870777950569	1.0	NE
Rv0130	Probable 3-hydroxyl-thioester dehydratase	AL123456.3	0.4632323730286269	8.787521504191438e-05	0.35817937651084303	0.20180450954782989	0.8217334474694852	GD
Rv0131c	Probable acyl-CoA dehydrogenase FadE1	AL123456.3	0.7266112239320099	2.8072817556553242e-08	0.00011442480436051102	0.9997667070339268	1.0	NE
Rv0132c	Putative F420-dependent glucose-6-phosphate dehydrogenase Fgd2	AL123456.3	1.2679220154375317	0.02612194626283129	1.0	0.9997647613177989	1.0	NE
Rv0133	GCN5-related N-acetyltransferase	AL123456.3	1.1512971721658245	0.038444658521139735	1.0	0.9960937500000009	1.0	NE
Rv0134	Possible epoxide hydrolase EphF (epoxide hydratase) (arene-oxide hydratase)	AL123456.3	1.7201239170411153	7.039406796085228e-09	2.869262210084339e-05	0.999511718750001	1.0	GA
Rv0135c	Possible transcriptional regulatory protein	AL123456.3	0.5061104984678679	0.004553514471645863	1.0	0.23970175758611176	0.9467290348071624	NE
Rv0136	Probable cytochrome P450 138 Cyp138	AL123456.3	1.8339013875697336	2.281860622118878e-07	0.0009300863895756546	0.9999610499753467	1.0	GA
Rv0137c	Probable peptide methionine sulfoxide reductase MsrA (protein-methionine-S-oxide reductase) (peptide met(O) reductase)	AL123456.3	0.7133394999835408	0.012069462372002186	1.0	0.999511718750001	1.0	NE
Rv0138	Conserved hypothetical protein	AL123456.3	8.337344932977048	3.474652048412507e-59	1.4162681749329378e-55	0.9921875000000007	1.0	GA
Rv0139	Possible oxidoreductase	AL123456.3	3.2759520303270135	6.923461513858408e-29	2.822002913048687e-25	0.9997558593749988	1.0	GA
Rv0140	Conserved protein	AL123456.3	1.5647760205353423	0.005706050030146304	1.0	0.991621338642606	1.0	NE
Rv0141c	Unknown protein	AL123456.3	0.9195340514629236	0.3175698145516064	1.0	0.49015700697168885	1.0	NE
Rv0142	Conserved hypothetical protein	AL123456.3	1.182308597664288	0.8352374960819849	1.0	0.9921875000000007	1.0	NE
Rv0143c	Probable conserved transmembrane protein	AL123456.3	1.1741289952139193	0.003967807144817122	1.0	0.9999994504759174	1.0	NE
Rv0144	Probable transcriptional regulatory protein (possibly TetR-family)	AL123456.3	3.481344786442561	8.229018790645368e-38	3.3541480590670518e-34	0.9999389648437513	1.0	GA
Rv0145	Possible S-adenosylmethionine-dependent methyltransferase	AL123456.3	2.665618205386019	2.2300944728014925e-14	9.089865071138883e-11	0.9999694824218766	1.0	GA
Rv0146	Possible S-adenosylmethionine-dependent methyltransferase	AL123456.3	1.7158290362515418	1.4007688095829722e-13	5.709533667860195e-10	0.999992370605471	1.0	GA
Rv0147	Probable aldehyde dehydrogenase (NAD+) dependent	AL123456.3	2.630281507828383	2.234760519981037e-43	9.108883879442706e-40	0.9999999172728714	1.0	GA
Rv0148	Probable short-chain type dehydrogenase/reductase	AL123456.3	2.6520729121031454	1.4609385437619292e-20	5.954785504373624e-17	0.999992370605471	1.0	GA
Rv0149	Possible quinone oxidoreductase (NADPH:quinone oxidoreductase) (zeta-crystallin)	AL123456.3	2.003567970496049	3.5910232316195036e-05	0.14637010692081096	0.994054233442471	1.0	GA
Rv0150c	Conserved hypothetical protein	AL123456.3	0.6102015841185963	0.005580304251532301	1.0	0.9375000000000002	1.0	NE
Rv0151c	PE family protein PE1	AL123456.3	2.022557545212762	1.4464290175414824e-47	5.895644675499082e-44	0.9999999999966644	1.0	GA
Rv0152c	PE family protein PE2	AL123456.3	3.2493811202642187	2.1280485753041818e-91	8.673925992939845e-88	0.9999999994161171	1.0	GA
Rv0153c	Phosphotyrosine protein phosphatase PTPB (protein-tyrosine-phosphatase) (PTPase)	AL123456.3	1.3198470967644322	0.9970507548648638	1.0	0.9511648145049006	1.0	NE
Rv0154c	Probable acyl-CoA dehydrogenase FadE2	AL123456.3	2.759043768317558	6.824813863685568e-12	2.7817941308382375e-08	0.9539989005449055	1.0	GA
Rv0155	Probable NAD(P) transhydrogenase (subunit alpha) PntAa [first part; catalytic part] (pyridine nucleotide transhydrogenase subunit alpha) (nicotinamide nucleotide transhydrogenase subunit alpha)	AL123456.3	1.0569043418424537	0.02946264501680276	1.0	0.999511718750001	1.0	NE
Rv0156	Probable NAD(P) transhydrogenase (subunit alpha) PntAb [second part; integral membrane protein] (pyridine nucleotide transhydrogenase subunit alpha) (nicotinamide nucleotide transhydrogenase subunit alpha)	AL123456.3	4.23126805594181	5.547615222225824e-07	0.002261207964579246	0.5	1.0	GA
Rv0157	Probable NAD(P) transhydrogenase (subunit beta) PntB [integral membrane protein] (pyridine nucleotide transhydrogenase subunit beta) (nicotinamide nucleotide transhydrogenase subunit beta)	AL123456.3	1.5359005901858889	1.6162419050403297e-11	6.587802004944384e-08	0.9994829426653056	1.0	GA
Rv0157A	Conserved protein	AL123456.3	1.2833607607899866	0.6224902731534616	1.0	0.96875	1.0	NE
Rv0158	Probable transcriptional regulatory protein (possibly TetR-family)	AL123456.3	2.915383100050093	1.5137773537988317e-30	6.170156494084038e-27	0.9999847412109398	1.0	GA
Rv0159c	PE family protein PE3	AL123456.3	2.6019980079381053	3.490528790269474e-77	1.4227395349138376e-73	0.9999999999928366	1.0	GA
Rv0160c	PE family protein PE4	AL123456.3	1.6572516512160829	7.474488509197547e-18	3.04660151634892e-14	0.9999998967502376	1.0	GA
Rv0161	Possible oxidoreductase	AL123456.3	0.701779309182119	2.5628479650447903e-05	0.10446168305522566	0.9978159292573592	1.0	NE
Rv0162c	Probable zinc-type alcohol dehydrogenase (E subunit) AdhE1	AL123456.3	0.4823955428909087	3.838472069816187e-10	1.564561215657078e-06	0.5737532752294987	1.0	GD
Rv0163	Conserved protein	AL123456.3	1.1826112574366883	0.0041042121290699425	1.0	0.999511718750001	1.0	NE
Rv0164	Conserved protein TB18.5	AL123456.3	0.0	1.987198869428077e-07	0.0008099822591788842	3.9381361964084263e-07	2.871528289187969e-06	ES
Rv0165c	Probable transcriptional regulatory protein Mce1R (probably GntR-family)	AL123456.3	1.343346261288666	0.3834538593081006	1.0	0.5399045815114402	1.0	NE
Rv0166	Probable fatty-acid-CoA ligase FadD5 (fatty-acid-CoA synthetase) (fatty-acid-CoA synthase)	AL123456.3	1.784077495395985	0.00010573449033604004	0.4309737826096992	0.8044169333507046	1.0	GA
Rv0167	Conserved integral membrane protein YrbE1A	AL123456.3	1.7789313209103659	0.7989019911669899	1.0	0.9921875000000007	1.0	NE
Rv0168	Conserved integral membrane protein YrbE1B	AL123456.3	1.6159049520375826	1.5372218802472585e-06	0.006265716383887825	0.9999694824218766	1.0	GA
Rv0169	Mce-family protein Mce1A	AL123456.3	1.2573702186664701	5.7035715802447714e-08	0.0002324775776107769	0.9999972766274499	1.0	NE
Rv0170	Mce-family protein Mce1B	AL123456.3	1.5178175569629726	0.006582297843065401	1.0	0.9999961853027336	1.0	NE
Rv0171	Mce-family protein Mce1C	AL123456.3	1.1921337785226354	0.021751038681698018	1.0	0.9999999701976758	1.0	NE
Rv0172	Mce-family protein Mce1D	AL123456.3	1.6312604102262585	3.4994700439313525e-12	1.4263839899064192e-08	0.9999998023501021	1.0	GA
Rv0173	Possible Mce-family lipoprotein LprK (Mce-family lipoprotein Mce1E)	AL123456.3	2.025074575272963	2.1343064402428813e-10	8.699433050429985e-07	0.8699710870702344	1.0	GA
Rv0174	Mce-family protein Mce1F	AL123456.3	1.542039518791532	1.9173347817308252e-08	7.815056570334844e-05	0.9999972142737809	1.0	GA
Rv0175	Probable conserved Mce associated membrane protein	AL123456.3	1.2661203073219445	0.005695674090503427	1.0	0.9980468749999997	1.0	NE
Rv0176	Probable conserved Mce associated transmembrane protein	AL123456.3	1.1724499642977435	0.9341968379857459	1.0	0.9999119734348294	1.0	NE
Rv0177	Probable conserved Mce associated protein	AL123456.3	1.3721697322675663	0.1659627617425582	1.0	0.9997558593749988	1.0	NE
Rv0178	Probable conserved Mce associated membrane protein	AL123456.3	1.3330718253715341	0.005461854618630239	1.0	0.9996827180261084	1.0	NE
Rv0179c	Possible lipoprotein LprO	AL123456.3	1.9102143365716133	1.7664099746873966e-07	0.0007199887056825829	0.999999880790714	1.0	GA
Rv0180c	Probable conserved transmembrane protein	AL123456.3	0.13382687650576386	7.293908426081276e-91	2.972997074470728e-87	0.0011065260377650945	0.006212396873182541	ES
Rv0181c	Conserved hypothetical protein	AL123456.3	1.9291978438581567	0.010044340550676475	1.0	0.9999847412109398	1.0	NE
Rv0182c	Probable alternative RNA polymerase sigma factor SigG (RNA polymerase ECF type sigma factor)	AL123456.3	1.3824332019712768	0.005641220830596399	1.0	0.9999946500264261	1.0	NE
Rv0183	Possible lysophospholipase	AL123456.3	2.7159209663400112	1.0413436513595671e-16	4.244516722941595e-13	0.9999694824218766	1.0	GA
Rv0184	Conserved hypothetical protein	AL123456.3	0.24732716059899948	1.2187064291079093e-08	4.967447405043838e-05	0.47916897014470494	1.0	GD
Rv0185	Conserved hypothetical protein	AL123456.3	0.177241290990209	7.202298089596597e-05	0.2935656701319573	0.6579484583999616	1.0	GD
Rv0186	Probable beta-glucosidase BglS (gentiobiase) (cellobiase) (beta-D-glucoside glucohydrolase)	AL123456.3	0.6532128796920174	1.5533565348916548e-15	6.3314812362183845e-12	0.9876020530016418	1.0	GD
Rv0186A	Metallothionein, MymT	AL123456.3	1.5608243275137488	0.0062568377302094766	1.0	0.9375000000000002	1.0	NE
Rv0187	Probable O-methyltransferase	AL123456.3	0.8299303357447728	0.16273643196921872	1.0	0.9875499778214555	1.0	NE
Rv0188	Probable conserved transmembrane protein	AL123456.3	0.8448209134292988	0.5519610596039238	1.0	0.999511718750001	1.0	NE
Rv0189c	Probable dihydroxy-acid dehydratase IlvD (dad)	AL123456.3	0.0	1.5646842545555215e-93	6.377653021568306e-90	2.083633922943711e-28	7.582939169570149e-27	ES
Rv0190	Conserved protein	AL123456.3	2.911137879089326	0.0007055206290894234	1.0	0.8749999999999999	1.0	NE
Rv0191	Probable conserved integral membrane protein	AL123456.3	2.5912742347172317	4.145781752334579e-40	1.6898206422515747e-36	0.999999046325684	1.0	GA
Rv0192	Conserved hypothetical protein	AL123456.3	3.653707714942685	8.386583615630945e-58	3.4183714817311733e-54	0.999511718750001	1.0	GA
Rv0193c	Hypothetical protein	AL123456.3	2.229602032186703	2.5346199389783414e-32	1.033111087127572e-28	0.9999999999708808	1.0	GA
Rv0194	Probable transmembrane multidrug efflux pump	AL123456.3	2.200239351184003	4.486125625022246e-74	1.8285448047590673e-70	1.000000000000021	1.0	GA
Rv0195	Possible two component transcriptional regulatory protein (probably LuxR-family)	AL123456.3	4.093128124716168	2.028357784402473e-18	8.26758632922448e-15	0.9843750000000003	1.0	GA
Rv0196	Possible transcriptional regulatory protein	AL123456.3	2.5830388371664297	0.0016428867312298558	1.0	0.9921875000000007	1.0	NE
Rv0197	Possible oxidoreductase	AL123456.3	0.8402708268154457	1.217624827736374e-06	0.004963038797853461	0.9999998793159598	1.0	NE
Rv0198c	Probable zinc metalloprotease Zmp1	AL123456.3	0.4449230040629468	4.16127935596459e-19	1.696137465491167e-15	0.9997668527957525	1.0	GD
Rv0199	Probable conserved membrane protein	AL123456.3	1.982304000381788	0.007833775870070286	1.0	0.9900618866227123	1.0	NE
Rv0200	Possible conserved transmembrane protein	AL123456.3	0.7053708012214291	0.0390053525557433	1.0	0.8771031519151811	1.0	NE
Rv0201c	Conserved protein	AL123456.3	0.8229254121378409	0.027587338125329364	1.0	0.9960937500000009	1.0	NE
Rv0202c	Probable conserved transmembrane transport protein MmpL11	AL123456.3	1.1812381378770984	0.05612441576504837	1.0	0.9999999900795231	1.0	NE
Rv0203	Possible exported protein	AL123456.3	0.9658284688605354	0.593979344327084	1.0	0.9375000000000002	1.0	NE
Rv0204c	Probable conserved transmembrane protein	AL123456.3	1.7233687145485752	0.0018911126301464297	1.0	0.9999636590333217	1.0	NE
Rv0205	Probable conserved transmembrane protein	AL123456.3	1.7108870223727468	0.010536386572286002	1.0	0.9783198179880199	1.0	NE
Rv0206c	Possible conserved transmembrane transport protein MmpL3	AL123456.3	0.0	4.307897322371466e-149	1.7558989485986095e-145	9.014436201561242e-31	3.9508432212434005e-29	ES
Rv0207c	Conserved hypothetical protein	AL123456.3	1.847564957672723	5.60377926264306e-06	0.022841004274533113	0.9980468749999997	1.0	GA
Rv0208c	Hypothetical methlytransferase (methylase)	AL123456.3	0.6853849363628841	0.020633124533254818	1.0	0.9996690482488237	1.0	NE
Rv0209	Hypothetical protein	AL123456.3	1.1130895202089621	0.9273981187875817	1.0	0.9993707637111289	1.0	NE
Rv0210	Hypothetical protein	AL123456.3	1.6554242437242834	0.0001578428078382883	0.6433672847488632	0.9998779296874981	1.0	GA
Rv0211	Probable iron-regulated phosphoenolpyruvate carboxykinase [GTP] PckA (phosphoenolpyruvate carboxylase) (PEPCK)(pep carboxykinase)	AL123456.3	0.939081140628407	0.005872965109253403	1.0	0.9997530133553736	1.0	NE
Rv0212c	Possible transcriptional regulatory protein NadR (probably AsnC-family)	AL123456.3	0.8730947264602318	0.2500015567932815	1.0	0.9681516988136606	1.0	NE
Rv0213c	Possible methyltransferase (methylase)	AL123456.3	1.9356556915479954	4.41866076497975e-06	0.01801046127805746	0.9999999671490397	1.0	GA
Rv0214	Probable fatty-acid-CoA ligase FadD4 (fatty-acid-CoA synthetase) (fatty-acid-CoA synthase)	AL123456.3	1.2344607061394586	0.2296350527140002	1.0	0.9996500979711581	1.0	NE
Rv0215c	Probable acyl-CoA dehydrogenase FadE3	AL123456.3	0.9736589492663761	0.6247190124305416	1.0	0.43902047948849227	1.0	NE
Rv0216	Double hotdog hydratase	AL123456.3	0.2495609794177132	7.719004220347965e-37	3.146266120213831e-33	0.004164417225214948	0.02215948382503411	GD
Rv0217c	Possible esterase LipW	AL123456.3	0.6815628816653928	1.3502675649459856e-05	0.05503690594719837	0.992195539286186	1.0	NE
Rv0218	Probable conserved transmembrane protein	AL123456.3	1.577510394112176	0.7210873460941001	1.0	0.9985299765599445	1.0	NE
Rv0219	Probable conserved transmembrane protein	AL123456.3	1.125627094965095	1.502630236695076e-07	0.000612472084476913	0.7163281567349113	1.0	NE
Rv0220	Probable esterase LipC	AL123456.3	0.6808935194040356	1.686272993830104e-21	6.873248722851504e-18	0.463133131461761	1.0	NE
Rv0221	Possible triacylglycerol synthase (diacylglycerol acyltransferase)	AL123456.3	1.2475319284970374	0.5649782415447874	1.0	0.8857967210141544	1.0	NE
Rv0222	Probable enoyl-CoA hydratase EchA1 (enoyl hydrase) (unsaturated acyl-CoA hydratase) (crotonase)	AL123456.3	0.781275921116793	0.032017693265219666	1.0	0.9980468749999997	1.0	NE
Rv0223c	Probable aldehyde dehydrogenase	AL123456.3	0.8062186904889894	1.5924182009692107e-12	6.490696587150503e-09	0.6435753977182177	1.0	NE
Rv0224c	Possible methyltransferase (methylase)	AL123456.3	0.0	4.376657825618402e-81	1.7839257297220606e-77	9.964460708205245e-18	1.5098565742247056e-16	ES
Rv0225	Possible conserved protein	AL123456.3	0.0	9.481016882214969e-95	3.864462481190821e-91	2.3152092234821e-19	4.231745647943067e-18	ES
Rv0226c	Probable conserved transmembrane protein	AL123456.3	0.0	5.34909006386736e-120	2.180289110032336e-116	2.304473639155086e-26	7.225411194766253e-25	ES
Rv0227c	Probable conserved membrane protein	AL123456.3	0.0	1.3411554503832784e-106	5.466549615762243e-103	3.7662488652493366e-22	8.388650478008904e-21	ES
Rv0228	Probable integral membrane acyltransferase	AL123456.3	0.0	7.940300169981101e-67	3.2364663492842967e-63	7.390193795585223e-16	9.413259347126678e-15	ES
Rv0229c	Possible conserved membrane protein with PIN domain	AL123456.3	0.6727019620347244	0.25431181422113447	1.0	0.969175591286227	1.0	NE
Rv0230c	Probable phosphotriesterase Php (parathion hydrolase) (PTE) (aryldialkylphosphatase) (paraoxonase) (a-esterase) (aryltriphosphatase) (paraoxon hydrolase)	AL123456.3	2.500864981743587	5.391632382103896e-26	2.197629358945548e-22	0.9999847412109398	1.0	GA
Rv0231	Probable acyl-CoA dehydrogenase FadE4	AL123456.3	3.3651966617917597	7.006904215852224e-60	2.856014158381367e-56	0.9999999999926947	1.0	GA
Rv0232	Probable transcriptional regulatory protein (probably TetR/AcrR-family)	AL123456.3	2.388707115167408	4.401045825760627e-10	1.7938662785800316e-06	0.9980468749999997	1.0	GA
Rv0233	Ribonucleoside-diphosphate reductase (beta chain) NrdB (ribonucleotide reductase small chain)	AL123456.3	2.079093752640815	1.7142942304006722e-07	0.000698746328311314	0.9588718430814394	1.0	GA
Rv0234c	Succinate-semialdehyde dehydrogenase [NADP+] dependent (SSDH) GabD1	AL123456.3	0.5489658067463453	6.051764978615624e-25	2.4666994052837286e-21	0.4755377997024691	1.0	GD
Rv0235c	Probable conserved transmembrane protein	AL123456.3	0.4648529392797785	1.779520147439377e-21	7.253324120962901e-18	0.0807656650983157	0.36175917685795034	GD
Rv0236c	Possible arabinofuranosyltransferase AftD	AL123456.3	0.0	2.011157626019173e-158	8.19747848365415e-155	6.7099898119108834e-46	9.116639491116253e-44	ES
Rv0236A	Small secreted protein	AL123456.3	0.0	7.539235584741985e-09	3.072992424340833e-05	6.855932666362516e-06	4.6113500904444906e-05	ES
Rv0237	Probable conserved lipoprotein LpqI	AL123456.3	0.3716714370222425	0.001932009605340106	1.0	0.7768870954502303	1.0	NE
Rv0238	Possible transcriptional regulatory protein (probably TetR-family)	AL123456.3	0.23993585471428852	4.2582376083451086e-19	1.7356576491614662e-15	0.8681600679025585	1.0	GD
Rv0239	Possible antitoxin VapB24	AL123456.3	1.5575380864858952	0.38696706363869293	1.0	0.75	1.0	NE
Rv0240	Possible toxin VapC24. Contains PIN domain.	AL123456.3	1.988463699368311	0.0015777964999879194	1.0	0.9980468749999997	1.0	NE
Rv0241c	Probable 3-hydroxyacyl-thioester dehydratase HtdX	AL123456.3	0.506863479721349	2.704730643766727e-10	1.1024482103993178e-06	0.7957851088673478	1.0	GD
Rv0242c	Probable 3-oxoacyl-[acyl-carrier protein] reductase FabG4 (3-ketoacyl-acyl carrier protein reductase)	AL123456.3	0.3288233310508435	9.650487502057057e-08	0.0003933538705838456	0.999511718750001	1.0	GD
Rv0243	Probable acetyl-CoA acyltransferase FadA2 (3-ketoacyl-CoA thiolase) (beta-ketothiolase)	AL123456.3	0.7752644752790987	0.005851838279016032	1.0	0.999600913595047	1.0	NE
AL123456.3_293604-293705_+	Putative small regulatory RNA	AL123456.3	1.6823093824571398	0.8334156786132694	1.0	0.5	1.0	NE
Rv0244c	Probable acyl-CoA dehydrogenase FadE5	AL123456.3	0.2501029612789123	2.0313263474806225e-27	8.279686192331017e-24	0.9996021768473142	1.0	GD
Rv0245	Possible oxidoreductase	AL123456.3	2.1664480957823957	6.653433772557091e-05	0.271193960569427	0.96875	1.0	GA
Rv0246	Probable conserved integral membrane protein	AL123456.3	1.2271872490618143	0.1547588461233605	1.0	0.9998855944413444	1.0	NE
Rv0247c	Probable succinate dehydrogenase [iron-sulfur subunit] (succinic dehydrogenase)	AL123456.3	0.37927791089674645	6.853558886511916e-21	2.793510602142257e-17	0.39521493070006203	1.0	GD
Rv0248c	Probable succinate dehydrogenase [iron-sulfur subunit] (succinic dehydrogenase)	AL123456.3	0.4994947659535347	3.773111346737722e-35	1.5379201849302956e-31	0.9891471291131687	1.0	GD
Rv0249c	Probable succinate dehydrogenase [membrane anchor subunit] (succinic dehydrogenase)	AL123456.3	0.49469336302859096	7.362399262826421e-20	3.000913939528049e-16	0.9957962459440924	1.0	GD
Rv0250c	Conserved protein	AL123456.3	0.8341381732785802	0.06299408516923868	1.0	0.5820602155479346	1.0	NE
Rv0251c	Heat shock protein Hsp (heat-stress-induced ribosome-binding protein A)	AL123456.3	3.0105346389679717	0.00032174835381644734	1.0	0.9692859392226313	1.0	NE
Rv0252	Probable nitrite reductase [NAD(P)H] large subunit [FAD flavoprotein] NirB	AL123456.3	0.957589392804244	0.35468677697930406	1.0	0.9999955538177154	1.0	NE
Rv0253	Probable nitrite reductase [NAD(P)H] small subunit NirD	AL123456.3	0.9322193468798758	0.5309579046675611	1.0	0.9856313047439968	1.0	NE
Rv0254c	Probable bifunctional cobalamin biosynthesis protein CobU: cobinamide kinase + cobinamide phosphate guanylyltransferase	AL123456.3	3.537901636082272	1.0865414229635297e-11	4.428742839999347e-08	0.9843750000000003	1.0	GA
Rv0255c	Probable cobyric acid synthase CobQ1	AL123456.3	0.8740638647255963	0.043678848027160724	1.0	0.9987296293035846	1.0	NE
Rv0256c	PPE family protein PPE2	AL123456.3	1.9570595691251191	1.4687602763735092e-12	5.986666886498424e-09	0.9999999597952778	1.0	GA
Rv0257	Conserved hypothetical protein	AL123456.3	1.8335174737184674	0.7334030832995933	1.0	0.6160132916447953	1.0	NE
Rv0258c	Conserved hypothetical protein	AL123456.3	0.0	7.814397280429773e-10	3.1851483315031756e-06	0.004250968850434903	0.02256113155517274	GD
Rv0259c	Conserved hypothetical protein	AL123456.3	0.41448369182252265	1.2621927620206088e-15	5.144697697996002e-12	0.05891962684024815	0.27044639527122916	GD
Rv0260c	Possible transcriptional regulatory protein	AL123456.3	0.3423110351213554	1.5879355787872226e-17	6.47242541913672e-14	0.05131005460928824	0.23901689438566728	GD
Rv0261c	Probable integral membrane nitrite extrusion protein NarK3 (nitrite facilitator)	AL123456.3	0.4533233828393534	3.3202794026592165e-18	1.3533458845238966e-14	0.9271306976286638	1.0	GD
Rv0262c	Aminoglycoside 2'-N-acetyltransferase Aac (Aac(2')-IC)	AL123456.3	0.7803291915993891	1.8784406782738075e-06	0.007656524204644039	0.8936193548087494	1.0	NE
Rv0263c	Conserved hypothetical protein	AL123456.3	0.2552449867756459	5.451874286757549e-18	2.222183959282377e-14	0.33196289444974975	1.0	GD
Rv0264c	Conserved hypothetical protein	AL123456.3	0.7500819418584329	0.9082574911611552	1.0	0.7994054239709516	1.0	NE
Rv0265c	Probable periplasmic iron-transport lipoprotein	AL123456.3	1.0885752493711351	1.5075282691518303e-07	0.000614468522506286	0.9980468749999997	1.0	NE
Rv0266c	Probable 5-oxoprolinase OplA (5-oxo-L-prolinase) (pyroglutamase) (5-OPASE)	AL123456.3	1.4087324959244185	1.08283676539152e-11	4.4136426557358356e-08	0.9999999999853484	1.0	NE
Rv0267	Probable integral membrane nitrite extrusion protein NarU (nitrite facilitator)	AL123456.3	3.0131046802884995	3.4542207740887e-26	1.4079403875185542e-22	0.9977149002792131	1.0	GA
Rv0268c	Hypothetical protein	AL123456.3	3.698519092427428	6.439964222969278e-52	2.6249294172822776e-48	0.9998779296874981	1.0	GA
Rv0269c	Conserved hypothetical protein	AL123456.3	2.0953965572975037	1.4990202044087785e-06	0.006110006353170181	0.9915902067269394	1.0	GA
Rv0270	Probable fatty-acid-CoA ligase FadD2 (fatty-acid-CoA synthetase) (fatty-acid-CoA synthase)	AL123456.3	2.2555523636066668	5.9364975859697855e-19	2.4197164160412846e-15	0.9999976365032334	1.0	GA
Rv0271c	Probable acyl-CoA dehydrogenase FadE6	AL123456.3	1.0545446404723502	0.4587700682073482	1.0	0.9999999999123856	1.0	NE
Rv0272c	Unknown protein	AL123456.3	0.18990887779243631	4.8634418215501726e-14	1.9823388864638503e-10	0.1154825876517103	0.49902478308437537	GD
Rv0273c	Possible transcriptional regulatory protein	AL123456.3	0.29160146290620825	7.023057899545366e-19	2.8625983998546913e-15	0.06341982608175246	0.2888259342002492	GD
Rv0274	Conserved protein	AL123456.3	2.0838465211178354	0.47794816205139956	1.0	0.15989619169655717	0.6650376299542521	NE
Rv0275c	Possible transcriptional regulatory protein (possibly TetR-family)	AL123456.3	0.5213664343652851	9.11851260857273e-05	0.37167057392542446	0.9899519833504382	1.0	GD
Rv0276	Conserved hypothetical protein	AL123456.3	2.289776781949686	0.017069812754089468	1.0	0.9942995950023695	1.0	NE
Rv0277c	Possible toxin VapC25. Contains PIN domain.	AL123456.3	1.9102410067558429	0.18266891054469514	1.0	0.9921875000000007	1.0	NE
Rv0277A	Possible antitoxin VapB25	AL123456.3	1.779547042054234	0.023387590020737398	1.0	0.9921875000000007	1.0	NE
Rv0278c	PE-PGRS family protein PE_PGRS3	AL123456.3	0.31829154916100966	5.541496459299569e-05	0.22587139568105044	0.9687767066906967	1.0	GD
Rv0279c	PE-PGRS family protein PE_PGRS4	AL123456.3	0.6524340177890461	5.670368446538633e-06	0.023112421788091468	0.999989764475612	1.0	GD
Rv0280	PPE family protein PPE3	AL123456.3	2.056660633056995	1.972044250274732e-11	8.038052364119808e-08	0.9999008021632029	1.0	GA
Rv0281	Possible S-adenosylmethionine-dependent methyltransferase	AL123456.3	1.757521069609551	7.817735706117825e-05	0.31865090738136254	0.9970150684996412	1.0	GA
Rv0282	ESX conserved component EccA3. ESX-3 type VII secretion system protein.	AL123456.3	0.0	1.4872099681052468e-100	6.061867829996986e-97	4.625815133953312e-30	1.9239614781626223e-28	ES
Rv0283	ESX conserved component EccB3. ESX-3 type VII secretion system protein. Possible membrane protein.	AL123456.3	0.0	1.2682559156652052e-71	5.169411112251376e-68	1.4159130103070647e-17	2.1140151758284237e-16	ES
Rv0284	ESX conserved component EccC3. ESX-3 type VII secretion system protein. Possible membrane protein.	AL123456.3	0.0	8.90435732206467e-310	3.6294160444735606e-306	1.1072469470963503e-82	9.026277112729447e-80	ES
Rv0285	PE family protein PE5	AL123456.3	0.0	5.429863331162104e-30	2.2132122937816735e-26	1.3881567581796192e-09	1.1642236515103144e-08	ES
Rv0286	PPE family protein PPE4	AL123456.3	0.0	1.6332755715684253e-163	6.657231229712901e-160	3.723148452281796e-38	3.161573560729292e-36	ES
Rv0287	ESAT-6 like protein EsxG (conserved protein TB9.8)	AL123456.3	0.0	9.32463526236033e-29	3.800721332938071e-25	4.7677639373049135e-06	3.2227870329112485e-05	ES
Rv0288	Low molecular weight protein antigen 7 EsxH (10 kDa antigen) (CFP-7) (protein TB10.4)	AL123456.3	0.0	5.4982145315266564e-39	2.241072243050265e-35	1.7221001411327142e-07	1.280890542930099e-06	ES
Rv0289	ESX-3 secretion-associated protein EspG3	AL123456.3	0.0	5.945773932925827e-71	2.423497455060567e-67	3.111145908900151e-14	3.5030471615129874e-13	ES
Rv0290	ESX conserved component EccD3. ESX-3 type VII secretion system protein. Probable transmembrane protein.	AL123456.3	0.0	5.428620308039008e-75	2.2127056375566996e-71	9.158950973864546e-21	1.8481130776966283e-19	ES
Rv0291	Probable membrane-anchored mycosin MycP3 (serine protease) (subtilisin-like protease) (subtilase-like) (mycosin-3)	AL123456.3	0.0	4.572632557975323e-52	1.8638050306307417e-48	6.364283438549765e-17	8.853521943866499e-16	ES
Rv0292	ESX conserved component EccE3. ESX-3 type VII secretion system protein. Probable transmembrane protein.	AL123456.3	0.0	1.0849603988666747e-63	4.422298585780566e-60	3.973385153251617e-16	5.125163887548605e-15	ES
Rv0293c	Conserved protein	AL123456.3	1.3335862861210164	0.1251081064311944	1.0	0.9981886082368505	1.0	NE
Rv0294	Probable trans-aconitate methyltransferase Tam	AL123456.3	0.7336797445606769	2.2314177959962393e-06	0.009095258936480671	0.5426384844952514	1.0	NE
Rv0295c	Conserved protein	AL123456.3	0.784181684599284	0.5856982152264726	1.0	0.5239508740967892	1.0	NE
Rv0296c	Probable sulfatase	AL123456.3	1.3775264924151485	0.032368447537328156	1.0	0.9999835007826076	1.0	NE
Rv0297	PE-PGRS family protein PE_PGRS5	AL123456.3	0.4471828437657226	0.028209890454980995	1.0	0.6833498250921759	1.0	NE
Rv0298	Hypothetical protein	AL123456.3	2.200097279336901	0.04092627385889951	1.0	0.0499798847979119	0.23335396384454626	NE
Rv0299	Hypothetical protein	AL123456.3	0.656094799727897	0.5877298241510711	1.0	0.15882953577562897	0.6627008226993778	NE
Rv0300	Possible antitoxin VapB2	AL123456.3	4.513250012540469	1.533396744538073e-16	6.250125130737185e-13	0.96875	1.0	GA
Rv0301	Possible toxin VapC2	AL123456.3	3.712805190978682	2.044903186746916e-30	8.33502538918043e-27	0.9960937500000009	1.0	GA
Rv0302	Probable transcriptional regulatory protein (probably TetR/AcrR-family)	AL123456.3	3.3263375524925936	2.262603131698066e-07	0.0009222370364801316	0.9960937500000009	1.0	GA
Rv0303	Probable dehydrogenase/reductase	AL123456.3	1.8263824222342488	7.12404445017493e-15	2.9037605178913012e-11	0.9998779296874981	1.0	GA
Rv0304c	PPE family protein PPE5	AL123456.3	1.2097125916033207	0.012415046363427922	1.0	0.9999999999999727	1.0	NE
Rv0305c	PPE family protein PPE6	AL123456.3	1.2847297230974497	0.0028162820289414	1.0	0.9999999136581817	1.0	NE
Rv0306	Putative oxidoreductase	AL123456.3	1.5158554629183867	2.088374840348315e-05	0.08512215849259733	0.9960937500000009	1.0	GA
Rv0307c	Unknown protein	AL123456.3	2.048570017383772	7.261370779330163e-05	0.2959734729654975	0.9884638418880355	1.0	GA
Rv0308	Probable conserved integral membrane protein	AL123456.3	1.4001253668474116	0.49114314068235876	1.0	0.8068549502133014	1.0	NE
Rv0309	Possible conserved exported protein	AL123456.3	0.5024355987330679	9.977093781598431e-06	0.04066663425379521	0.9981724578400212	1.0	GD
Rv0310c	Conserved protein	AL123456.3	0.517039441793578	1.2977799999300982e-13	5.289751279715081e-10	0.5033706095354673	1.0	GD
Rv0311	Unknown protein	AL123456.3	0.5703828149158834	1.0905324510828765e-11	4.4450102706138046e-08	0.2754521758197992	1.0	GD
Rv0312	Conserved hypothetical proline and threonine rich protein	AL123456.3	0.1390611236859845	4.02107974511102e-42	1.6389921041072518e-38	0.001259228037680821	0.007011767051348396	ES
Rv0313	Conserved protein	AL123456.3	3.4992029368462294	1.5799161819371005e-13	6.439738357575621e-10	0.9843750000000003	1.0	GA
Rv0314c	Possible conserved membrane protein	AL123456.3	5.875029213195819	9.018607399789986e-41	3.675984376154398e-37	0.9700363239967144	1.0	GA
Rv0315	Possible beta-1,3-glucanase precursor	AL123456.3	1.9952839974958785	2.048939871792931e-14	8.351478917427987e-11	0.999511718750001	1.0	GA
Rv0316	Possible muconolactone isomerase	AL123456.3	1.5351898153950012	0.40243041144252334	1.0	0.9679594226767207	1.0	NE
Rv0317c	Possible glycerophosphoryl diester phosphodiesterase GlpQ2 (glycerophosphodiester phosphodiesterase)	AL123456.3	1.7002819487704572	1.0161519728320165e-05	0.04141835441263299	0.9818667296829164	1.0	GA
AL123456.3_386204-386274_-	tRNA-Gly	AL123456.3	0.3148800953684936	0.0005372530352455677	1.0	0.75	1.0	NE
Rv0318c	Probable conserved integral membrane protein	AL123456.3	1.6144968859618967	0.008388971743053544	1.0	0.9960937500000009	1.0	NE
Rv0319	Probable pyrrolidone-carboxylate peptidase Pcp (5-oxoprolyl-peptidase) (pyroglutamyl-peptidase I) (PGP-I) (pyrase)	AL123456.3	0.7689821113266131	0.014940761393319778	1.0	0.9742096625397281	1.0	NE
Rv0320	Possible conserved exported protein	AL123456.3	2.2236478694795547	9.102849227148483e-09	3.7103213449857216e-05	0.9963721233654069	1.0	GA
Rv0321	Probable deoxycytidine triphosphate deaminase Dcd (dCTP deaminase)	AL123456.3	1.5227022523820906	0.06244308471068415	1.0	0.9921875000000007	1.0	NE
Rv0322	Probable UDP-glucose 6-dehydrogenase UdgA (UDP-GLC dehydrogenase) (UDP-GLCDH) (UDPGDH)	AL123456.3	0.36484801965293745	1.6394508113836488e-09	6.682401507199753e-06	0.9956428331722899	1.0	GD
Rv0323c	Conserved hypothetical protein	AL123456.3	0.6222778447611965	0.3379875053536323	1.0	0.9983935885911269	1.0	NE
Rv0324	Possible transcriptional regulatory protein (possibly ArsR-family)	AL123456.3	0.955084124869354	0.4967507272896743	1.0	0.9975918242281575	1.0	NE
Rv0325	Hypothetical protein	AL123456.3	1.2152954004956522	0.0004342399329800594	1.0	0.9360189869814125	1.0	NE
Rv0326	Hypothetical protein	AL123456.3	0.6138199658955148	0.0024894697590840003	1.0	0.7346281125094876	1.0	NE
Rv0327c	Possible cytochrome P450 135A1 Cyp135A1	AL123456.3	0.5208155589038166	1.2047581225136358e-14	4.9105941073655795e-11	0.29450458429334575	1.0	GD
Rv0328	Possible transcriptional regulatory protein (possibly TetR/AcrR-family)	AL123456.3	0.6705951055492715	4.44823640629951e-05	0.18131011592076804	0.9455798794383664	1.0	NE
Rv0329c	Conserved hypothetical protein	AL123456.3	0.49468959165125403	0.029302472171211676	1.0	0.9109164492620166	1.0	NE
Rv0330c	Hypothetical protein	AL123456.3	1.2413883646727961	0.005494264593747536	1.0	0.9990234375000006	1.0	NE
Rv0331	Possible dehydrogenase/reductase	AL123456.3	0.7826928546115858	0.7726797127936741	1.0	0.9998464576325009	1.0	NE
Rv0332	Conserved protein	AL123456.3	1.8271658381121072	1.7347882908232492e-05	0.07070997073395563	0.9998779296874981	1.0	GA
Rv0333	Unknown protein	AL123456.3	3.4273206272980605	1.5029226996490545e-08	6.125912923769546e-05	0.9375000000000002	1.0	GA
Rv0334	Alpha-D-glucose-1-phosphate thymidylyltransferase RmlA (dTDP-glucose synthase) (dTDP-glucose pyrophosphorylase)	AL123456.3	0.0	1.1968717135135892e-104	4.87844910428139e-101	2.847843646567476e-29	1.0747972873526884e-27	ES
Rv0335c	PE family protein PE6	AL123456.3	0.02024697823885478	4.202924584662917e-15	1.7131120607086047e-11	0.005244608890503643	0.027583259145410124	GD
Rv0336	Conserved 13E12 repeat family protein	AL123456.3	1.8370081589136409	4.6824460774208377e-38	1.9085650211567335e-34	0.9999961853027336	1.0	GA
Rv0337c	Probable aspartate aminotransferase AspC (transaminase A) (ASPAT)	AL123456.3	0.0	1.1538595591808997e-94	4.703131563221347e-91	1.5970549573369102e-25	4.786467651547975e-24	ES
Rv0338c	Probable iron-sulfur-binding reductase	AL123456.3	0.0	2.3379434158738563e-206	9.529457363101838e-203	1.5172028367274692e-41	1.7178107673614344e-39	ES
Rv0339c	Possible transcriptional regulatory protein	AL123456.3	0.665436870976498	1.8732982597123695e-08	7.635563706587618e-05	0.9999835496952607	1.0	GD
Rv0340	Conserved protein	AL123456.3	0.19672065703861774	4.177528700891129e-05	0.17027606984832241	0.2864873141015363	1.0	GD
Rv0341	Isoniazid inductible gene protein IniB	AL123456.3	0.5322764746754898	0.9387669652894663	1.0	0.9946957662440936	1.0	NE
Rv0342	Isoniazid inductible gene protein IniA	AL123456.3	0.8399783405896822	0.32378597242791896	1.0	0.9999902570958321	1.0	NE
Rv0343	Isoniazid inductible gene protein IniC	AL123456.3	0.5229208401101196	1.1612974373534602e-06	0.004733448354652703	0.9767734047546172	1.0	GD
Rv0344c	Probable lipoprotein LpqJ	AL123456.3	1.8898678357462786	1.6949308900867833e-07	0.0006908538307993728	0.9997558593749988	1.0	GA
Rv0345	Conserved hypothetical protein	AL123456.3	2.4228132334780703	3.008386816166584e-08	0.00012262184662694995	0.9921875000000007	1.0	GA
Rv0346c	Possible L-asparagine permease AnsP2 (L-asparagine transport protein)	AL123456.3	1.984011524596603	1.571715648157608e-09	6.406312981890411e-06	0.9999582200812528	1.0	GA
Rv0347	Probable conserved membrane protein	AL123456.3	0.0	1.1324373274907957e-65	4.615814546852484e-62	1.135298950242928e-20	2.257306595702524e-19	ES
Rv0348	Possible transcriptional regulatory protein	AL123456.3	0.07056239572083	1.3879096381230173e-39	5.6571196849894186e-36	0.004543663555288605	0.024020716798127565	GD
Rv0349	Hypothetical protein	AL123456.3	3.4507132428419287	2.4512684208207396e-12	9.991370083265334e-09	0.9960937500000009	1.0	GA
Rv0350	Probable chaperone protein DnaK (heat shock protein 70) (heat shock 70 kDa protein) (HSP70)	AL123456.3	0.0	6.132464747553585e-90	2.499592631102841e-86	7.747485517396039e-22	1.679720796218418e-20	ES
Rv0351	Probable GrpE protein (HSP-70 cofactor)	AL123456.3	0.0	8.162463844083094e-39	3.3270202628482694e-35	5.858253673254046e-10	5.0164373891141796e-09	ES
Rv0352	Probable chaperone protein DnaJ1	AL123456.3	0.07672162665816518	3.7177428737305507e-25	1.5153519953325725e-21	0.011318221582033427	0.05781086612577475	GD
Rv0353	Probable heat shock protein transcriptional repressor HspR (MerR family)	AL123456.3	2.4948208808257846	0.0017652144411783048	1.0	0.9437864096492066	1.0	NE
Rv0354c	PPE family protein PPE7	AL123456.3	4.846571584320378	2.9366309450844063e-22	1.196970773216404e-18	0.9843750000000003	1.0	GA
Rv0355c	PPE family protein PPE8	AL123456.3	2.678385895845623	4.434540823821101e-218	1.8075188397894808e-214	1.0000000000001086	1.0	GA
Rv0356c	Conserved protein	AL123456.3	0.7497953266948034	0.24475429308717267	1.0	0.9990234375000006	1.0	NE
Rv0357c	Probable adenylosuccinate synthetase PurA (imp--aspartate ligase) (ADSS) (ampsase)	AL123456.3	0.0	1.2039339726202238e-131	4.907234872400032e-128	4.165248811031047e-27	1.3693678236943967e-25	ES
Rv0358	Conserved protein	AL123456.3	0.004153571863856446	3.9798784610058134e-54	1.6221984607059696e-50	4.468976381384116e-08	3.411151260397314e-07	ES
Rv0359	Probable conserved integral membrane protein	AL123456.3	1.8817673311633945	9.444210030514548e-10	3.84946000843773e-06	0.999511718750001	1.0	GA
Rv0360c	Conserved protein	AL123456.3	2.73286148222656	0.007954868754744491	1.0	0.9927396223006171	1.0	NE
Rv0361	Probable conserved membrane protein	AL123456.3	1.0576661173403095	0.9617052614732191	1.0	0.9960937500000009	1.0	NE
Rv0362	Possible Mg2+ transport transmembrane protein MgtE	AL123456.3	1.3517153103032378	2.5690551652071686e-05	0.10471468853384419	0.9998884197327046	1.0	NE
Rv0363c	Probable fructose-bisphosphate aldolase Fba	AL123456.3	0.0	1.8496877185615036e-84	7.539327140856689e-81	7.469964022422292e-20	1.4161662025764308e-18	ES
Rv0364	Possible conserved transmembrane protein	AL123456.3	0.0	3.274485038479576e-40	1.3346801016842752e-36	2.9750898667627834e-13	3.1661791897976776e-12	ES
Rv0365c	Conserved protein	AL123456.3	1.6884870734571844	3.9500019284428544e-14	1.6100207860333074e-10	0.9999980926513683	1.0	GA
Rv0366c	Conserved hypothetical protein	AL123456.3	2.0619665045724553	1.4378273831430841e-06	0.005860584413691211	0.9921875000000007	1.0	GA
Rv0367c	Hypothetical protein	AL123456.3	1.8253411570226477	0.06638144112145003	1.0	0.75	1.0	NE
Rv0368c	Conserved hypothetical protein	AL123456.3	1.0891920315921497	0.37209027365225467	1.0	0.9992950392928145	1.0	NE
Rv0369c	Possible membrane oxidoreductase	AL123456.3	0.45227726816288805	7.317975139962315e-11	2.9828066670486395e-07	0.5176286119345568	1.0	GD
Rv0370c	Possible oxidoreductase	AL123456.3	0.3214400631855422	1.7754008917721977e-27	7.236534034863477e-24	0.3853480985982045	1.0	GD
Rv0371c	Conserved hypothetical protein	AL123456.3	0.117571992894176	1.2006683545129622e-28	4.893924212994834e-25	0.014194789684283747	0.07160638954596603	GD
Rv0372c	Conserved hypothetical protein	AL123456.3	0.1822831553930565	6.208065988717855e-09	2.5304076970013978e-05	0.8334190637802401	1.0	GD
Rv0373c	Probable carbon monoxyde dehydrogenase (large chain)	AL123456.3	0.5257563424658721	3.2404449793248465e-45	1.3208053735728075e-41	0.09283402092300748	0.4108485008492709	GD
Rv0374c	Probable carbon monoxyde dehydrogenase (small chain)	AL123456.3	0.2540911360067468	2.3796686624500477e-11	9.699529468146394e-08	0.97388451842143	1.0	GD
Rv0375c	Probable carbon monoxyde dehydrogenase (medium chain)	AL123456.3	0.28962167640152475	5.7950158955666885e-08	0.00023620484790329822	0.5041874524963627	1.0	GD
Rv0376c	Conserved hypothetical protein	AL123456.3	0.71983202786605	0.0004922508927569897	1.0	0.9948149627201975	1.0	NE
Rv0377	Probable transcriptional regulatory protein (probably LysR-family)	AL123456.3	0.6221885189033752	3.6577295033534907e-06	0.014908905455668827	0.9825978786886208	1.0	GD
Rv0378	Conserved hypothetical glycine rich protein	AL123456.3	1.3083459142799272	0.5175088870975437	1.0	0.2724555662806152	1.0	NE
Rv0379	Possible protein transport protein SecE2	AL123456.3	2.1795257835016186	0.24854500633871612	1.0	0.9375000000000002	1.0	NE
Rv0380c	Possible RNA methyltransferase (RNA methylase)	AL123456.3	0.2971148810310689	1.5501021664823398e-14	6.318216430582017e-11	0.9845586485333221	1.0	GD
Rv0381c	Hypothetical protein	AL123456.3	1.4881686976238448	0.002723438022580886	1.0	0.912593549068278	1.0	NE
Rv0382c	Probable orotate phosphoribosyltransferase PyrE (OPRT) (oprtase)	AL123456.3	0.0	1.9761559029324164e-40	8.05481146035253e-37	1.5217208363247032e-17	2.263698587174996e-16	ES
Rv0383c	Possible conserved secreted protein	AL123456.3	0.0	1.4427188962159484e-29	5.880522220976206e-26	1.5453671597196686e-10	1.3813413471529317e-09	ES
Rv0384c	Probable endopeptidase ATP binding protein (chain B) ClpB (ClpB protein) (heat shock protein F84.1)	AL123456.3	0.04560205784362959	2.1334542268474526e-65	8.695959428630217e-62	4.278766806192724e-05	0.0002708113897832538	ES
Rv0385	Probable monooxygenase	AL123456.3	3.0736903369798263	1.4367176188351972e-37	5.8560610143722635e-34	0.9999693724631948	1.0	GA
Rv0386	Probable transcriptional regulatory protein (probably LuxR/UhpA-family)	AL123456.3	1.2416212616243631	0.009007460198324088	1.0	0.9999270176394779	1.0	NE
Rv0387c	Conserved hypothetical protein	AL123456.3	1.151717973394488	0.044598509879690426	1.0	0.9998282569215622	1.0	NE
Rv0388c	PPE family protein PPE9	AL123456.3	0.8837757837005058	0.007824973402428834	1.0	0.4617916380474323	1.0	NE
Rv0389	Probable phosphoribosylglycinamide formyltransferase 2 PurT (GART 2) (gar transformylase 2) (5'-phosphoribosylglycinamide transformylase 2) (formate-dependent gar transformylase)	AL123456.3	1.969367679904614	1.7039076008051345e-05	0.06945127380881728	0.99210172305875	1.0	GA
Rv0390	Conserved protein	AL123456.3	1.247548386054424	0.029816459696569823	1.0	0.9960937500000009	1.0	NE
Rv0391	Probable O-succinylhomoserine sulfhydrylase MetZ (OSH sulfhydrylase)	AL123456.3	0.28840011889815875	5.761383009748151e-07	0.002348339714773346	0.32897095046464864	1.0	GD
Rv0392c	Probable membrane NADH dehydrogenase NdhA	AL123456.3	1.5921974602705697	0.5103030352123173	1.0	0.9753498110404809	1.0	NE
Rv0393	Conserved 13E12 repeat family protein	AL123456.3	2.677708993588692	2.5666936636511474e-12	1.0461843373042077e-08	0.9976160212094073	1.0	GA
Rv0394c	Possible secreted protein	AL123456.3	1.783808807357583	0.09780250935271029	1.0	0.9980468749999997	1.0	NE
Rv0395	Hypothetical protein	AL123456.3	1.1663681855238515	0.5797852625883688	1.0	0.9960937500000009	1.0	NE
Rv0396	Hypothetical protein	AL123456.3	0.8223351316055845	0.5504511978389965	1.0	0.4556185508168216	1.0	NE
Rv0397	Conserved 13E12 repeat family protein	AL123456.3	0.9877342118326837	0.15837770535882534	1.0	0.7914550305261989	1.0	NE
Rv0397A	Conserved protein	AL123456.3	0.7541046413172443	0.17809827588662908	1.0	0.9960937500000009	1.0	NE
Rv0398c	Possible secreted protein	AL123456.3	0.6367726405121277	7.680296150247008e-05	0.31304887108406804	0.8824387662875903	1.0	GD
Rv0399c	Possible conserved lipoprotein LpqK	AL123456.3	0.432430846113194	1.6582112430307679e-19	6.75886902659341e-16	0.5568485668380806	1.0	GD
Rv0400c	Acyl-CoA dehydrogenase FadE7	AL123456.3	0.30093614409167	8.312949882398432e-09	3.388358372065601e-05	0.6997029752828072	1.0	GD
Rv0401	Probable conserved transmembrane protein	AL123456.3	0.07556446053312442	1.7204392693615645e-05	0.07012510461917737	0.26063053447281065	1.0	GD
Rv0402c	Probable conserved transmembrane transport protein MmpL1	AL123456.3	1.0562770365635898	0.197624092003151	1.0	0.9999999999998107	1.0	NE
Rv0403c	Probable conserved membrane protein MmpS1	AL123456.3	1.6075541362459234	0.7476880950325308	1.0	0.6225479724805337	1.0	NE
Rv0404	Fatty-acid-AMP ligase FadD30 (fatty-acid-AMP synthetase) (fatty-acid-AMP synthase)	AL123456.3	0.1428351928685809	4.441081249539099e-225	1.8101847173121368e-221	4.988218799194068e-11	4.61042626428912e-10	ES
Rv0405	Probable membrane bound polyketide synthase Pks6	AL123456.3	0.09363363635338418	4.926002531411076e-190	2.0078386318031544e-186	6.430179068383387e-31	2.8488489002968136e-29	ES
Rv0406c	Beta lactamase like protein	AL123456.3	1.5297174494957102	0.2698140764610535	1.0	0.9997558593749988	1.0	NE
Rv0407	F420-dependent glucose-6-phosphate dehydrogenase Fgd1	AL123456.3	1.3359161547793765	0.2609666702149771	1.0	0.999999046325684	1.0	NE
Rv0408	Probable phosphate acetyltransferase Pta (phosphotransacetylase)	AL123456.3	0.4022716655372698	5.352025025953529e-37	2.1814854005786585e-33	0.9982846081677619	1.0	GD
Rv0409	Probable acetate kinase AckA (acetokinase)	AL123456.3	0.6564817589889215	5.0999625059562635e-09	2.078744717427773e-05	0.8016483760287026	1.0	GD
Rv0410c	Serine/threonine-protein kinase PknG (protein kinase G) (STPK G)	AL123456.3	0.5245688936050952	2.6599873557674014e-36	1.0842108462107928e-32	0.9974608750077384	1.0	GD
Rv0411c	Probable glutamine-binding lipoprotein GlnH (GLNBP)	AL123456.3	0.590834477526186	7.859703154183235e-11	3.2036150056450863e-07	0.9548026958767938	1.0	GD
Rv0412c	Possible conserved membrane protein	AL123456.3	0.5134353291756514	1.619249584960098e-19	6.600061308297359e-16	0.6380799563102547	1.0	GD
Rv0413	Possible mutator protein MutT3 (7,8-dihydro-8-oxoguanine-triphosphatase) (8-oxo-dGTPase) (dGTP pyrophosphohydrolase)	AL123456.3	1.7469464819583806	0.00045225317288699314	1.0	0.9921875000000007	1.0	NE
Rv0414c	Thiamine-phosphate pyrophosphorylase ThiE (TMP pyrophosphorylase) (TMP-PPASE) (thiamine-phosphate synthase)	AL123456.3	0.0	7.75751584053148e-37	3.161963456600631e-33	1.5183060211061277e-10	1.3602613352774036e-09	ES
Rv0415	Possible thiamine biosynthesis oxidoreductase ThiO	AL123456.3	0.0	1.8569189465239405e-71	7.568801626031581e-68	2.3156998606154905e-16	3.0946861088094224e-15	ES
Rv0416	Possible protein ThiS	AL123456.3	0.0	2.518903723610522e-16	1.0267051577436487e-12	3.8157563434234266e-07	2.7922841751874126e-06	ES
Rv0417	Probable thiamin biosynthesis protein ThiG (thiazole biosynthesis protein)	AL123456.3	0.0	5.29807327653143e-59	2.1594946675142108e-55	6.972161065581975e-16	8.908629624862736e-15	ES
Rv0418	Probable lipoprotein aminopeptidase LpqL	AL123456.3	0.5142005636326692	8.893297413769834e-26	3.6249080258525845e-22	0.9952460844073623	1.0	GD
Rv0419	Possible lipoprotein peptidase LpqM	AL123456.3	1.431615860410718	0.02926299021160974	1.0	0.9999967460471854	1.0	NE
Rv0420c	Possible transmembrane protein	AL123456.3	2.1954231578150485	0.05419548542279264	1.0	0.9921875000000007	1.0	NE
Rv0421c	Conserved hypothetical protein	AL123456.3	0.36243110886846885	9.692860994079007e-18	3.950810141186603e-14	0.054382185615869404	0.2519567714413976	GD
Rv0422c	Probable phosphomethylpyrimidine kinase ThiD (HMP-phosphate kinase) (HMP-P kinase)	AL123456.3	0.0	2.9017042279068924e-65	1.1827346432948494e-61	1.8459559763444686e-19	3.404577628769255e-18	ES
Rv0423c	Probable thiamine biosynthesis protein ThiC	AL123456.3	0.0	1.2575188100427234e-106	5.12564666973414e-103	1.8400787208072749e-25	5.395799184180182e-24	ES
Rv0424c	Hypothetical protein	AL123456.3	1.9992966610680334	2.2920996151593706e-13	9.342598031389595e-10	0.9980468749999997	1.0	GA
Rv0425c	Possible metal cation transporting P-type ATPase CtpH	AL123456.3	0.9247487826523207	0.06202662713351062	1.0	0.9999999983657619	1.0	NE
Rv0426c	Possible transmembrane protein	AL123456.3	3.2311314179553046	4.1740960023451355e-09	1.701361530555877e-05	0.8749999999999999	1.0	GA
Rv0427c	Probable exodeoxyribonuclease III protein XthA (exonuclease III) (EXO III) (AP endonuclease VI)	AL123456.3	0.9952069471221825	6.14212150979041e-05	0.2503528727390571	0.6645169370567909	1.0	NE
Rv0428c	GCN5-related N-acetyltransferase	AL123456.3	0.6578955517003423	0.010095388928268473	1.0	0.9436529350833917	1.0	NE
Rv0429c	Probable polypeptide deformylase Def (PDF) (formylmethionine deformylase)	AL123456.3	0.0	5.9383785327701846e-40	2.420483089957127e-36	1.5497884826984889e-13	1.686509211929195e-12	ES
Rv0430	Conserved hypothetical protein	AL123456.3	0.0	5.603940004875525e-19	2.284165945987264e-15	2.2525299565520026e-05	0.0001457351127445391	ES
Rv0431	Putative tuberculin related peptide	AL123456.3	1.2251527496294106	0.6064546308348658	1.0	0.632235817644356	1.0	NE
Rv0432	Periplasmic superoxide dismutase [Cu-Zn] SodC	AL123456.3	1.0330101981054332	0.41773529431396283	1.0	0.9998779296874981	1.0	NE
Rv0433	Conserved hypothetical protein	AL123456.3	1.6165599859429598	0.007567294389139422	1.0	0.999994528346744	1.0	NE
Rv0434	Conserved hypothetical protein	AL123456.3	1.8843450191617575	9.79014918135306e-06	0.03990464806319507	0.9999389648437513	1.0	GA
Rv0435c	Putative conserved ATPase	AL123456.3	1.5979660556339486	0.0003736145990390783	1.0	0.9999989184252602	1.0	NE
Rv0436c	Probable CDP-diacylglycerol--serine O-phosphatidyltransferase PssA (PS synthase) (phosphatidylserine synthase)	AL123456.3	0.6757619409505137	0.009262425820865993	1.0	0.9806876223817187	1.0	NE
Rv0437c	Possible phosphatidylserine decarboxylase Psd (PS decarboxylase)	AL123456.3	0.45319478869989527	0.5083418241319813	1.0	0.9503581374003407	1.0	NE
Rv0438c	Probable molybdopterin biosynthesis protein MoeA2	AL123456.3	1.1980365560264483	0.6918652794965792	1.0	0.9986463033725761	1.0	NE
Rv0439c	Probable dehydrogenase/reductase	AL123456.3	1.0146133100234938	4.139736609218192e-06	0.016873566419173352	0.9997777843206779	1.0	NE
Rv0440	60 kDa chaperonin 2 GroEL2 (protein CPN60-2) (GroEL protein 2) (65 kDa antigen) (heat shock protein 65) (cell wall protein A) (antigen A)	AL123456.3	0.0	5.7164302205054755e-74	2.330016957878032e-70	6.995421096249413e-21	1.4185739496672938e-19	ES
Rv0441c	Hypothetical protein	AL123456.3	1.7286187520971694	4.1016751298871943e-07	0.0016718427829420205	0.9990234375000006	1.0	GA
Rv0442c	PPE family protein PPE10	AL123456.3	0.9039252490173538	0.0006297384200134678	1.0	0.9999781185524086	1.0	NE
Rv0443	Conserved protein	AL123456.3	2.7852231220007857	8.937622153425258e-28	3.642974789736135e-24	0.9999694824218766	1.0	GA
Rv0444c	Anti-sigma factor RskA (regulator of sigma K)	AL123456.3	1.173840467761455	0.05235916021189385	1.0	0.9980468749999997	1.0	NE
Rv0445c	Alternative RNA polymerase sigma factor SigK	AL123456.3	1.8081972309668661	2.6222439605028315e-10	1.068826638300954e-06	0.6780717069168213	1.0	GA
Rv0446c	Possible conserved transmembrane protein	AL123456.3	1.526465258876227	0.03791774841962393	1.0	0.999992370605471	1.0	NE
Rv0447c	Probable cyclopropane-fatty-acyl-phospholipid synthase UfaA1 (cyclopropane fatty acid synthase) (CFA synthase)	AL123456.3	2.281285309985497	8.900867558307938e-15	3.6279936167663156e-11	0.9965254071882556	1.0	GA
Rv0448c	Conserved hypothetical protein	AL123456.3	2.0944811842087736	4.4497298080103054e-10	1.8137098697450004e-06	0.9999847412109398	1.0	GA
Rv0449c	Conserved hypothetical protein	AL123456.3	1.682408676562498	0.00028645358670442575	1.0	0.9999961330778435	1.0	NE
Rv0450c	Probable conserved transmembrane transport protein MmpL4	AL123456.3	0.42268971380778764	3.717204200508982e-60	1.515132432127461e-56	0.3713955817888909	1.0	GD
Rv0451c	Probable conserved membrane protein MmpS4	AL123456.3	0.22012311079355557	2.574420719819556e-31	1.049333885398451e-27	0.3941167995907872	1.0	GD
Rv0452	Possible transcriptional regulatory protein	AL123456.3	2.1196560474133106	1.3136854479789773e-08	5.354581885962312e-05	0.9990234375000006	1.0	GA
Rv0453	PPE family protein PPE11	AL123456.3	1.4624292500147233	2.2242245792623555e-08	9.06593938507336e-05	0.9954841439196546	1.0	NE
Rv0454	Conserved hypothetical protein	AL123456.3	4.987781351929345	2.6629650660186218e-14	1.0854245609091902e-10	0.9921875000000007	1.0	GA
Rv0455c	Conserved protein	AL123456.3	0.07620688873114886	1.0744973021835116e-23	4.3796510036999936e-20	0.04978704092112228	0.23272015916799818	GD
Rv0456c	enoyl-CoA hydratase EchA2 (enoyl hydrase) (unsaturated acyl-CoA hydratase) (crotonase)	AL123456.3	1.3570705398450158	0.010144553247436336	1.0	0.999511718750001	1.0	NE
Rv0456A	Possible toxin MazF1	AL123456.3	2.3866943804353777	0.38473672859041463	1.0	0.17807762764586266	0.736897878461458	NE
Rv0456B	Possible antitoxin MazE1	AL123456.3	1.5331655395874344	6.38545031497006e-08	0.00026027095483817966	0.9998779296874981	1.0	GA
Rv0457c	Probable peptidase	AL123456.3	0.5786318344377325	5.307328516034169e-05	0.21632671031355272	0.9987033488526718	1.0	GD
Rv0458	Probable aldehyde dehydrogenase	AL123456.3	1.013123675408864	0.0129537139145284	1.0	0.9999627257076533	1.0	NE
Rv0459	Conserved hypothetical protein	AL123456.3	1.1415996101975998	0.11798240201462257	1.0	0.9843750000000003	1.0	NE
Rv0460	Conserved hydrophobic protein	AL123456.3	2.0909537096965316	0.2653652597764823	1.0	0.8749999999999999	1.0	NE
Rv0461	Probable transmembrane protein	AL123456.3	2.7434863679404837	6.727707319563675e-50	2.742213503454154e-46	0.999992370605471	1.0	GA
Rv0462	Dihydrolipoamide dehydrogenase LpdC (lipoamide reductase (NADH)) (lipoyl dehydrogenase) (dihydrolipoyl dehydrogenase) (diaphorase)	AL123456.3	0.07638172483115782	1.4795081372716547e-82	6.030475167519265e-79	6.538017590487977e-05	0.0004112493780683487	ES
Rv0463	Probable conserved membrane protein	AL123456.3	3.5941256241847412	1.2965970842030405e-12	5.284929715211593e-09	0.9375000000000002	1.0	GA
Rv0464c	Conserved protein	AL123456.3	1.392852360150962	8.246060297836652e-05	0.33610941773982195	0.9185102435235355	1.0	NE
Rv0465c	Probable transcriptional regulatory protein	AL123456.3	2.3000579023860768	1.796526465254365e-24	7.322641872376791e-21	0.9999996860309134	1.0	GA
Rv0466	Conserved protein	AL123456.3	3.222203746516734	6.764102795264419e-18	2.757048299349777e-14	0.9960937500000009	1.0	GA
Rv0467	Isocitrate lyase Icl (isocitrase) (isocitratase)	AL123456.3	0.022415870190788053	4.1891870632449715e-62	1.7075126469786505e-58	0.0001267487155541915	0.0007780538623477177	ES
Rv0468	3-hydroxybutyryl-CoA dehydrogenase FadB2 (beta-hydroxybutyryl-CoA dehydrogenase) (BHBD)	AL123456.3	1.6087332707684385	0.46808733678362324	1.0	0.9998779296874981	1.0	NE
Rv0469	Possible mycolic acid synthase UmaA	AL123456.3	0.8093191232735718	6.233636013543273e-10	2.540830039120238e-06	0.9969145035197118	1.0	NE
Rv0470c	Mycolic acid synthase PcaA (cyclopropane synthase)	AL123456.3	0.8215538986107209	0.009087995162845433	1.0	0.9997558593749988	1.0	NE
Rv0470A	Hypothetical protein	AL123456.3	2.7942311667916178	1.1745079944471838e-22	4.787294585366721e-19	0.9990234375000006	1.0	GA
Rv0471c	Hypothetical protein	AL123456.3	6.185184025305579	5.3478130913919366e-55	2.1797686160513534e-51	0.999511718750001	1.0	GA
Rv0472c	Probable transcriptional regulatory protein (possibly TetR-family)	AL123456.3	1.2948336525263935	0.9007953793685077	1.0	0.9823075118604697	1.0	NE
Rv0473	Possible conserved transmembrane protein	AL123456.3	2.330243012550863	1.4822458147555262e-21	6.0416339409435244e-18	0.9999847412109398	1.0	GA
Rv0474	Probable transcriptional regulatory protein	AL123456.3	2.621342882006588	6.038861649138498e-12	2.4614400081888518e-08	0.9960937500000009	1.0	GA
Rv0475	Iron-regulated heparin binding hemagglutinin HbhA (adhesin)	AL123456.3	1.5234864035961801	0.0003272380178008106	1.0	0.9990234375000006	1.0	NE
Rv0476	Possible conserved transmembrane protein	AL123456.3	2.8240161988245056	2.6631940921654446e-19	1.0855179119666353e-15	0.9921875000000007	1.0	GA
Rv0477	Possible conserved secreted protein	AL123456.3	4.163111170158638	1.2538447834814395e-23	5.1106713374703476e-20	0.9843750000000003	1.0	GA
Rv0478	Probable deoxyribose-phosphate aldolase DeoC (phosphodeoxyriboaldolase) (deoxyriboaldolase)	AL123456.3	2.051010982251348	0.9767054042201972	1.0	0.4963707620175793	1.0	NE
Rv0479c	Probable conserved membrane protein	AL123456.3	0.0	3.1833468439213788e-43	1.297532173582354e-39	1.5516215762351523e-13	1.686509211929195e-12	ES
Rv0480c	Possible amidohydrolase	AL123456.3	1.2650796006033587	0.008274000801246652	1.0	0.9961775754472496	1.0	NE
Rv0481c	Hypothetical protein	AL123456.3	2.397802839455602	2.565013685667029e-07	0.001045499578277881	0.9980983257483532	1.0	GA
Rv0482	Probable UDP-N-acetylenolpyruvoylglucosamine reductase MurB (UDP-N-acetylmuramate dehydrogenase)	AL123456.3	0.0	1.4458511898557359e-36	5.8932894498519794e-33	2.2838854738066656e-12	2.3099546380238138e-11	ES
Rv0483	Probable conserved lipoprotein LprQ	AL123456.3	4.227166639422112	5.322054708704436e-84	2.1692694992679284e-80	0.9999999962747135	1.0	GA
Rv0484c	Probable short-chain type oxidoreductase	AL123456.3	2.200079775969116	3.6652472328549086e-09	1.4939547721116607e-05	0.9980468749999997	1.0	GA
Rv0485	Possible transcriptional regulatory protein	AL123456.3	2.2202780921854153	4.298013951097704e-09	1.7518704864674245e-05	0.999999880790714	1.0	GA
Rv0486	Glycosyltransferase MshA	AL123456.3	0.24485536407350342	1.4758542948361624e-20	6.015582105752198e-17	0.9110163831480886	1.0	GD
Rv0487	Conserved hypothetical protein	AL123456.3	2.2903818476374105	4.7335950303374e-22	1.929413334365524e-18	0.9990234375000006	1.0	GA
Rv0488	Probable conserved integral membrane protein	AL123456.3	2.141840208282839	2.0083491070791782e-05	0.08186030960454731	0.9980468749999997	1.0	GA
Rv0489	Probable phosphoglycerate mutase 1 Gpm1 (phosphoglyceromutase) (PGAM) (BPG-dependent PGAM)	AL123456.3	0.9860699304245109	0.0002913290832964433	1.0	0.937655935542838	1.0	NE
Rv0490	Putative two component sensor histidine kinase SenX3	AL123456.3	1.1574929464079062	0.5403294888374681	1.0	0.7092599140004348	1.0	NE
Rv0491	Two component sensory transduction protein RegX3 (transcriptional regulatory protein) (probably LuxR-family)	AL123456.3	2.0314302366876964	7.754467815319289e-11	3.1607210815241423e-07	0.9915069969933794	1.0	GA
Rv0492c	Probable oxidoreductase GMC-type	AL123456.3	2.015846478019728	4.927989781170003e-07	0.002008648634804893	0.9558518284020998	1.0	GA
Rv0492A	Hypothetical protein	AL123456.3	2.263727465899721	3.363159166398247e-06	0.013708236762239255	0.96875	1.0	GA
Rv0493c	Conserved protein	AL123456.3	1.3572775115763154	0.5554888284372629	1.0	0.9974320117484847	1.0	NE
Rv0494	Probable transcriptional regulatory protein (probably GntR-family)	AL123456.3	0.9646504884386566	0.619652334425173	1.0	0.9960937500000009	1.0	NE
Rv0495c	Conserved hypothetical protein	AL123456.3	0.38958946958053264	2.2713524980761013e-10	9.258032782158189e-07	0.9530427755446432	1.0	GD
Rv0496	Conserved hypothetical protein	AL123456.3	1.352205089967494	0.6025846697801616	1.0	0.9960937500000009	1.0	NE
Rv0497	Probable conserved transmembrane protein	AL123456.3	1.0853981473112997	0.006215905940762299	1.0	0.9999694824218766	1.0	NE
Rv0498	Conserved hypothetical protein	AL123456.3	2.334346466087635	6.6133462362047734e-12	2.6955999258770656e-08	0.9986848086442363	1.0	GA
Rv0499	Conserved hypothetical protein	AL123456.3	2.2509861663011517	0.00011129920177826343	0.4536555464482017	0.9843750000000003	1.0	GA
Rv0500	Probable pyrroline-5-carboxylate reductase ProC (P5CR) (P5C reductase)	AL123456.3	0.0	6.161410076318078e-83	2.5113907471072485e-79	2.1976371825491578e-14	2.488213654463991e-13	ES
Rv0500A	Conserved protein	AL123456.3	2.791649569847724	0.05365566765861266	1.0	0.96875	1.0	NE
Rv0500B	Conserved hypothetical protein	AL123456.3	1.9931575122702463	0.013878135744302866	1.0	0.75	1.0	NE
Rv0501	Possible UDP-glucose 4-epimerase GalE2 (galactowaldenase) (UDP-galactose 4-epimerase) (uridine diphosphate galactose 4-epimerase) (uridine diphospho-galactose 4-epimerase)	AL123456.3	1.0145961477492493	0.9788615001953753	1.0	0.9946120472010892	1.0	NE
Rv0502	Conserved protein	AL123456.3	1.7974079557688212	1.873108816423363e-18	7.634791535741626e-15	0.9998635354628935	1.0	GA
Rv0503c	Cyclopropane-fatty-acyl-phospholipid synthase 2 CmaA2 (cyclopropane fatty acid synthase) (CFA synthase) (cyclopropane mycolic acid synthase 2) (mycolic acid trans-cyclopropane synthetase)	AL123456.3	2.5286259730636087	2.8982534850503504e-95	1.1813281205065228e-91	0.9999995231628419	1.0	GA
Rv0504c	Conserved protein	AL123456.3	0.1665372857050859	5.736052931530688e-12	2.3380151748919086e-08	0.5011117137994783	1.0	GD
Rv0505c	Possible phosphoserine phosphatase SerB1 (PSP) (O-phosphoserine phosphohydrolase) (pspase)	AL123456.3	0.21141557483340812	6.230382452220003e-38	2.5395038875248734e-34	0.9717025477644402	1.0	GD
Rv0506	Probable conserved membrane protein MmpS2	AL123456.3	2.4416169521943885	1.220637607970335e-20	4.9753188900870856e-17	0.9980468749999997	1.0	GA
Rv0507	Probable conserved transmembrane transport protein MmpL2	AL123456.3	0.6304071186388474	1.1019800524698413e-15	4.491670693867073e-12	0.9768740932091313	1.0	GD
Rv0508	Conserved hypothetical protein	AL123456.3	1.1058598404217048	0.09732329419397243	1.0	0.6214881207996527	1.0	NE
Rv0509	Probable glutamyl-tRNA reductase HemA (GLUTR)	AL123456.3	0.0	2.075261766561733e-96	8.458766960505625e-93	2.8663438613896704e-31	1.3127210762948647e-29	ES
Rv0510	Probable porphobilinogen deaminase HemC (PBG) (hydroxymethylbilane synthase) (HMBS) (pre-uroporphyrinogen synthase)	AL123456.3	0.0	2.8389418876673307e-66	1.157152713413204e-62	6.179466796680467e-13	6.525260793593156e-12	ES
Rv0511	Probable uroporphyrin-III C-methyltransferase HemD (uroporphyrinogen III methylase) (urogen III methylase) (SUMT) (urogen III methylase) (UROM)	AL123456.3	0.0	1.5103955199348099e-99	6.156372139254285e-96	2.489688133283211e-24	6.720509159776404e-23	ES
Rv0512	Probable delta-aminolevulinic acid dehydratase HemB (porphobilinogen synthase) (ALAD) (ALADH)	AL123456.3	0.0	1.35166714454816e-92	5.5093952811783e-89	3.03589634656834e-27	1.0226705379018639e-25	ES
Rv0513	Possible conserved transmembrane protein	AL123456.3	1.5888692263431201	0.139351303268953	1.0	0.9763296468774226	1.0	NE
Rv0514	Possible transmembrane protein	AL123456.3	4.512119709035944	0.00047758074861162843	1.0	0.75	1.0	NE
Rv0515	Conserved 13E12 repeat family protein	AL123456.3	2.1061370188350423	1.3854065793530011e-40	5.646917217442832e-37	0.9999961853027336	1.0	GA
Rv0516c	Possible anti-anti-sigma factor	AL123456.3	3.99701873750653	3.690380383899845e-13	1.5041990444775767e-09	0.9980468749999997	1.0	GA
Rv0517	Possible membrane acyltransferase	AL123456.3	3.7664396904530446	1.0396675908004248e-55	4.237685100102532e-52	0.9999995231628419	1.0	GA
Rv0518	Possible exported protein	AL123456.3	1.667668729423321	2.90498439276307e-10	1.1840716384902271e-06	0.8483723205558874	1.0	GA
Rv0519c	Possible conserved membrane protein	AL123456.3	2.2806819642449034	4.1679882165872005e-12	1.698871997080943e-08	0.9957891720964204	1.0	GA
Rv0520	Possible methyltransferase/methylase (fragment)	AL123456.3	3.07725642205285	3.895265158594877e-15	1.5877100786432717e-11	0.96875	1.0	GA
Rv0521	Possible methyltransferase/methylase (fragment)	AL123456.3	1.1071403068682775	0.23079242163934444	1.0	0.96875	1.0	NE
Rv0522	Probable GABA permease GabP (4-amino butyrate transport carrier) (GAMA-aminobutyrate permease)	AL123456.3	1.6786899383383156	2.5079137887552165e-06	0.010222256602966263	0.9998817824354047	1.0	GA
Rv0523c	Conserved protein	AL123456.3	0.8862659520736744	0.2813292805430567	1.0	0.06002217924709573	0.27519730327464814	NE
Rv0524	Probable glutamate-1-semialdehyde 2,1-aminomutase HemL (GSA) (glutamate-1-semialdehyde aminotransferase) (GSA-at)	AL123456.3	0.0	2.2490642521200043e-89	9.167185891641138e-86	5.277227007606895e-33	2.793503543247494e-31	ES
Rv0525	Conserved protein	AL123456.3	0.0	3.6945251506260686e-41	1.5058884513951855e-37	1.6648527446996436e-11	1.567191636811951e-10	ES
Rv0526	Possible thioredoxin protein (thiol-disulfide interchange protein)	AL123456.3	0.004752812201117198	3.0801491128565628e-37	1.2554687784003349e-33	1.0354452493426414e-07	7.786853941550935e-07	ES
Rv0527	Possible cytochrome C-type biogenesis protein CcdA	AL123456.3	0.0025252060140680344	2.395896970182797e-24	9.76567605046508e-21	8.058164035639742e-08	6.082421594308813e-07	ES
Rv0528	Probable conserved transmembrane protein	AL123456.3	0.0	1.215583875687175e-106	4.954719877300926e-103	3.962613773000016e-26	1.2144070480261704e-24	ES
Rv0529	Possible cytochrome C-type biogenesis protein CcsA	AL123456.3	0.0	6.19647428174209e-76	2.525682917238076e-72	1.7612574597368832e-16	2.3771143728104425e-15	ES
Rv0530	Conserved protein	AL123456.3	1.64795645087785	4.857956709748904e-12	1.9801031548936533e-08	0.9999874320695334	1.0	GA
Rv0530A	Conserved protein	AL123456.3	4.515497880067901	1.1963407050940338e-11	4.876284713963282e-08	0.8749999999999999	1.0	GA
Rv0531	Possible conserved membrane protein	AL123456.3	0.13036610138023336	1.3671234627288698e-12	5.572395234082873e-09	0.6489110603278166	1.0	GD
Rv0532	PE-PGRS family protein PE_PGRS6	AL123456.3	0.9336180227430309	0.29043700723962806	1.0	0.9962996683683022	1.0	NE
Rv0533c	3-oxoacyl-[acyl-carrier-protein] synthase III FabH (beta-ketoacyl-ACP synthase III) (KAS III)	AL123456.3	2.97927732463348	1.2475321165258797e-10	5.084940906959486e-07	0.9997558593749988	1.0	GA
Rv0534c	1,4-dihydroxy-2-naphthoate octaprenyltransferase MenA (DHNA-octaprenyltransferase)	AL123456.3	0.0	2.1036179180723377e-51	8.574346634062848e-48	6.887031655793714e-14	7.669819953282836e-13	ES
Rv0535	Probable 5'-methylthioadenosine phosphorylase Pnp (MTA phosphorylase)	AL123456.3	0.5491552587372494	0.13310035928570207	1.0	0.8570112607137487	1.0	NE
Rv0536	Probable UDP-glucose 4-epimerase GalE3 (galactowaldenase) (UDP-galactose 4-epimerase) (uridine diphosphate galactose 4-epimerase) (uridine diphospho-galactose 4-epimerase)	AL123456.3	0.5512630070434736	4.7115233705769204e-07	0.0019204169258471527	0.9979856747371865	1.0	GD
Rv0537c	Probable integral membrane protein	AL123456.3	2.1555467581368744	1.698063448581352e-16	6.921306616417591e-13	0.999999046325684	1.0	GA
Rv0538	Possible conserved membrane protein	AL123456.3	1.0389845881140634	0.3524776529978544	1.0	0.8453921530421095	1.0	NE
Rv0539	Probable dolichyl-phosphate sugar synthase (dolichol-phosphate sugar synthetase) (dolichol-phosphate sugar transferase) (sugar phosphoryldolichol synthase)	AL123456.3	0.3924115316515435	0.260360477954763	1.0	0.8767072144931344	1.0	NE
Rv0540	Conserved hypothetical protein	AL123456.3	0.4867380608401877	1.0793130616949118e-11	4.399280039468461e-08	0.9861407206013456	1.0	GD
Rv0541c	Probable conserved integral membrane protein	AL123456.3	0.2368509779863341	3.640430729275549e-36	1.4838395652527138e-32	0.22265153782782202	0.8932358938840577	GD
Rv0542c	Possible O-succinylbenzoic acid--CoA ligase MenE (OSB-CoA synthetase) (O-succinylbenzoate-CoA synthase)	AL123456.3	0.0	2.868361220942295e-65	1.1691440336560794e-61	2.1799309558797748e-14	2.4750413861186526e-13	ES
Rv0543c	Conserved protein	AL123456.3	0.0	5.1958252749787563e-05	0.21178183820813412	0.004043974037450002	0.021603195513297785	GD
Rv0544c	Possible conserved transmembrane protein	AL123456.3	0.9290875099776118	0.9035945767245004	1.0	0.9693918658570794	1.0	NE
Rv0545c	Probable low-affinity inorganic phosphate transporter integral membrane protein PitA	AL123456.3	0.8405634060247217	0.204467799829686	1.0	0.9999389648437513	1.0	NE
Rv0546c	Conserved protein	AL123456.3	3.4348773156507586	0.01677345266836667	1.0	0.8473244374134465	1.0	NE
Rv0547c	Possible oxidoreductase	AL123456.3	1.8509027767491981	6.904226970103488e-08	0.0002814162913014182	0.9990234375000006	1.0	GA
Rv0548c	Naphthoate synthase MenB (dihydroxynaphthoic acid synthetase) (DHNA synthetase)	AL123456.3	0.0	4.5132042535676115e-62	1.8395820537541584e-58	3.9993573198889977e-17	5.679923496817963e-16	ES
Rv0549c	Possible toxin VapC3	AL123456.3	1.041959773938824	0.5348966521196592	1.0	0.9375000000000002	1.0	NE
Rv0550c	Possible antitoxin VapB3	AL123456.3	1.8713838197872341	0.054749823731802615	1.0	0.8749999999999999	1.0	NE
Rv0551c	Probable fatty-acid-CoA ligase FadD8 (fatty-acid-CoA synthetase) (fatty-acid-CoA synthase)	AL123456.3	1.304812572216339	0.24650901712405326	1.0	0.9999999998835952	1.0	NE
Rv0552	Conserved protein	AL123456.3	1.0281811808125383	0.02899937611984467	1.0	0.9997408920303601	1.0	NE
Rv0553	Probable muconate cycloisomerase MenC (cis,cis-muconate lactonizing enzyme) (MLE)	AL123456.3	0.0	7.661543969422789e-52	3.122845321936729e-48	4.649327243444349e-12	4.490677214284162e-11	ES
Rv0554	Possible peroxidase BpoC (non-haem peroxidase)	AL123456.3	1.5311417436303305	0.09076217897559286	1.0	0.9999389648437513	1.0	NE
Rv0555	Probable bifunctional menaquinone biosynthesis protein MenD : 2-succinyl-6-hydroxy-2,4-cyclohexadiene-1-carboxylate synthase (SHCHC synthase) + 2-oxoglutarate decarboxylase (alpha-ketoglutarate decarboxylase) (KDC)	AL123456.3	0.0	8.95696880800719e-67	3.6508604861437306e-63	1.0058790445228391e-13	1.1021405874933043e-12	ES
Rv0556	Probable conserved transmembrane protein	AL123456.3	0.0	5.962844813689685e-72	2.4304555460599158e-68	1.4774665316039484e-15	1.847286375097452e-14	ES
Rv0557	Mannosyltransferase MgtA	AL123456.3	0.06643323784591246	4.3196567423380256e-38	1.7606920881769792e-34	0.00027326037495946354	0.0016283761525362184	ES
Rv0558	Probable ubiquinone/menaquinone biosynthesis methyltransferase MenH (2-heptaprenyl-1,4-naphthoquinone methyltransferase)	AL123456.3	0.0	6.728528379784834e-77	2.7425481676002983e-73	2.7963144027156312e-19	4.9990252216968915e-18	ES
Rv0559c	Possible conserved secreted protein	AL123456.3	1.9402199460446306	1.7133115437067232e-06	0.006983457852148604	0.9921875000000007	1.0	GA
Rv0560c	Possible benzoquinone methyltransferase (methylase)	AL123456.3	0.2614591468190525	1.8835339331063626e-09	7.677284311341534e-06	0.08277458145352473	0.3698429994758544	GD
Rv0561c	Possible oxidoreductase	AL123456.3	0.2896596264168303	3.707045600918174e-21	1.510991786934248e-17	0.2359979061447095	0.9330043311792784	GD
Rv0562	Probable polyprenyl-diphosphate synthase GrcC1 (polyprenyl pyrophosphate synthetase)	AL123456.3	0.0	1.342871630287353e-69	5.473544765051251e-66	2.8255099280680884e-18	4.4987415885959096e-17	ES
Rv0563	Probable protease transmembrane protein heat shock protein HtpX	AL123456.3	0.6949968060775076	0.6633210639030224	1.0	0.999511718750001	1.0	NE
Rv0564c	Probable glycerol-3-phosphate dehydrogenase [NAD(P)+] GpdA1 (NAD(P)H-dependent glycerol-3-phosphate dehydrogenase) (NAD(P)H-dependent dihydroxyacetone-phosphate reductase)	AL123456.3	1.8898866284920073	0.0007963157072811566	1.0	0.9987498076544675	1.0	NE
Rv0565c	Probable monooxygenase	AL123456.3	0.8815436868074293	0.23264563308116026	1.0	0.9999722023484345	1.0	NE
Rv0566c	Conserved protein	AL123456.3	1.1964589924154825	0.13545059289121128	1.0	0.9843750000000003	1.0	NE
AL123456.3_658109-658189_+	tRNA-Tyr	AL123456.3	0.0	8.161411743444764e-16	3.3265914266280856e-12	8.036123860831428e-05	0.0005023809947354126	ES
Rv0567	Probable methyltransferase/methylase	AL123456.3	2.4454162097784824	2.047120786135621e-24	8.344064324288791e-21	0.978828382971475	1.0	GA
Rv0568	Possible cytochrome P450 135B1 Cyp135B1	AL123456.3	1.7578410913771334	0.00023459202532843205	0.956197095238689	0.9988790584970804	1.0	GA
Rv0569	Conserved protein	AL123456.3	2.8738799409800437	3.189266026653593e-09	1.2999448324640045e-05	0.9375000000000002	1.0	GA
Rv0570	Probable ribonucleoside-diphosphate reductase (large subunit) NrdZ (ribonucleotide reductase)	AL123456.3	0.7077834642466153	1.4602715158964932e-13	5.952066698794106e-10	0.6512798490686216	1.0	NE
Rv0571c	Conserved protein	AL123456.3	0.3434712491079065	6.9964208246672596e-12	2.851741128134375e-08	0.7292625584026264	1.0	GD
Rv0572c	Hypothetical protein	AL123456.3	2.5338939307711312	1.2126531747332116e-14	4.9427743402125706e-11	0.9960937500000009	1.0	GA
Rv0573c	Nicotinic acid phosphoribosyltransferase PncB2	AL123456.3	0.9399348508965951	0.018250663746447206	1.0	0.8868541497899567	1.0	NE
Rv0574c	Conserved hypothetical protein	AL123456.3	1.6135398298164616	0.00011783272718142854	0.48028619599150274	0.9942488646684499	1.0	GA
Rv0575c	Possible oxidoreductase	AL123456.3	1.6878422225904643	7.464479032330432e-05	0.3042521653577884	0.9897584986929399	1.0	GA
Rv0576	Probable transcriptional regulatory protein (possibly ArsR-family)	AL123456.3	0.5765356646596846	6.026974269520387e-06	0.024565947122565098	0.9941303584026489	1.0	GD
Rv0577	Conserved protein TB27.3	AL123456.3	2.046003560943411	2.4038684855081043e-16	9.798167946931034e-13	0.9999389648437513	1.0	GA
Rv0578c	PE-PGRS family protein PE_PGRS7	AL123456.3	0.20468125539773996	1.4064974606394957e-16	5.732883649566584e-13	0.7134549885043813	1.0	GD
Rv0579	Conserved hypothetical protein	AL123456.3	1.359820031369994	0.05494785821592525	1.0	0.9999694824218766	1.0	NE
Rv0580c	Conserved protein	AL123456.3	0.9981626709106035	0.0032919722389270377	1.0	0.6395537821555174	1.0	NE
Rv0581	Possible antitoxin VapB26	AL123456.3	1.8377323271799695	0.034729365756915855	1.0	0.9375000000000002	1.0	NE
Rv0582	Possible toxin VapC26. Contains PIN domain.	AL123456.3	0.350599987812068	4.09006804914973e-11	1.66711173683343e-07	0.960838096944934	1.0	GD
Rv0583c	Probable conserved lipoprotein LpqN	AL123456.3	2.064398086313249	7.467746585093532e-07	0.0030438535080841234	0.9960937500000009	1.0	GA
Rv0584	Possible conserved exported protein	AL123456.3	1.198315317521825	0.21376295984320215	1.0	0.999999966478199	1.0	NE
Rv0585c	Probable conserved integral membrane protein	AL123456.3	0.279039027424701	3.274177353689369e-42	1.3345546893637868e-38	0.0007865866696235154	0.0044966721814662675	ES
Rv0586	Probable transcriptional regulatory protein Mce2R (GntR-family)	AL123456.3	0.21525313639136673	3.5946904354444246e-21	1.4651958214871475e-17	0.5369111380782436	1.0	GD
Rv0587	Conserved hypothetical integral membrane protein YrbE2A	AL123456.3	0.5085242270058244	2.0020470969386925e-13	8.160343967122111e-10	0.9961265428905146	1.0	GD
Rv0588	Conserved hypothetical integral membrane protein YrbE2B	AL123456.3	0.522739462917137	1.2074518778906412e-12	4.921573854282254e-09	0.942215281179298	1.0	GD
Rv0589	Mce-family protein Mce2A	AL123456.3	0.3389318106841862	3.7308030665278797e-29	1.5206753299167639e-25	0.35031034140183076	1.0	GD
Rv0590	Mce-family protein Mce2B	AL123456.3	0.976462479561458	3.482334487037976e-08	0.0001419399536916679	0.5996877193313201	1.0	NE
Rv0590A	Mce-family related protein	AL123456.3	0.9160522256061085	1.2173587950997465e-05	0.04961954448826567	0.01620454734071711	0.08104261958375822	NE
Rv0591	Mce-family protein Mce2C	AL123456.3	0.6261362426718349	2.7735176502974246e-13	1.1304857942612302e-09	0.8417112598035255	1.0	GD
Rv0592	Mce-family protein Mce2D	AL123456.3	0.4949913527091753	1.1438926491547412e-25	4.662506437954725e-22	0.5513272015598766	1.0	GD
Rv0593	Possible Mce-family lipoprotein LprL (Mce-family lipoprotein Mce2E)	AL123456.3	0.8392889943552404	0.9482611301644501	1.0	0.9977918819761011	1.0	NE
Rv0594	Mce-family protein Mce2F	AL123456.3	2.561146953836388	1.896291419717365e-32	7.72928382676798e-29	0.9999999990686694	1.0	GA
Rv0595c	Possible toxin VapC4	AL123456.3	1.7806467871539793	0.0030020660224634337	1.0	0.9960937500000009	1.0	NE
Rv0596c	Possible antitoxin VapB4	AL123456.3	0.15894773101662907	7.196391208364805e-10	2.9332490565294945e-06	0.4458216042080127	1.0	GD
Rv0597c	Conserved hypothetical protein	AL123456.3	0.6245115757163548	0.3688717820917815	1.0	0.9996390061365553	1.0	NE
Rv0598c	Possible toxin VapC27. Contains PIN domain.	AL123456.3	1.3001276496570466	0.9857122571893774	1.0	0.9921875000000007	1.0	NE
Rv0599c	Possible antitoxin VapB27	AL123456.3	0.2645207901906489	2.406002732531202e-06	0.009806867137797179	0.9783558492004887	1.0	GD
Rv0600c	Two component sensor kinase [second part]	AL123456.3	2.398020397437205	0.47918877668822324	1.0	0.914635225700462	1.0	NE
Rv0601c	Two component sensor kinase [first part]	AL123456.3	0.6176872030092695	3.848781055297746e-05	0.15687631581393613	0.01201828024580084	0.06130977507119427	GD
Rv0602c	Two component DNA binding transcriptional regulatory protein TcrA	AL123456.3	0.9410123901614885	0.7037588550635795	1.0	0.9941712428237478	1.0	NE
Rv0603	Possible exported protein	AL123456.3	0.4529889684773086	0.0010108524877828404	1.0	0.75	1.0	NE
Rv0604	Probable conserved lipoprotein LpqO	AL123456.3	1.226947419723426	0.03331748435922157	1.0	0.9921875000000007	1.0	NE
Rv0605	Possible resolvase	AL123456.3	1.941772012052665	5.841906567505571e-14	2.3811611169152706e-10	0.9983141220717756	1.0	GA
Rv0606	Possible transposase (fragment)	AL123456.3	0.8836741031311008	0.6675173659802436	1.0	0.8073266429263911	1.0	NE
Rv0607	Hypothetical protein	AL123456.3	0.6762397640188245	0.18032682844849068	1.0	0.5	1.0	NE
Rv0608	Possible antitoxin VapB28	AL123456.3	0.5212875030034073	0.7859733436877857	1.0	0.75	1.0	NE
Rv0609	Possible toxin VapC28. Contains PIN domain.	AL123456.3	0.2953180183586167	0.001303007348788001	1.0	0.9921875000000007	1.0	NE
Rv0609A	Conserved hypothetical protein	AL123456.3	0.8790602406544814	0.028685814779548846	1.0	0.75	1.0	NE
AL123456.3_704187-704247_+	Putative small regulatory RNA	AL123456.3	1.0907539520939427	0.1616663275951431	1.0	0.5	1.0	NE
Rv0610c	Hypothetical protein	AL123456.3	0.8326867305391324	0.26867042346739267	1.0	0.32960180887313845	1.0	NE
Rv0611c	Hypothetical protein	AL123456.3	1.874911854712582	4.940714202293963e-05	0.20138351088550194	0.9998779296874981	1.0	GA
Rv0612	Conserved hypothetical protein	AL123456.3	0.6064208302592174	0.012719029315267147	1.0	0.9843750000000003	1.0	NE
Rv0613c	Unknown protein	AL123456.3	1.1227379306179344	0.013083788913540478	1.0	0.999992370605471	1.0	NE
Rv0614	Conserved hypothetical protein	AL123456.3	1.478772755755747	0.007769793014586123	1.0	0.9988568945285918	1.0	NE
Rv0615	Probable integral membrane protein	AL123456.3	1.6234755815322979	0.26390138103343497	1.0	0.8761628711683784	1.0	NE
Rv0616c	Hypothetical protein	AL123456.3	1.75454267459594	0.04989869935048456	1.0	0.24025099507937484	0.9470629167732416	NE
Rv0616A	Possible antitoxin VapB29	AL123456.3	0.7055722209243731	1.122752940150322e-06	0.0045763409840527125	0.75	1.0	NE
Rv0617	Possible toxin VapC29. Contains PIN domain.	AL123456.3	4.740694734876992	0.003002117057542677	1.0	0.8749999999999999	1.0	NE
Rv0618	Probable galactose-1-phosphate uridylyltransferase GalTa [first part]	AL123456.3	0.44336904233113983	1.9920252156537337e-07	0.0008119494779004618	0.9843750000000003	1.0	GD
Rv0619	Probable galactose-1-phosphate uridylyltransferase GalTb [second part]	AL123456.3	0.43895880038775986	4.739675263782394e-20	1.931891637517704e-16	0.12036205250710108	0.5186001332124144	GD
Rv0620	Probable galactokinase GalK (galactose kinase)	AL123456.3	0.24700604830320913	4.612099840795472e-24	1.8798918951082346e-20	0.022288966054048353	0.10987599233045711	GD
Rv0621	Possible membrane protein	AL123456.3	0.44983277447740116	0.00013759469808877269	0.5608359894098375	0.4643514292920778	1.0	GD
Rv0622	Possible membrane protein	AL123456.3	1.118534818349629	1.1819399512189911e-05	0.048175872411686076	0.05563664026702932	0.25711445093924207	NE
Rv0623	Possible antitoxin VapB30	AL123456.3	1.042227882119787	0.036023170296094774	1.0	0.8749999999999999	1.0	NE
Rv0624	Possible toxin VapC30. Contains PIN domain.	AL123456.3	1.2149426599851259	0.3148952195359558	1.0	0.9921875000000007	1.0	NE
Rv0625c	Probable conserved transmembrane protein	AL123456.3	1.1167198478768108	0.14356129891733557	1.0	0.9157415605754066	1.0	NE
Rv0626	Possible antitoxin VapB5	AL123456.3	0.8803674503944954	1.5991574323479348e-05	0.06518165694250182	0.8850478723838164	1.0	NE
Rv0627	Possible toxin VapC5	AL123456.3	0.0035608708931837763	4.0180859906485617e-07	0.0016377718497883537	0.0015827840071264603	0.008753633124894779	ES
Rv0628c	Conserved hypothetical protein	AL123456.3	0.8163029636605414	0.20988958384376932	1.0	0.8895699108987025	1.0	NE
Rv0629c	Probable exonuclease V (alpha chain) RecD (exodeoxyribonuclease V alpha chain) (exodeoxyribonuclease V polypeptide)	AL123456.3	0.4806199710184102	1.8823192100975754e-16	7.672333100357718e-13	0.2651799469209208	1.0	GD
Rv0630c	Probable exonuclease V (beta chain) RecB (exodeoxyribonuclease V beta chain)(exodeoxyribonuclease V polypeptide) (chi-specific endonuclease)	AL123456.3	0.47196768506333575	1.694239518897062e-35	6.905720279024424e-32	0.6531700103227277	1.0	GD
Rv0631c	Probable exonuclease V (gamma chain) RecC (exodeoxyribonuclease V gamma chain)(exodeoxyribonuclease V polypeptide)	AL123456.3	0.27484607550966494	4.191515788521778e-14	1.7084618354014766e-10	0.5026006345159777	1.0	GD
Rv0632c	Probable enoyl-CoA hydratase EchA3 (enoyl hydrase) (unsaturated acyl-CoA hydratase) (crotonase)	AL123456.3	0.6280749731549882	0.0038093750705690543	1.0	0.9999389648437513	1.0	NE
Rv0633c	Possible exported protein	AL123456.3	1.9039001505442628	3.6760742117029945e-09	1.4983678486901406e-05	0.9855498444488129	1.0	GA
Rv0634c	Possible glyoxalase II (hydroxyacylglutathione hydrolase) (GLX II)	AL123456.3	1.4635229909317635	0.09598874529557795	1.0	0.9998779296874981	1.0	NE
Rv0634A	Unknown protein	AL123456.3	1.155587386971537	0.6286048735969851	1.0	0.9843750000000003	1.0	NE
AL123456.3_731494-731566_+	tRNA-Thr	AL123456.3	0.0	4.7250988957719246e-20	1.9259503099166365e-16	0.00018434344786145136	0.0011197971586934066	ES
AL123456.3_731603-731676_+	tRNA-Met	AL123456.3	0.0	1.2486186542188968e-22	5.089369634596224e-19	2.0800289356841707e-05	0.0001347885205381348	ES
Rv0634B	50S ribosomal protein L33 RpmG2	AL123456.3	0.0009162727218308941	3.1172839106499103e-21	1.2706049219809034e-17	1.2718388053093262e-05	8.37482224626949e-05	ES
Rv0635	(3R)-hydroxyacyl-ACP dehydratase subunit HadA	AL123456.3	0.0	7.274901034346926e-72	2.965249661599807e-68	2.6917720483818292e-18	4.319552310710369e-17	ES
Rv0636	(3R)-hydroxyacyl-ACP dehydratase subunit HadB	AL123456.3	0.0	5.866457682024515e-34	2.3911681511931923e-30	2.366376345257318e-12	2.3874628671457497e-11	ES
Rv0637	(3R)-hydroxyacyl-ACP dehydratase subunit HadC	AL123456.3	0.44142085143271426	4.036282620223409e-08	0.00016451887960030617	0.750332109946606	1.0	GD
AL123456.3_733524-733596_+	tRNA-Trp	AL123456.3	0.0	1.875693993898817e-08	7.645328719131578e-05	0.0072429773664999435	0.03765609151256858	GD
Rv0638	Probable preprotein translocase SecE1	AL123456.3	0.0	1.1306031721521482e-44	4.608338529692156e-41	6.724845013350387e-14	7.509717335456487e-13	ES
Rv0639	Probable transcription antitermination protein NusG	AL123456.3	0.0	2.3848314639292238e-55	9.720573046975517e-52	1.6860756586982154e-15	2.0888888707762695e-14	ES
Rv0640	50S ribosomal protein L11 RplK	AL123456.3	0.0	3.054316316376063e-18	1.2449393305548832e-14	3.066665326617682e-07	2.248152494836991e-06	ES
Rv0641	50S ribosomal protein L1 RplA	AL123456.3	0.0	1.667890575671901e-28	6.798321986438669e-25	2.9142464476031198e-12	2.8831234272889117e-11	ES
Rv0642c	Methoxy mycolic acid synthase 4 MmaA4 (methyl mycolic acid synthase 4) (MMA4) (hydroxy mycolic acid synthase)	AL123456.3	4.505592372944438	2.93939067372806e-37	1.1980956386115573e-33	0.9999845979228816	1.0	GA
Rv0643c	Methoxy mycolic acid synthase 3 MmaA3 (methyl mycolic acid synthase 3) (MMA3) (hydroxy mycolic acid synthase)	AL123456.3	2.952977268973161	1.1474292753511752e-37	4.67692172633139e-34	0.9999998293841861	1.0	GA
Rv0644c	Methoxy mycolic acid synthase 2 MmaA2 (methyl mycolic acid synthase 2) (MMA2) (hydroxy mycolic acid synthase)	AL123456.3	5.210564485560748	3.0778350258044514e-65	1.2545255565178943e-61	0.9989010225269059	1.0	GA
Rv0645c	Methoxy mycolic acid synthase 1 MmaA1 (methyl mycolic acid synthase 1) (MMA1) (hydroxy mycolic acid synthase)	AL123456.3	5.7864309667977025	9.843782884523264e-117	4.0123259037316823e-113	0.999999046325684	1.0	GA
Rv0646c	Probable lipase/esterase LipG	AL123456.3	0.8388474640308352	0.9558392918847887	1.0	0.908017595329096	1.0	NE
Rv0647c	Conserved protein	AL123456.3	0.0	1.5854366028544426e-41	6.462239593234708e-38	5.511796714388838e-11	5.071350656399301e-10	ES
Rv0648	Alpha-mannosidase	AL123456.3	1.21241795471036	2.8530790788174977e-06	0.01162915032526012	0.9999995196207739	1.0	NE
Rv0649	Possible malonyl CoA-acyl carrier protein transacylase FabD2 (MCT)	AL123456.3	0.4167994332178767	0.02123780574845672	1.0	0.9375000000000002	1.0	NE
Rv0650	Possible sugar kinase	AL123456.3	1.55746525111772	0.011480028608283644	1.0	0.9843750000000003	1.0	NE
Rv0651	50S ribosomal protein L10 RplJ	AL123456.3	0.0	1.4248730036275167e-37	5.807782362785759e-34	1.079580572828502e-11	1.0281239287030314e-10	ES
Rv0653c	Possible transcriptional regulatory protein (probably TetR-family)	AL123456.3	0.7856624477616676	0.5853424858626286	1.0	0.9990234375000006	1.0	NE
Rv0654	Probable dioxygenase	AL123456.3	1.9415355712928364	1.286817814130484e-37	5.245069410395853e-34	0.9999900127136087	1.0	GA
Rv0655	Possible ribonucleotide-transport ATP-binding protein ABC transporter Mkl	AL123456.3	1.5450575511710698	0.0009194996594189672	1.0	0.9998388754711074	1.0	NE
Rv0656c	Possible toxin VapC6	AL123456.3	1.756347427591902	0.0019100686356384644	1.0	0.96875	1.0	NE
Rv0657c	Possible antitoxin VapB6	AL123456.3	1.007298769327905	0.45443551597546483	1.0	0.75	1.0	NE
Rv0658c	Probable conserved integral membrane protein	AL123456.3	1.4032412904601497	0.8666971198035756	1.0	0.8968840007919361	1.0	NE
Rv0659c	Toxin MazF2	AL123456.3	3.8606011040681794	2.4148326521561206e-05	0.09842857890188347	0.8993401877368945	1.0	GA
Rv0660c	Possible antitoxin MazE2	AL123456.3	3.9117443397265728	2.8518285846480174e-06	0.011624053311025319	0.75	1.0	GA
Rv0661c	Possible toxin VapC7	AL123456.3	1.5659237692091392	0.02091175799368251	1.0	0.96875	1.0	NE
Rv0663	Possible arylsulfatase AtsD (aryl-sulfate sulphohydrolase) (arylsulphatase)	AL123456.3	0.5680467760127994	1.987609956738554e-19	8.101498183666346e-16	0.9999357443627507	1.0	GD
Rv0664	Possible antitoxin VapB8	AL123456.3	1.2542118148792185	0.8811556385021545	1.0	0.8749999999999999	1.0	NE
Rv0665	Possible toxin VapC8	AL123456.3	0.7891331635712415	0.7274041346969131	1.0	0.96875	1.0	NE
Rv0667	DNA-directed RNA polymerase (beta chain) RpoB (transcriptase beta chain) (RNA polymerase beta subunit)	AL123456.3	0.0	5.754202695019899e-208	2.345413018490111e-204	3.102079994922359e-55	7.794995659772528e-53	ES
Rv0668	DNA-directed RNA polymerase (beta' chain) RpoC (transcriptase beta' chain) (RNA polymerase beta' subunit).	AL123456.3	0.0	4.504803711243706e-185	1.8361579927029345e-181	4.030341498881351e-44	4.978082408921329e-42	ES
Rv0669c	Possible hydrolase	AL123456.3	1.38999662842622	0.008299322486098307	1.0	0.9998155790519547	1.0	NE
Rv0670	Probable endonuclease IV End (endodeoxyribonuclease IV) (apurinase)	AL123456.3	1.128781883430953	0.02976336810071427	1.0	0.96875	1.0	NE
Rv0671	Possible conserved lipoprotein LpqP	AL123456.3	0.997429890117966	0.14771831667041693	1.0	0.9994146488953006	1.0	NE
Rv0672	Probable acyl-CoA dehydrogenase FadE8	AL123456.3	0.8860004112240671	0.011044459977428327	1.0	0.9992161549042489	1.0	NE
Rv0673	Possible enoyl-CoA hydratase EchA4 (enoyl hydrase) (unsaturated acyl-CoA hydratase) (crotonase)	AL123456.3	0.6502835789356465	0.003782343337662855	1.0	0.18699973038195017	0.7691330989271734	NE
Rv0674	Conserved hypothetical protein	AL123456.3	0.08522996637981313	2.527141316171056e-19	1.0300628004713224e-15	0.001970502796250964	0.010780898520159635	GD
Rv0675	Probable enoyl-CoA hydratase EchA5 (enoyl hydrase) (unsaturated acyl-CoA hydratase) (crotonase)	AL123456.3	0.20570141969434402	9.679885395543489e-07	0.003945521287223526	0.7331355523617114	1.0	GD
Rv0676c	Probable conserved transmembrane transport protein MmpL5	AL123456.3	2.3371949271192	5.840991193727734e-24	2.3807880105634246e-20	0.9999999997671589	1.0	GA
Rv0677c	Possible conserved membrane protein MmpS5	AL123456.3	1.6024014088728142	0.0006486746604221314	1.0	0.9843750000000003	1.0	NE
Rv0678	Conserved protein	AL123456.3	1.963238040197968	9.601087194347214e-11	3.913403140415925e-07	0.96875	1.0	GA
Rv0679c	Conserved threonine rich protein	AL123456.3	2.920255915325747	0.004786182906683085	1.0	0.9843750000000003	1.0	NE
Rv0680c	Probable conserved transmembrane protein	AL123456.3	1.481578786954098	0.0005487573787153109	1.0	0.8749999999999999	1.0	NE
Rv0681	Probable transcriptional regulatory protein (possibly TetR-family)	AL123456.3	1.4261837535144644	1.9118301418160222e-05	0.07792619658042106	0.9998779296874981	1.0	NE
Rv0682	30S ribosomal protein S12 RpsL	AL123456.3	0.0	3.245567304427978e-51	1.3228932332848436e-47	1.847680366717347e-11	1.7352869066220983e-10	ES
Rv0683	30S ribosomal protein S7 RpsG	AL123456.3	0.0	3.433206747114096e-29	1.3993750701237055e-25	1.248472898858666e-09	1.0513999040801491e-08	ES
Rv0684	Probable elongation factor G FusA1 (EF-G)	AL123456.3	0.0	6.236292682464378e-190	2.5419128973724807e-186	1.2818769245441708e-39	1.30623258611051e-37	ES
Rv0685	Probable iron-regulated elongation factor TU Tuf (EF-TU)	AL123456.3	0.0	5.640245278243054e-52	2.298963975411869e-48	6.00754645317586e-11	5.490304785458476e-10	ES
Rv0686	Probable membrane protein	AL123456.3	3.01778500024887	8.119042472207925e-33	3.30932171167195e-29	0.9997558593749988	1.0	GA
Rv0687	Probable short-chain type dehydrogenase/reductase	AL123456.3	0.32448790035000724	8.212423932140254e-17	3.3473839947403675e-13	0.9871929122853769	1.0	GD
Rv0688	Putative ferredoxin reductase	AL123456.3	0.9194396306638254	0.2500147441628148	1.0	0.9999702430539531	1.0	NE
Rv0689c	Hypothetical protein	AL123456.3	1.8297108724641113	0.04342100156717004	1.0	0.5325602909610511	1.0	NE
Rv0690c	Conserved hypothetical protein	AL123456.3	0.8084061320657895	0.0441283558055355	1.0	0.4039339654640138	1.0	NE
Rv0691c	Probable transcriptional regulatory protein	AL123456.3	1.2652885400976812	0.046216341670788565	1.0	0.9529700706767584	1.0	NE
Rv0691A	Mycofactocin precursor protein	AL123456.3	1.6400380501442806	0.4676486072631906	1.0	0.8749999999999999	1.0	NE
Rv0692	Conserved hypothetical protein	AL123456.3	0.8708490619601255	0.9564935727934357	1.0	0.8360241418821802	1.0	NE
Rv0693	Probable coenzyme PQQ synthesis protein E PqqE (coenzyme PQQ synthesis protein III)	AL123456.3	0.5946509495057009	1.507359938834619e-13	6.143999110689907e-10	0.12506373893314135	0.5354619746759287	GD
Rv0694	Possible L-lactate dehydrogenase (cytochrome) LldD1	AL123456.3	0.14535081093076624	3.4010724747860365e-32	1.3862771407227884e-28	0.622198606960482	1.0	GD
Rv0695	Conserved hypothetical protein	AL123456.3	0.24519688439208487	8.673788055832104e-17	3.5354360115571655e-13	0.9112430530262278	1.0	GD
Rv0696	Probable membrane sugar transferase	AL123456.3	0.4743957188447465	4.965066356454991e-37	2.0237610468910543e-33	0.9999864991416396	1.0	GD
Rv0697	Probable dehydrogenase	AL123456.3	0.026097054928409635	2.788017618625678e-90	1.1363959813518264e-86	1.6150097521013352e-09	1.3489302765502136e-08	ES
Rv0698	Conserved hypothetical protein	AL123456.3	0.3265892978405143	3.1653917551993207e-16	1.290213679419243e-12	0.055855003752345145	0.2578312517492172	GD
Rv0699	Hypothetical protein	AL123456.3	0.7096036152113756	0.011444817158741778	1.0	0.8749999999999999	1.0	NE
Rv0700	30S ribosomal protein S10 RpsJ (transcription antitermination factor NusE)	AL123456.3	0.0	2.814206145282808e-25	1.1470704248172726e-21	1.454284227437632e-07	1.0876444974377593e-06	ES
Rv0701	50S ribosomal protein L3 RplC	AL123456.3	0.0	1.1882168702971788e-90	4.843171963331301e-87	3.474360715807296e-22	7.78104081188491e-21	ES
Rv0702	50S ribosomal protein L4 RplD	AL123456.3	0.0	4.145939161168405e-47	1.689884802092242e-43	6.154222729672201e-15	7.356191157226948e-14	ES
Rv0703	50S ribosomal protein L23 RplW	AL123456.3	0.0	1.678202276569714e-26	6.840352479298155e-23	6.73419964925058e-08	5.092504224553871e-07	ES
Rv0704	50S ribosomal protein L2 RplB	AL123456.3	0.0	3.723021094427039e-75	1.517503398088461e-71	1.2683327660077258e-20	2.5095749292463543e-19	ES
Rv0705	30S ribosomal protein S19 RpsS	AL123456.3	0.00351648139530375	1.1526178634772371e-11	4.6980704115332185e-08	0.006223949116550712	0.03244094194253287	GD
Rv0706	50S ribosomal protein L22 RplV	AL123456.3	0.0	3.7376195248532005e-39	1.5234537183301644e-35	1.6806955117968026e-09	1.400923293677662e-08	ES
Rv0707	30S ribosomal protein S3 RpsC	AL123456.3	0.0	4.5270777161679987e-63	1.8452368771100761e-59	2.492581956575229e-12	2.5024049396553286e-11	ES
Rv0708	50S ribosomal protein L16 RplP	AL123456.3	0.0	4.875442198260663e-53	1.9872302400110462e-49	5.135263457324728e-15	6.156274662369292e-14	ES
Rv0709	50S ribosomal protein L29 RpmC	AL123456.3	0.00351648139530375	1.2058708303681724e-22	4.915129504580671e-19	8.278799491010041e-05	0.0005159692159840509	ES
Rv0710	30S ribosomal protein S17 RpsQ	AL123456.3	0.0	1.5230749434478654e-41	6.2080534694935e-38	7.834150619975589e-10	6.6524995681292705e-09	ES
Rv0711	Possible arylsulfatase AtsA (aryl-sulfate sulphohydrolase) (arylsulphatase)	AL123456.3	1.6372878045077723	2.8661488806707554e-09	1.1682422837613999e-05	0.9999999999996891	1.0	GA
Rv0712	Conserved protein	AL123456.3	0.34445247159816716	1.112822204352775e-12	4.535863304941911e-09	0.844895445849302	1.0	GD
Rv0713	Probable conserved transmembrane protein	AL123456.3	1.833894045792638	1.2640094455440747e-10	5.152102500037648e-07	0.9990328987218734	1.0	GA
Rv0714	50S ribosomal protein L14 RplN	AL123456.3	0.0	1.2587948831794897e-30	5.1308479438396e-27	2.2064984980472435e-07	1.6263450050706265e-06	ES
Rv0715	50S ribosomal protein L24 RplX	AL123456.3	0.0	8.094057414952778e-25	3.299137802334752e-21	9.778277785835387e-06	6.48069272440082e-05	ES
Rv0716	50S ribosomal protein L5 RplE	AL123456.3	0.0	3.311059538706358e-16	1.3495878679767116e-12	1.9612098443508683e-05	0.00012790226120918622	ES
Rv0717	30S ribosomal protein S14 RpsN1	AL123456.3	0.0	1.43620059532627e-14	5.853953626549875e-11	0.0008093080667220827	0.004620083585377044	ES
Rv0718	30S ribosomal protein S8 RpsH	AL123456.3	0.0	4.9372426569910846e-52	2.012420106989566e-48	1.1255875510125406e-13	1.2299986214281812e-12	ES
Rv0719	50S ribosomal protein L6 RplF	AL123456.3	0.0	1.6902256634460278e-73	6.889359804206009e-70	5.652602950089081e-24	1.4490572090920182e-22	ES
Rv0720	50S ribosomal protein L18 RplR	AL123456.3	0.0	3.0750046956639496e-22	1.2533719139526258e-18	8.455644023327577e-09	6.771160125556622e-08	ES
Rv0721	30S ribosomal protein S5 RpsE	AL123456.3	0.0	2.46538764163195e-37	1.0048920027291827e-33	6.7124374049330624e-09	5.42855056795777e-08	ES
Rv0722	50S ribosomal protein L30 RpmD	AL123456.3	0.03685414683441256	1.05646611942906e-10	4.306155902792849e-07	0.021524357313211874	0.10634337019230497	GD
Rv0723	50S ribosomal protein L15 RplO	AL123456.3	0.0	1.3544033951498711e-08	5.5205482386308745e-05	0.0029450956775360928	0.015878584631795124	GD
Rv0724	Possible protease IV SppA (endopeptidase IV) (signal peptide peptidase)	AL123456.3	0.9368270541561701	0.6373391401489384	1.0	0.9999992125170474	1.0	NE
Rv0725c	Conserved hypothetical protein	AL123456.3	0.4975985361033979	0.052188931163613485	1.0	0.9990234375000006	1.0	NE
Rv0726c	Possible S-adenosylmethionine-dependent methyltransferase	AL123456.3	0.561022479029023	9.018826620997909e-07	0.0036760737307187474	0.8054815699174414	1.0	GD
Rv0727c	Possible L-fuculose phosphate aldolase FucA (L-fuculose-1-phosphate aldolase)	AL123456.3	1.60368520620681	0.0018198029282686823	1.0	0.9998779296874981	1.0	NE
Rv0728c	Possible D-3-phosphoglycerate dehydrogenase SerA2 (phosphoglycerate dehydrogenase) (PGDH)	AL123456.3	1.049856969214724	0.024976971746795567	1.0	0.9873516390452788	1.0	NE
Rv0729	Possible D-xylulose kinase XylB (xylulokinase) (xylulose kinase)	AL123456.3	1.8122774845049356	1.4259269516652489e-12	5.8120782549875545e-09	0.9786872884424913	1.0	GA
Rv0730	GCN5-related N-acetyltransferase	AL123456.3	3.2374238379280724	1.2062278250511085e-07	0.0004916584614908318	0.9375000000000002	1.0	GA
Rv0731c	Possible S-adenosylmethionine-dependent methyltransferase	AL123456.3	2.0420258778027884	9.012181685887697e-07	0.0036733652551678253	0.9990234375000006	1.0	GA
Rv0732	Probable preprotein translocase SecY	AL123456.3	0.0	6.434912116036265e-131	2.622870178496382e-127	2.9531966362817893e-33	1.6049639319312765e-31	ES
Rv0733	Adenylate kinase Adk (ATP-AMP transphosphorylase)	AL123456.3	0.0	1.8983329548882964e-13	7.737605124124696e-10	1.1251994148612432e-06	8.004036326307901e-06	ES
Rv0734	Methionine aminopeptidase MapA (map) (peptidase M) (MetAP)	AL123456.3	0.48702346863856705	0.10987990238470642	1.0	0.4532811645563384	1.0	NE
Rv0735	Probable alternative RNA polymerase sigma factor SigL	AL123456.3	3.3127656511206083	2.2190360378289286e-17	9.044790890190713e-14	0.9921875000000007	1.0	GA
Rv0736	Anti-sigma factor RslA	AL123456.3	0.05666230560023778	1.47706816455237e-15	6.02052983871546e-12	0.13168808133982268	0.5608783903250963	GD
Rv0737	Possible transcriptional regulatory protein	AL123456.3	2.330219582251084	0.05343786733092779	1.0	0.8919104586474709	1.0	NE
Rv0738	Conserved protein	AL123456.3	0.7560559145886343	0.3192770418020223	1.0	0.5	1.0	NE
Rv0739	Conserved hypothetical protein	AL123456.3	2.7802892518073987	6.303739170730433e-26	2.5694040859897244e-22	0.9999961853027336	1.0	GA
Rv0740	Conserved hypothetical protein	AL123456.3	1.6156702650414894	1.137642395247469e-06	0.004637030403028684	0.9990234375000006	1.0	GA
Rv0741	Probable transposase (fragment)	AL123456.3	1.176029747389614	0.2597408785755191	1.0	0.9375000000000002	1.0	NE
Rv0742	PE-PGRS family protein PE_PGRS8	AL123456.3	1.2403621585924285	0.00044891399436440104	1.0	0.9843750000000003	1.0	NE
Rv0743c	Hypothetical protein	AL123456.3	3.42009556426342	6.3403559721427736e-27	2.5843290942453945e-23	0.9086363761851209	1.0	GA
Rv0744c	Possible transcriptional regulatory protein	AL123456.3	0.5238133833406937	7.186705902698245e-05	0.29293013259398043	0.9980468749999997	1.0	GD
Rv0745	Conserved hypothetical protein	AL123456.3	1.1253351668429847	0.01170440760325175	1.0	0.9921875000000007	1.0	NE
Rv0746	PE-PGRS family protein PE_PGRS9	AL123456.3	0.3528705999641525	4.3270869973275476e-11	1.7637206601107084e-07	0.697800180620778	1.0	GD
Rv0747	PE-PGRS family protein PE_PGRS10	AL123456.3	0.8430315702062827	0.2506488130308975	1.0	0.9901129004584248	1.0	NE
Rv0748	Possible antitoxin VapB31	AL123456.3	1.5701759198430831	0.02958315659400001	1.0	0.8749999999999999	1.0	NE
Rv0749	Possible toxin VapC31. Contains PIN domain.	AL123456.3	3.497255266839956	3.7768194228802267e-05	0.15394315967659805	0.96875	1.0	GA
Rv0749A	Hypothetical protein (fragment)	AL123456.3	1.8826005408854223	0.08564610110952837	1.0	0.75	1.0	NE
Rv0750	Conserved hypothetical protein	AL123456.3	0.8890167129889976	0.03376050705276918	1.0	0.96875	1.0	NE
Rv0751c	Probable 3-hydroxyisobutyrate dehydrogenase MmsB (hibadh)	AL123456.3	1.668373977826079	0.47939763168552285	1.0	0.9960937500000009	1.0	NE
Rv0752c	Probable acyl-CoA dehydrogenase FadE9	AL123456.3	0.30657354905490575	8.272430669734212e-13	3.3718427409836646e-09	0.9991285169465635	1.0	GD
Rv0753c	Probable methylmalonate-semialdehyde dehydrogenase MmsA (methylmalonic acid semialdehyde dehydrogenase) (MMSDH)	AL123456.3	0.7022636653316948	0.0027923936743695327	1.0	0.9999753131978011	1.0	NE
Rv0754	PE-PGRS family protein PE_PGRS11	AL123456.3	1.1500070887126579	7.007702939931896e-07	0.002856339718316241	0.9999982156256858	1.0	NE
Rv0755c	PPE family protein PPE12	AL123456.3	0.043601841406200076	1.2124219728452637e-118	4.941831961317295e-115	2.9380474939491275e-12	2.892628402255228e-11	ES
Rv0755A	Putative transposase (fragment)	AL123456.3	6.900642283040216	4.082867924209598e-41	1.6641769659078322e-37	0.9921875000000007	1.0	GA
AL123456.3_850642-850713_-	tRNA-Thr	AL123456.3	0.0	2.7338084617531527e-17	1.114300329010585e-13	0.0018040458392696176	0.009923469420867694	ES
Rv0756c	Unknown protein	AL123456.3	1.7937736246069083	7.362062008585097e-11	3.0007764746992854e-07	0.9921875000000007	1.0	GA
Rv0757	Possible two component system response transcriptional positive regulator PhoP	AL123456.3	1.12980753573629	0.0008296694899689589	1.0	0.9997558593749988	1.0	NE
Rv0758	Possible two component system response sensor kinase membrane associated PhoR	AL123456.3	0.8348872593143842	0.13602099555004066	1.0	0.9999882606611633	1.0	NE
Rv0759c	Conserved hypothetical protein	AL123456.3	1.7105229930435581	0.29692619428044675	1.0	0.75	1.0	NE
Rv0760c	Conserved protein	AL123456.3	0.6158883103667574	0.2791004959622476	1.0	0.9359313257162979	1.0	NE
Rv0761c	Possible zinc-containing alcohol dehydrogenase NAD dependent AdhB	AL123456.3	1.044584428898372	0.014735173579202223	1.0	0.9903817855663947	1.0	NE
Rv0762c	Conserved hypothetical protein	AL123456.3	1.176296239220781	0.49452652720391743	1.0	0.9999389648437513	1.0	NE
Rv0763c	Possible ferredoxin	AL123456.3	0.4504238969715705	0.05755761770427455	1.0	0.8692964293738066	1.0	NE
Rv0764c	Cytochrome P450 51 Cyp51 (CYPL1) (P450-L1A1) (sterol 14-alpha demethylase) (lanosterol 14-alpha demethylase) (P450-14DM)	AL123456.3	0.3641329276188657	1.7374478553354682e-20	7.081837458347368e-17	0.9979897043399992	1.0	GD
Rv0765c	Probable oxidoreductase	AL123456.3	0.2799575473976129	9.075110196637495e-12	3.699014916149443e-08	0.7093134209618313	1.0	GD
Rv0766c	Probable cytochrome P450 123 Cyp123	AL123456.3	0.5834771512735667	2.574748383427644e-32	1.0494674410851077e-28	0.060174990511954504	0.2755879340749737	GD
Rv0767c	Conserved hypothetical protein	AL123456.3	0.3592469480097832	5.569237776146828e-09	2.2700213175574472e-05	0.3287079788914112	1.0	GD
Rv0768	Probable aldehyde dehydrogenase NAD dependent AldA (aldehyde dehydrogenase [NAD+])	AL123456.3	0.234401640460907	6.584841166713633e-52	2.683981259552477e-48	0.04922823954523478	0.23037233569044427	GD
Rv0769	Probable dehydrogenase/reductase	AL123456.3	1.0167476482641538	0.005173600435191968	1.0	0.9940537917770174	1.0	NE
Rv0770	Probable dehydrogenase/reductase	AL123456.3	1.2534483040976185	0.13118826275019238	1.0	0.9642950831081131	1.0	NE
Rv0771	Possible 4-carboxymuconolactone decarboxylase (CMD)	AL123456.3	1.3463278037532311	0.01370084056824691	1.0	0.7054684093839694	1.0	NE
Rv0772	Probable phosphoribosylamine--glycine ligase PurD (GARS) (glycinamide ribonucleotide synthetase) (phosphoribosylglycinamide synthetase) (5'-phosphoribosylglycinamide synthetase)	AL123456.3	0.0	3.028314146464464e-109	1.2343408460989154e-105	1.9124779339395924e-29	7.424057198797885e-28	ES
Rv0773c	Probable bifunctional acylase GgtA: cephalosporin acylase (GL-7ACA acylase) + gamma-glutamyltranspeptidase (GGT)	AL123456.3	0.3168531708929285	5.118352247008285e-40	2.0862403758805768e-36	0.9901037167435196	1.0	GD
Rv0774c	Probable conserved exported protein	AL123456.3	0.7951242830006022	0.011740028598508371	1.0	0.7306547887471868	1.0	NE
Rv0775	Conserved hypothetical protein	AL123456.3	2.885117157505039	4.9656044217048916e-08	0.0002023980362286914	0.9980468749999997	1.0	GA
Rv0776c	Conserved hypothetical protein	AL123456.3	2.5160677599178674	3.0126639854815675e-06	0.012279618404822869	0.8121401938580279	1.0	GA
Rv0777	Probable adenylosuccinate lyase PurB (adenylosuccinase) (ASL) (ASASE)	AL123456.3	0.0	1.5844517649535268e-72	6.458225393950575e-69	5.744652301877158e-20	1.099305294950765e-18	ES
Rv0778	Possible cytochrome P450 126 Cyp126	AL123456.3	0.6999128011500853	1.9492425223207114e-14	7.94511252097922e-11	0.9932050793672199	1.0	NE
Rv0779c	Possible conserved transmembrane protein	AL123456.3	0.17067795294388727	4.87791583797004e-18	1.9882384955565882e-14	0.6495615886638982	1.0	GD
Rv0780	Phosphoribosylaminoimidazole-succinocarboxamide synthase PurC (SAICAR synthetase)	AL123456.3	0.0	1.0610425914397778e-133	4.3248096027085345e-130	5.991274181563246e-38	4.884086712810358e-36	ES
Rv0781	Probable protease II PtrBa [first part] (oligopeptidase B)	AL123456.3	0.032162579443208474	8.82878910154785e-52	3.598614437790903e-48	1.8838037732989951e-06	1.3147918116381342e-05	ES
Rv0782	Probable protease II PtrBb [second part] (oligopeptidase B)	AL123456.3	0.36714784643618015	9.919244158869603e-61	4.04308391915525e-57	0.523660630685157	1.0	GD
Rv0783c	Possible multidrug resistance integral membrane efflux protein EmrB	AL123456.3	0.25846952665235357	2.6009129727562485e-47	1.0601321276954469e-43	0.01613467418595284	0.08079229973211767	GD
Rv0784	Conserved hypothetical protein	AL123456.3	0.10284741793806515	1.4668051617402805e-29	5.978697839253383e-26	0.0002566487327025327	0.0015383826977875344	ES
Rv0785	Conserved protein	AL123456.3	0.49628628701486327	1.747580942665877e-18	7.123139922306115e-15	0.8428859104875819	1.0	GD
Rv0786c	Conserved protein	AL123456.3	0.23494067022876086	1.2790899600437943e-06	0.005213570677138506	0.6127643804476793	1.0	GD
Rv0787	Unknown protein	AL123456.3	0.7186200669639904	0.019238363273369363	1.0	0.9653516421950042	1.0	NE
Rv0787A	Conserved protein	AL123456.3	0.0	9.41740298123423e-15	3.838533455151072e-11	0.0018634046236005255	0.010222391986266139	GD
Rv0788	Probable phosphoribosylformylglycinamidine synthase I PURG (FGAM synthase I)	AL123456.3	0.0	3.944807889910953e-61	1.6079036959277045e-57	1.424499484030805e-14	1.6589313991170175e-13	ES
Rv0789c	Hypothetical protein	AL123456.3	1.502971896641754	0.663213884988368	1.0	0.9907853471284741	1.0	NE
Rv0790c	Hypothetical protein	AL123456.3	1.7284353921836606	5.0654042415399e-07	0.0020646587688516634	0.9999469373341782	1.0	GA
Rv0791c	Conserved protein	AL123456.3	1.0526310097663145	0.0931750525533443	1.0	0.9996886360896855	1.0	NE
Rv0792c	Probable transcriptional regulatory protein (probably GntR-family)	AL123456.3	1.253152530508778	0.0027828083305118045	1.0	0.9999532628219608	1.0	NE
Rv0793	Possible monooxygenase	AL123456.3	1.5315393852740549	0.0003137892473093142	1.0	0.9980468749999997	1.0	NE
Rv0794c	Probable oxidoreductase	AL123456.3	0.8130054317494715	3.485060030864221e-08	0.00014205104685802565	0.8854757917841004	1.0	NE
Rv0795	Putative transposase for insertion sequence element IS6110 (fragment)	AL123456.3	1.5184620626157446	0.0013254410265950724	1.0	0.9375000000000002	1.0	NE
Rv0796	Putative transposase for insertion sequence element IS6110	AL123456.3	1.7748301089013834	8.912308320567742e-33	3.6326568714634115e-29	0.9998690877648794	1.0	GA
Rv0797	Putative transposase for insertion sequence element IS1547	AL123456.3	2.426539181298822	1.7221912694542602e-15	7.019651614295564e-12	0.9997558593749988	1.0	GA
Rv0798c	29 KDa antigen CFP29	AL123456.3	0.4566054914707382	1.1049476386499641e-20	4.5037665751372536e-17	0.0022168207961423335	0.012063767109580976	GD
Rv0799c	Conserved protein	AL123456.3	0.8012387490088629	0.07471308650185116	1.0	0.8585262876770464	1.0	NE
Rv0800	Probable aminopeptidase PepC	AL123456.3	0.8929455748873487	0.06969869699751828	1.0	0.9998424862066733	1.0	NE
Rv0801	Conserved protein	AL123456.3	1.8954154740758844	0.05094472996839442	1.0	0.5	1.0	NE
Rv0802c	Possible succinyltransferase in the GCN5-related N-acetyltransferase family	AL123456.3	0.5994040472875198	5.581625983461461e-07	0.0022750707508588917	0.9773002933421018	1.0	GD
Rv0803	Phosphoribosylformylglycinamidine synthase II PurL (FGAM synthase II)	AL123456.3	0.0	1.1305325122681134e-159	4.60805052000483e-156	4.4998642480175873e-35	3.0067945368720797e-33	ES
Rv0804	Conserved hypothetical protein	AL123456.3	0.6172801346150211	0.0032831316247451626	1.0	0.9921875000000007	1.0	NE
Rv0805	Class III cyclic nucleotide phosphodiesterase (cNMP PDE)	AL123456.3	1.344267040102316	0.3370148393994543	1.0	0.9999961853027336	1.0	NE
Rv0806c	Possible UDP-glucose-4-epimerase CpsY (galactowaldenase) (UDP-galactose-4-epimerase) (uridine diphosphate galactose-4-epimerase) (uridine diphospho-galactose-4-epimerase)	AL123456.3	1.3457448168762118	0.16212743145376962	1.0	0.9946726829496908	1.0	NE
Rv0807	Conserved hypothetical protein	AL123456.3	0.6927677286025655	0.5094383488027783	1.0	0.75	1.0	NE
Rv0808	Amidophosphoribosyltransferase PurF (glutamine phosphoribosylpyrophosphate amidotransferase) (ATASE) (gpatase)	AL123456.3	0.0	3.8136518010214283e-106	1.5544444740963341e-102	2.235995519465429e-28	7.925145858557469e-27	ES
Rv0809	Probable phosphoribosylformylglycinamidine CYCLO-ligase PurM (AIRS) (phosphoribosyl-aminoimidazole synthetase) (air synthase)	AL123456.3	0.0	1.4432727289016125e-54	5.882779643002972e-51	5.4618408315427215e-22	1.2099164798569637e-20	ES
Rv0810c	Conserved hypothetical protein	AL123456.3	0.0	2.9591434448161304e-11	1.2061468681070548e-07	0.004194143954421806	0.022288566829495808	GD
Rv0811c	Conserved protein	AL123456.3	0.0	3.796421749987193e-86	1.5474215052947797e-82	1.1175528537833354e-20	2.232914427461213e-19	ES
Rv0812	Probable amino acid aminotransferase	AL123456.3	0.0044685108184577054	3.9114243240912994e-97	1.5942965544996136e-93	9.576401326057381e-18	1.4619255357681604e-16	ES
Rv0813c	Conserved protein	AL123456.3	2.3934316064596137	1.306856673697208e-08	5.32674780198982e-05	0.9996904145543695	1.0	GA
Rv0814c	Conserved protein SseC2	AL123456.3	2.5697662341045526	0.000344110463690199	1.0	0.75	1.0	NE
Rv0815c	Probable thiosulfate sulfurtransferase CysA2 (rhodanese-like protein) (thiosulfate cyanide transsulfurase) (thiosulfate thiotransferase)	AL123456.3	3.9499564421851843	8.472771129174287e-66	3.4535015122514394e-62	0.9999694824218766	1.0	GA
Rv0816c	Probable thioredoxin ThiX	AL123456.3	0.51425568479049	0.729619797819218	1.0	0.8703494084999244	1.0	NE
Rv0817c	Probable conserved exported protein	AL123456.3	0.028999691896965003	6.616360026928444e-63	2.6968283469760334e-59	4.281529905209019e-08	3.2742056085613434e-07	ES
Rv0818	Transcriptional regulatory protein	AL123456.3	5.0189810703210735	1.5033322500451588e-32	6.127582251184067e-29	0.999511718750001	1.0	GA
Rv0819	GCN5-related N-acetyltransferase, MshD	AL123456.3	1.2227756434144443	0.590209111376836	1.0	0.9999389648437513	1.0	NE
Rv0820	Probable phosphate-transport ATP-binding protein ABC transporter PhoT	AL123456.3	4.465237728938172	3.151547952601191e-39	1.2845709454802455e-35	0.9990572630238183	1.0	GA
Rv0821c	Probable phosphate-transport system transcriptional regulatory protein PhoY2	AL123456.3	1.573402090805953	0.9267482359082614	1.0	0.9921875000000007	1.0	NE
Rv0822c	Conserved protein	AL123456.3	2.163150134860149	1.9798153200137032e-32	8.069727244375855e-29	0.9999999990686694	1.0	GA
Rv0823c	Possible transcriptional regulatory protein	AL123456.3	2.6290994668952608	7.853419425365744e-33	3.201053757779077e-29	0.999376436641709	1.0	GA
Rv0824c	Probable acyl-[acyl-carrier protein] desaturase DesA1 (acyl-[ACP] desaturase) (stearoyl-ACP desaturase) (protein Des)	AL123456.3	0.0	2.188637314046751e-99	8.920885692054558e-96	1.8369916496325384e-25	5.395799184180182e-24	ES
Rv0825c	Conserved protein	AL123456.3	1.7239587427957983	1.6234500508283424e-06	0.006617182407176324	0.9990234375000006	1.0	GA
Rv0826	Conserved hypothetical protein	AL123456.3	2.6093918522665227	4.239945207723979e-49	1.7282016666682938e-45	0.9999997615814245	1.0	GA
Rv0827c	Metal sensor transcriptional regulator KmtR (ArsR-SmtB family)	AL123456.3	0.8785074417918255	0.0008345102012568094	1.0	0.9921875000000007	1.0	NE
Rv0828c	Possible deaminase	AL123456.3	4.500143912366525	5.978388070890624e-24	2.4367909776950183e-20	0.9990234375000006	1.0	GA
Rv0829	Possible transposase (fragment)	AL123456.3	1.9615690016194955	8.411482844955439e-07	0.003428520407603837	0.9375000000000002	1.0	GA
Rv0830	Possible S-adenosylmethionine-dependent methyltransferase	AL123456.3	2.7061117252323603	2.2839407591966506e-41	9.309342534485548e-38	0.9999995231628419	1.0	GA
Rv0831c	Conserved protein	AL123456.3	2.5326042261810113	4.021117053099355e-18	1.639007310843297e-14	0.9999980926513683	1.0	GA
AL123456.3_923803-923875_-	tRNA-Lys	AL123456.3	0.0	6.921873829033183e-27	2.8213557727139253e-23	2.5754448643983537e-06	1.7852913719877024e-05	ES
AL123456.3_923999-924072_+	tRNA-Glu	AL123456.3	0.0	5.993778555250385e-14	2.443064139120057e-10	0.00031904029165832394	0.0018901282395339075	ES
AL123456.3_924110-924183_+	tRNA-Asp	AL123456.3	0.0	0.10474282883054209	1.0	0.001135533546421825	0.006366485192868444	NE
AL123456.3_924213-924286_+	tRNA-Phe	AL123456.3	0.0	2.713595228561039e-12	1.1060614151614795e-08	0.0008550075683561571	0.004860545116624402	ES
Rv0832	PE-PGRS family protein PE_PGRS12	AL123456.3	1.9291188943402764	0.0016459795086068828	1.0	0.9375000000000002	1.0	NE
Rv0833	PE-PGRS family protein PE_PGRS13	AL123456.3	0.07699605031886311	6.940925374088764e-15	2.82912118247858e-11	0.6027091229084499	1.0	GD
Rv0834c	PE-PGRS family protein PE_PGRS14	AL123456.3	0.4191203173262845	4.998268415123985e-09	2.0372942060045364e-05	0.9859320965701774	1.0	GD
Rv0835	Possible lipoprotein LpqQ	AL123456.3	1.5358926559913526	0.0006655377222314255	1.0	0.9959989092016526	1.0	NE
Rv0836c	Hypothetical protein	AL123456.3	2.1370825232678694	3.8647850500592037e-07	0.0015752863864041315	0.9966441908762979	1.0	GA
Rv0837c	Hypothetical protein	AL123456.3	1.3858098863733632	0.0003822213441576872	1.0	0.999999880790714	1.0	NE
Rv0838	Probable conserved lipoprotein LpqR	AL123456.3	1.162829683554341	0.08777081654997929	1.0	0.9921875000000007	1.0	NE
Rv0839	Conserved hypothetical protein	AL123456.3	1.8892656745216612	0.00332776920964692	1.0	0.6855499250457666	1.0	NE
Rv0840c	Probable proline iminopeptidase Pip (prolyl aminopeptidase) (pap)	AL123456.3	2.546791188054501	0.014502037635958837	1.0	0.5442681341347968	1.0	NE
Rv0841	Probable conserved transmembrane protein	AL123456.3	0.7566271706465355	0.17315966134224248	1.0	0.33587061769511917	1.0	NE
Rv0842	Probable conserved integral membrane protein	AL123456.3	1.0054424726805489	0.028644910964689217	1.0	0.99974047053616	1.0	NE
Rv0843	Probable dehydrogenase	AL123456.3	1.661476722247797	2.1000113344950417e-07	0.000855964619940179	0.9999134071114129	1.0	GA
Rv0844c	Possible nitrate/nitrite response transcriptional regulatory protein NarL	AL123456.3	2.1526897676074173	4.70355551929703e-10	1.9171692296654694e-06	0.9990234375000006	1.0	GA
Rv0845	Possible two component sensor kinase	AL123456.3	1.2675333249095537	0.04137053315945518	1.0	0.9999994341727224	1.0	NE
Rv0846c	Probable oxidase	AL123456.3	0.6393114330324541	4.682302158739135e-14	1.9085063599020714e-10	0.9986410771074422	1.0	GD
Rv0847	Probable lipoprotein LpqS	AL123456.3	2.2860440417014116	0.02795438037005311	1.0	0.9330634222434372	1.0	NE
Rv0848	Possible cysteine synthase a CysK2 (O-acetylserine sulfhydrylase) (O-acetylserine (thiol)-lyase) (CSASE)	AL123456.3	0.4194938355188666	6.49328884179908e-19	2.646664531917305e-15	0.9909926191612252	1.0	GD
Rv0849	Probable conserved integral membrane transport protein	AL123456.3	0.9304918421347164	0.817025524807816	1.0	0.999999796651048	1.0	NE
Rv0850	Putative transposase (fragment)	AL123456.3	0.7792810002206239	0.0001345259586157996	0.5483278073179991	0.9642466996096781	1.0	NE
Rv0851c	Probable short-chain type dehydrogenase/reductase	AL123456.3	0.8141198094869595	0.006945932121829552	1.0	0.9930415239103118	1.0	NE
Rv0852	Possible fatty-acid-CoA ligase FadD16 (fatty-acid-CoA synthetase) (fatty-acid-CoA synthase)	AL123456.3	0.5855776509446116	7.877477148030889e-09	3.2108596855373906e-05	0.9937000476166753	1.0	GD
Rv0853c	Probable pyruvate or indole-3-pyruvate decarboxylase Pdc	AL123456.3	0.8979873575938659	4.801268003596586e-09	1.9569968382659683e-05	0.7096732041523052	1.0	NE
Rv0854	Conserved protein	AL123456.3	2.7105001369507717	3.588608388659616e-11	1.4627167792176594e-07	0.9921875000000007	1.0	GA
Rv0855	Probable fatty-acid-CoA racemase Far	AL123456.3	2.2957763960389466	1.4457174124141227e-07	0.0005892744172999964	0.7640561990824892	1.0	GA
Rv0856	Conserved hypothetical protein	AL123456.3	1.9541905083529632	0.11027379378748889	1.0	0.96875	1.0	NE
Rv0857	Conserved hypothetical protein	AL123456.3	2.0051110136007124	1.3333127818548456e-05	0.054345828988403504	0.9960937500000009	1.0	GA
Rv0858c	Probable N-succinyldiaminopimelate aminotransferase DapC (DAP-at)	AL123456.3	1.1041739204910475	0.01486270478863803	1.0	0.9952835927961122	1.0	NE
Rv0859	Possible acyl-CoA thiolase FadA	AL123456.3	0.3257051069299864	1.3629519205859624e-05	0.05555392028308383	0.9980468749999997	1.0	GD
Rv0860	Probable fatty oxidation protein FadB	AL123456.3	0.25301220744927694	1.3271965375809853e-32	5.409653087180097e-29	0.9117011571227752	1.0	GD
Rv0861c	DNA helicase Ercc3	AL123456.3	0.395465945600445	1.0050009971443429e-33	4.096384064360342e-30	0.6232648064197539	1.0	GD
Rv0862c	Conserved protein	AL123456.3	0.34608074306604586	5.699296279061788e-37	2.3230331633455848e-33	0.10074531423008105	0.44202142174575926	GD
Rv0863	Conserved hypothetical protein	AL123456.3	2.0482598337998783	1.6191838366979548e-06	0.006599793318380864	0.9757172659453581	1.0	GA
Rv0864	Probable molybdenum cofactor biosynthesis protein C 2 MoaC2	AL123456.3	0.9169895719607638	0.12908136609493293	1.0	0.9992792309621205	1.0	NE
Rv0865	Probable molybdopterin biosynthesis Mog protein	AL123456.3	1.1376253709303275	0.012414982902565822	1.0	0.7660982216191724	1.0	NE
Rv0866	Probable molybdenum cofactor biosynthesis protein E2 MoaE2 (molybdopterin converting factor large subunit) (molybdopterin [MPT] converting factor, subunit 2)	AL123456.3	2.0351275310382397	0.016310560452353406	1.0	0.9375000000000002	1.0	NE
Rv0867c	Possible resuscitation-promoting factor RpfA	AL123456.3	1.5501328692334286	3.312804772588229e-07	0.0013502992253069622	0.999511718750001	1.0	GA
Rv0868c	Probable molybdenum cofactor biosynthesis protein D 2 MoaD2 (molybdopterin converting factor small subunit) (molybdopterin [MPT] converting factor, subunit 1)	AL123456.3	2.356192273279585	1.9719731322489046e-09	8.037762487046535e-06	0.9215615400434966	1.0	GA
Rv0869c	Probable molybdenum cofactor biosynthesis protein A2 MoaA2	AL123456.3	1.0202597531142559	6.912140692447894e-05	0.28173885462417614	0.8422553103180271	1.0	NE
Rv0870c	Possible conserved integral membrane protein	AL123456.3	1.693277164107473	0.02229079693846128	1.0	0.96875	1.0	NE
Rv0871	Probable cold shock-like protein B CspB	AL123456.3	0.5756145354838277	0.005415681809075	1.0	0.8871601562985467	1.0	NE
Rv0872c	PE-PGRS family protein PE_PGRS15	AL123456.3	0.480281774246848	0.8448576873878475	1.0	0.9950743296916305	1.0	NE
Rv0873	Probable acyl-CoA dehydrogenase FadE10	AL123456.3	1.5057690759580418	0.00011043080134143373	0.4501159462676839	0.9999993367513167	1.0	GA
Rv0874c	Conserved hypothetical protein	AL123456.3	2.019898093252315	2.162661694802025e-09	8.815009068013053e-06	0.6212588328963563	1.0	GA
Rv0875c	Possible conserved exported protein	AL123456.3	0.11635724761589261	2.4346040634339814e-18	9.923446162556908e-15	0.7742036812115852	1.0	GD
Rv0876c	Possible conserved transmembrane protein	AL123456.3	0.32077613275807704	2.4187603273361923e-17	9.85886709422232e-14	0.13217144571562806	0.5623494913746346	GD
Rv0877	Conserved hypothetical protein	AL123456.3	4.179786643164742	1.7448067664846157e-52	7.111832380191294e-49	0.9999847412109398	1.0	GA
Rv0878c	PPE family protein PPE13	AL123456.3	2.8796058948914967	3.076279324103835e-24	1.2538914525047232e-20	0.9999980926513683	1.0	GA
Rv0879c	Possible conserved transmembrane protein	AL123456.3	0.6951326699279151	0.00017781722573457508	0.724783012094128	0.031149137635877566	0.15025311834773605	NE
Rv0880	Possible transcriptional regulatory protein (possibly MarR-family)	AL123456.3	0.60819430868132	0.4452466574799081	1.0	0.5	1.0	NE
Rv0881	Possible rRNA methyltransferase (rRNA methylase)	AL123456.3	1.2222469795442281	3.889562188277775e-05	0.15853855479420212	0.9971680169673287	1.0	NE
Rv0882	Probable transmembrane protein	AL123456.3	1.207629611629992	0.9077163288798946	1.0	0.5	1.0	NE
Rv0883c	Conserved hypothetical protein	AL123456.3	0.0	1.9008574350808103e-32	7.747894905389383e-29	0.0009079874246432403	0.005140217698397011	ES
Rv0884c	Possible phosphoserine aminotransferase SerC (PSAT)	AL123456.3	0.0	9.742794609369492e-48	3.971163082779005e-44	2.6283387889928075e-16	3.4896120208256297e-15	ES
Rv0885	Conserved hypothetical protein	AL123456.3	0.6181488903006179	0.004950735663650871	1.0	0.7204770912816506	1.0	NE
Rv0886	Probable NADPH:adrenodoxin oxidoreductase FprB (adrenodoxin reductase) (AR) (ferredoxin-NADP(+) reductase)	AL123456.3	0.7732921416159463	0.0006442447332144516	1.0	0.9763543507034184	1.0	NE
Rv0887c	Conserved hypothetical protein	AL123456.3	0.6508710983373901	2.3684658343211966e-05	0.09653866740693197	0.9375000000000002	1.0	GD
Rv0888	Probable exported protein	AL123456.3	1.547674615414267	2.1301914835955533e-08	8.682660487135476e-05	0.9999998573356051	1.0	GA
Rv0889c	Probable citrate synthase II CitA	AL123456.3	1.3924586891952146	0.7393686926317893	1.0	0.9997558593749988	1.0	NE
Rv0890c	Probable transcriptional regulatory protein (probably LuxR-family)	AL123456.3	1.714369858470958	1.9479269164817454e-18	7.939750111579594e-15	0.9999999999189413	1.0	GA
Rv0891c	Possible transcriptional regulatory protein	AL123456.3	1.0393099862853723	2.387210691414259e-06	0.009730270778204519	0.9992045761612225	1.0	NE
Rv0892	Probable monooxygenase	AL123456.3	0.17497984270484018	2.347173906589373e-86	9.567080843258285e-83	0.1302394703506982	0.5558702420413045	GD
Rv0893c	Possible S-adenosylmethionine-dependent methyltransferase	AL123456.3	0.10448518532567286	4.804222092267956e-66	1.958200924808419e-62	0.05802574988851888	0.2666436939634757	GD
Rv0894	Possible transcriptional regulatory protein (possibly LuxR-family)	AL123456.3	0.20732862757942266	9.39072704314022e-26	3.8276603427839536e-22	0.07404682289984177	0.3338659846678706	GD
Rv0895	Possible triacylglycerol synthase (diacylglycerol acyltransferase)	AL123456.3	1.0045972297636883	0.18424797938549387	1.0	0.9999888267802371	1.0	NE
Rv0896	Probable citrate synthase I GltA2	AL123456.3	0.0	4.7400712610907234e-117	1.932053046020579e-113	1.0758563905725441e-31	5.099058892992663e-30	ES
Rv0897c	Probable oxidoreductase	AL123456.3	0.47794697636517747	5.973361076794466e-22	2.4347419749014244e-18	0.8356004693140591	1.0	GD
Rv0898c	Conserved hypothetical protein	AL123456.3	1.1113297142358485	0.4034147218661266	1.0	0.75	1.0	NE
Rv0899	Outer membrane protein A OmpA	AL123456.3	0.5596513029930184	3.8932432379771207e-22	1.5868859437994744e-18	0.5477707934927442	1.0	GD
Rv0900	Possible membrane protein	AL123456.3	0.6394932343278059	0.03145592473969205	1.0	0.75	1.0	NE
Rv0901	Possible conserved exported or membrane protein	AL123456.3	1.5664122612310902	0.1623462732482147	1.0	0.9527680201071342	1.0	NE
Rv0902c	Two component sensor histidine kinase PrrB	AL123456.3	0.0	1.395799165144997e-50	5.689277397131008e-47	8.867238674023801e-14	9.768341847384058e-13	ES
Rv0903c	Two component response transcriptional regulatory protein PrrA	AL123456.3	0.0	2.2641183288242054e-48	9.228546308287461e-45	2.936686291879865e-17	4.244657207695862e-16	ES
Rv0904c	Putative acetyl-coenzyme A carboxylase carboxyl transferase (subunit beta) AccD3 (accase beta chain)	AL123456.3	0.4857781015501199	5.376296551727106e-27	2.1913784744839683e-23	0.6427324012272065	1.0	GD
Rv0905	Possible enoyl-CoA hydratase EchA6 (enoyl hydrase) (unsaturated acyl-CoA hydratase) (crotonase)	AL123456.3	0.6050601251943108	4.520451005799727e-06	0.018425358299639687	0.936056935920592	1.0	GD
Rv0906	Conserved protein	AL123456.3	0.8477099414380365	0.016977576530943988	1.0	0.9993956801077112	1.0	NE
Rv0907	Conserved protein	AL123456.3	0.39001737480347487	3.019137649100082e-54	1.2306005057731935e-50	0.4971219817330354	1.0	GD
Rv0908	Probable metal cation transporter ATPase P-type CtpE	AL123456.3	0.7032892466990092	2.668921296914938e-11	1.0878523206225287e-07	0.8682089323348768	1.0	NE
Rv0909	Conserved hypothetical protein	AL123456.3	1.0772763851939353	0.0007067106216315151	1.0	0.8749999999999999	1.0	NE
Rv0910	Conserved hypothetical protein	AL123456.3	1.0291190797638388	0.016189550565271976	1.0	0.9801497259891164	1.0	NE
Rv0911	Conserved protein	AL123456.3	0.616299550809323	1.1529298154795437e-08	4.69934192789462e-05	0.9393829264313976	1.0	GD
Rv0912	Probable conserved transmembrane protein	AL123456.3	1.3181055099303534	0.6410148764113519	1.0	0.96875	1.0	NE
Rv0913c	Possible dioxygenase	AL123456.3	0.17282371489062334	4.228601756343148e-98	1.723578075885467e-94	0.00020790364217575382	0.0012535728483851665	ES
Rv0914c	Possible lipid carrier protein or keto acyl-CoA thiolase	AL123456.3	0.7693827061580605	0.3679270440742979	1.0	0.9999847412109398	1.0	NE
Rv0915c	PPE family protein PPE14	AL123456.3	0.938721051880347	0.43507979960649124	1.0	0.9999232902675814	1.0	NE
Rv0916c	PE family protein PE7	AL123456.3	0.7310811428285112	0.002216912381219733	1.0	0.9843750000000003	1.0	NE
Rv0917	Possible glycine betaine transport integral membrane protein BetP	AL123456.3	1.4373232934130975	0.00018166549106476016	0.7404685415799624	0.9999999999581747	1.0	NE
Rv0918	Conserved protein	AL123456.3	0.7926220265684214	0.012100701805717966	1.0	0.9960937500000009	1.0	NE
Rv0919	GCN5-related N-acetyltransferase	AL123456.3	3.466899840396723	2.6261597586738188e-12	1.0704227176354485e-08	0.9990234375000006	1.0	GA
AL123456.3_1025321-1025393_-	tRNA-Arg	AL123456.3	0.0	1.7467484804088127e-18	7.11974680614632e-15	2.549860636897748e-06	1.7705676245307023e-05	ES
Rv0920c	Probable transposase	AL123456.3	0.5169894714177533	2.8763588840293663e-13	1.1724038811303697e-09	0.9999872750437719	1.0	GD
Rv0921	Possible resolvase	AL123456.3	2.415005041427246	0.015868392243289224	1.0	0.936375187631072	1.0	NE
Rv0922	Possible transposase	AL123456.3	2.2575639520479376	1.0127858732922105e-09	4.12811521953905e-06	0.9999961853027336	1.0	GA
Rv0923c	Conserved hypothetical protein	AL123456.3	1.258539777412712	0.1303050205331332	1.0	0.9999874794195058	1.0	NE
Rv0924c	Divalent cation-transport integral membrane protein MntH (BRAMP) (MRAMP)	AL123456.3	1.0492742477065056	0.014706595599586128	1.0	0.9999328141049911	1.0	NE
Rv0925c	Conserved protein	AL123456.3	0.637648922811905	0.45551484104865614	1.0	0.8843505987225855	1.0	NE
Rv0926c	Conserved hypothetical protein	AL123456.3	0.5066309993968493	1.0091998141717012e-05	0.04113498442563854	0.9999952387422079	1.0	GD
Rv0927c	Probable short-chain type dehydrogenase/reductase	AL123456.3	0.856795000588978	0.04800539521660832	1.0	0.9843750000000003	1.0	NE
Rv0928	Periplasmic phosphate-binding lipoprotein PstS3 (PBP-3) (PstS3) (PHOS1)	AL123456.3	1.174624149499671	0.6470181271318705	1.0	0.9998785044945031	1.0	NE
Rv0929	Phosphate-transport integral membrane ABC transporter PstC2	AL123456.3	1.2114238031886524	0.19198789480012202	1.0	0.999992370605471	1.0	NE
Rv0930	Probable phosphate-transport integral membrane ABC transporter PstA1	AL123456.3	2.018138614555435	0.000560319031751185	1.0	0.9333365150701277	1.0	NE
Rv0931c	Transmembrane serine/threonine-protein kinase D PknD (protein kinase D) (STPK D)	AL123456.3	2.423852564418063	1.5124456549636293e-71	6.164728489631753e-68	0.9999999999985932	1.0	GA
Rv0932c	Periplasmic phosphate-binding lipoprotein PstS2 (PBP-2) (PstS2)	AL123456.3	1.3429380006088396	3.709727273872876e-08	0.00015120848368305843	0.9999999701976758	1.0	NE
Rv0933	Phosphate-transport ATP-binding protein ABC transporter PstB	AL123456.3	1.1221249303544485	0.12250202285063487	1.0	0.9997558593749988	1.0	NE
Rv0934	Periplasmic phosphate-binding lipoprotein PstS1 (PBP-1) (PstS1)	AL123456.3	2.1260804744231656	1.2642116431976844e-09	5.152926657673761e-06	0.9999976629057932	1.0	GA
Rv0935	Phosphate-transport integral membrane ABC transporter PstC1	AL123456.3	2.3242946450248665	8.941586844080959e-05	0.3644590797647399	0.9997558593749988	1.0	GA
Rv0936	Phosphate-transport integral membrane ABC transporter PstA2	AL123456.3	0.7727384476600757	1.2638230711692578e-07	0.0005151342838085895	0.99209226095663	1.0	NE
Rv0937c	DNA end-binding protein, Mku	AL123456.3	0.19739581877685217	1.0906764743102563e-21	4.4455973092886046e-18	0.05629906671017313	0.25958709944645436	GD
Rv0938	ATP dependent DNA ligase LigD (ATP dependent polydeoxyribonucleotide synthase) (thermostable DNA ligase) (ATP dependent polynucleotide ligase) (sealase) (DNA repair enzyme) (DNA joinase)	AL123456.3	0.19093692265836446	3.187586694568961e-51	1.2992603367063087e-47	0.004457104998555027	0.023593714252091284	GD
Rv0939	Possible bifunctional enzyme: 2-hydroxyhepta-2,4-diene-1,7-dioate isomerase (HHDD isomerase) + cyclase/dehydrase	AL123456.3	0.39797761191484393	1.652646990169961e-35	6.736189131932762e-32	0.7507672077685602	1.0	GD
Rv0940c	Possible oxidoreductase	AL123456.3	0.37660047842122946	2.3613404211659495e-23	9.62482355667241e-20	0.2977870349756802	1.0	GD
Rv0941c	Conserved hypothetical protein	AL123456.3	1.3193441012207527	0.0038406691196913173	1.0	0.9980468749999997	1.0	NE
Rv0942	Hypothetical protein	AL123456.3	1.4856543269867315	0.0387007644290219	1.0	0.9960937500000009	1.0	NE
Rv0943c	Probable monooxygenase	AL123456.3	2.0456411359109024	1.4974641903982985e-07	0.0006103664040063465	0.999992370605471	1.0	GA
Rv0944	Possible formamidopyrimidine-DNA glycosylase (FAPY-DNA glycosylase)	AL123456.3	1.5152113151471953	0.16108874621288194	1.0	0.9980468749999997	1.0	NE
Rv0945	Probable short-chain type dehydrogenase/reductase	AL123456.3	0.2755682846640252	1.5868918612392443e-18	6.46817122641116e-15	0.06034067444786556	0.27603657581313135	GD
Rv0946c	Probable glucose-6-phosphate isomerase Pgi (GPI) (phosphoglucose isomerase) (phosphohexose isomerase) (phi)	AL123456.3	0.09311552443720764	5.469171692834373e-45	2.2292343819992903e-41	0.06156553657750291	0.28100910088454856	GD
Rv0947c	Probable mycolyl transferase, pseudogene	AL123456.3	2.633335897754617	5.763200152603577e-20	2.349080382201218e-16	0.9980468749999997	1.0	GA
Rv0948c	Chorismate mutase	AL123456.3	0.0	5.194042985807422e-22	2.117091921015105e-18	1.8585910563562558e-05	0.00012159899110285872	ES
Rv0949	Probable ATP-dependent DNA helicase II UvrD1	AL123456.3	0.16170676958907979	5.67170099017612e-78	2.3117853235957863e-74	0.004119761119357443	0.021950518068628678	GD
Rv0950c	Conserved hypothetical protein	AL123456.3	1.4485837371117527	2.661921297729056e-06	0.010849991209543632	0.9980597893882223	1.0	NE
Rv0951	Probable succinyl-CoA synthetase (beta chain) SucC (SCS-beta)	AL123456.3	0.0	3.057839153489948e-62	1.2463752389625027e-58	5.1473422207972954e-18	8.069448804603759e-17	ES
Rv0952	Probable succinyl-CoA synthetase (alpha chain) SucD (SCS-alpha)	AL123456.3	0.0	1.561331597649899e-64	6.363987592020988e-61	1.873671952348843e-10	1.6638533502775346e-09	ES
Rv0953c	Possible oxidoreductase	AL123456.3	1.1120349224729098	0.6418535199637003	1.0	0.9999389648437513	1.0	NE
Rv0954	Probable conserved transmembrane protein	AL123456.3	1.2197841570183328	0.13220247602074695	1.0	0.9996789561451577	1.0	NE
Rv0955	Probable conserved integral membrane protein	AL123456.3	1.249468493022259	0.0012772404914741	1.0	0.999973476874018	1.0	NE
Rv0956	Probable 5'-phosphoribosylglycinamide formyltransferase PurN (GART) (gar transformylase) (5'-phosphoribosylglycinamide transformylase)	AL123456.3	0.0	2.2296012161163152e-83	9.087854556890101e-80	4.391565860343661e-20	8.483422960550124e-19	ES
Rv0957	Probable bifunctional purine biosynthesis protein PurH: phosphoribosylaminoimidazolecarboxamide formyltransferase (AICAR transformylase) (5'-phosphoribosyl-5-aminoimidazole-4-carboxamide formyltransferase) + inosinemonophosphate cyclohydrolase (imp cyclohydrolase) (inosinicase) (imp synthetase) (ATIC)	AL123456.3	0.0	1.541807790214197e-134	6.284408552913067e-131	1.9038363442024814e-29	7.424057198797885e-28	ES
Rv0958	Possible magnesium chelatase	AL123456.3	0.880780170386727	0.876095206365637	1.0	0.9994020893613211	1.0	NE
Rv0959	Conserved hypothetical protein	AL123456.3	0.3631646731635516	3.842168901363426e-37	1.5660680441957326e-33	0.7253372016456162	1.0	GD
Rv0959A	Possible antitoxin VapB9	AL123456.3	1.380563118328584	0.004032255781002086	1.0	0.8749999999999999	1.0	NE
Rv0960	Possible toxin VapC9	AL123456.3	0.5514515609246943	0.006041259917618522	1.0	0.9921875000000007	1.0	NE
Rv0961	Probable integral membrane protein	AL123456.3	1.142951125500484	0.5191879310668543	1.0	0.9912010928741307	1.0	NE
Rv0962c	Possible lipoprotein LprP	AL123456.3	1.9559619373326296	0.00043057777315621935	1.0	0.9234468954407125	1.0	NE
Rv0963c	Conserved hypothetical protein	AL123456.3	1.0176394763925702	0.01901910747012806	1.0	0.9967147915799534	1.0	NE
Rv0964c	Hypothetical protein	AL123456.3	0.794066188357896	0.12293713947235883	1.0	0.96875	1.0	NE
Rv0965c	Conserved hypothetical protein	AL123456.3	1.3471744029666335	0.22712039320414057	1.0	0.9699579499130274	1.0	NE
Rv0966c	Conserved protein	AL123456.3	1.312442470511948	0.5533424400297255	1.0	0.9990234375000006	1.0	NE
Rv0967	Copper-sensitive operon repressor CsoR	AL123456.3	4.272093874988017	2.5297688628599098e-06	0.010311337885016992	0.5	1.0	GA
Rv0968	Conserved protein	AL123456.3	2.039635305121612	9.458609392854171e-06	0.0385532918852736	0.9843750000000003	1.0	GA
Rv0969	Probable metal cation transporter P-type ATPase CtpV	AL123456.3	1.1130178928338497	0.001449096264470435	1.0	0.9999953171366608	1.0	NE
Rv0970	Probable conserved integral membrane protein	AL123456.3	1.3769986004533419	0.431666544714439	1.0	0.9997558593749988	1.0	NE
Rv0971c	Probable enoyl-CoA hydratase EchA7 (enoyl hydrase) (unsaturated acyl-CoA hydratase) (crotonase)	AL123456.3	0.49402408945469595	1.4654952108353864e-06	0.005973358479365035	0.09530411997073938	0.41995631675754996	GD
Rv0972c	Acyl-CoA dehydrogenase FadE12	AL123456.3	0.19196376709075652	9.13415847502663e-33	3.7230829944208546e-29	0.5876220674295337	1.0	GD
Rv0973c	Probable acetyl-/propionyl-coenzyme A carboxylase alpha chain (alpha subunit) AccA2: biotin carboxylase + biotin carboxyl carrier protein (BCCP)	AL123456.3	0.1502883412897945	1.1707879283919437e-85	4.772131596125563e-82	3.9281381386190573e-07	2.869371156453634e-06	ES
Rv0974c	Probable acetyl-/propionyl-CoA carboxylase (beta subunit) AccD2	AL123456.3	0.06834305082055173	1.0965064509168335e-54	4.469360293937013e-51	0.00026075274492558704	0.0015606875011992551	ES
Rv0975c	Probable acyl-CoA dehydrogenase FadE13	AL123456.3	0.8660289653995983	0.07460236350252662	1.0	0.24721306616883873	0.9688850554847948	NE
Rv0976c	Conserved hypothetical protein	AL123456.3	1.0792216095268978	1.8419497318148612e-07	0.0007507787106877374	0.37833201702675057	1.0	NE
Rv0977	PE-PGRS family protein PE_PGRS16	AL123456.3	2.24537787621835	7.116321675741417e-33	2.900612715032202e-29	0.9973340286567464	1.0	GA
Rv0978c	PE-PGRS family protein PE_PGRS17	AL123456.3	2.767988110456871	7.623114603841074e-23	3.1071815125256218e-19	0.9990234375000006	1.0	GA
Rv0979c	Hypothetical protein	AL123456.3	0.49985052698352117	0.34381216072985865	1.0	0.5	1.0	NE
Rv0979A	50S ribosomal protein L32 RpmF	AL123456.3	0.00565590857893758	3.196970400140545e-12	1.3030851350972861e-08	0.0010270220114189839	0.005789960883186415	ES
Rv0980c	PE-PGRS family protein PE_PGRS18	AL123456.3	1.6444943339768112	1.915992648590849e-18	7.8095860356563e-15	0.9999913312065734	1.0	GA
Rv0981	Mycobacterial persistence regulator MRPA (two component response transcriptional regulatory protein)	AL123456.3	2.41551368921989	1.155891989059563e-12	4.711415747406779e-09	0.999511718750001	1.0	GA
Rv0982	Two component sensor kinase MprB	AL123456.3	0.0	3.531276343157716e-47	1.4393482374710851e-43	4.4307335397680156e-18	6.972845524360784e-17	ES
Rv0983	Probable serine protease PepD (serine proteinase) (MTB32B)	AL123456.3	0.951627101820149	0.1962618376798574	1.0	0.9905199921189807	1.0	NE
Rv0984	Possible pterin-4-alpha-carbinolamine dehydratase MoaB2 (PHS) (4-alpha-hydroxy-tetrahydropterin dehydratase) (pterin-4-a-carbinolamine dehydratase) (phenylalanine hydroxylase-stimulating protein) (PHS) (pterin carbinolamine dehydratase) (PCD)	AL123456.3	1.2390671068068357	0.04608791898645161	1.0	0.96875	1.0	NE
Rv0985c	Possible large-conductance ion mechanosensitive channel MscL	AL123456.3	2.6844835003874525	5.348427706588326e-16	2.1800191332054016e-12	0.9837977186470231	1.0	GA
Rv0986	Probable adhesion component transport ATP-binding protein ABC transporter	AL123456.3	0.20117381120263184	4.8693335508231495e-42	1.9847403553155157e-38	9.61277078138584e-05	0.00059637220251033	ES
Rv0987	Probable adhesion component transport transmembrane protein ABC transporter	AL123456.3	0.12989556891484946	4.552517808094019e-235	1.855606258579122e-231	1.969617022070234e-08	1.549837641304686e-07	ES
Rv0988	Possible conserved exported protein	AL123456.3	0.08887499803187221	6.745091198889083e-134	2.74929917266719e-130	1.8414110968337037e-14	2.1020646551803394e-13	ES
Rv0989c	Probable polyprenyl-diphosphate synthase GrcC2 (polyprenyl pyrophosphate synthetase)	AL123456.3	1.1229151973346898	0.015796788500032168	1.0	0.9999859899552381	1.0	NE
Rv0990c	Hypothetical protein	AL123456.3	1.4813050392827378	0.0042107370539559985	1.0	0.9636376816649389	1.0	NE
Rv0991c	Conserved serine rich protein	AL123456.3	4.320273283211227	6.983971459726265e-10	2.8466667669844252e-06	0.8749999999999999	1.0	GA
Rv0992c	Conserved hypothetical protein	AL123456.3	2.3935312195438474	0.00021204587083970854	0.864298969542652	0.9843750000000003	1.0	GA
Rv0993	UTP--glucose-1-phosphate uridylyltransferase GalU (UDP-glucose pyrophosphorylase) (UDPGP) (alpha-D-glucosyl-1-phosphate uridylyltransferase) (uridine diphosphoglucose pyrophosphorylase)	AL123456.3	0.0	3.326333053510056e-58	1.3558133526106987e-54	5.7150067761832096e-21	1.1705712371719981e-19	ES
Rv0994	Probable molybdopterin biosynthesis protein MoeA1	AL123456.3	0.8041121478001473	0.49697642586976065	1.0	0.9995297963408386	1.0	NE
Rv0995	Ribosomal-protein-alanine acetyltransferase RimJ (acetylating enzyme for N-terminal of ribosomal protein S5)	AL123456.3	1.1350460690452588	0.00468202096472517	1.0	0.9521638289443678	1.0	NE
Rv0996	Probable conserved transmembrane protein	AL123456.3	2.172526727100916	1.0602398119082615e-06	0.004321537473338074	0.9999961853027336	1.0	GA
AL123456.3_1113511-1113583_+	tRNA-Ala	AL123456.3	0.0	9.197108451681591e-24	3.7487414049054167e-20	3.36465207743469e-09	2.759420898918269e-08	ES
Rv0997	Hypothetical protein	AL123456.3	1.8830739840039075	0.007368765626012675	1.0	0.9921875000000007	1.0	NE
Rv0998	Conserved hypothetical protein	AL123456.3	0.529963664428088	1.5925087742963964e-06	0.006491065764032112	0.0803142424474054	0.3601329507322601	GD
Rv0999	Unknown protein	AL123456.3	3.3305561679168325	2.5666917753728694e-11	1.0461835676419815e-07	0.9918037618003067	1.0	GA
Rv1000c	Conserved hypothetical protein	AL123456.3	3.369569116087927	1.9392529396327274e-09	7.904394981942997e-06	0.9618158946878755	1.0	GA
Rv1001	Probable arginine deiminase ArcA (adi) (ad) (arginine dihydrolase)	AL123456.3	0.6200206593672773	0.2781605176098937	1.0	0.9999881427850835	1.0	NE
Rv1002c	Conserved membrane protein	AL123456.3	0.036236329253064796	3.9491348437281595e-98	1.6096673623035977e-94	9.757808091660926e-10	8.251623606143139e-09	ES
Rv1003	Conserved protein	AL123456.3	0.5108103509031428	5.008006608343939e-07	0.0020412634935609896	0.994559544182259	1.0	GD
Rv1004c	Probable membrane protein	AL123456.3	0.4825752552428376	0.5848183574159381	1.0	0.9745948179477565	1.0	NE
Rv1005c	Probable para-aminobenzoate synthase component I PABD	AL123456.3	0.0	1.520605922304519e-43	6.197989739313219e-40	1.1092296824001414e-16	1.522296358741743e-15	ES
Rv1006	Unknown protein	AL123456.3	2.6121690646867397	3.774179627346564e-61	1.5383556161064595e-57	0.9999999999831507	1.0	GA
Rv1007c	Methionyl-tRNA synthetase MetS (MetRS) (methionine--tRNA ligase)	AL123456.3	0.0	7.623825391870257e-169	3.1074712297263167e-165	6.76043958431466e-37	5.102879952901214e-35	ES
Rv1008	Probable deoxyribonuclease TatD (YJJV protein)	AL123456.3	2.46048172783525	1.8186472823635394e-11	7.412806322913786e-08	0.9998779296874981	1.0	GA
Rv1009	Probable resuscitation-promoting factor RpfB	AL123456.3	1.2510805500962514	0.026197591592417656	1.0	0.9991654005396167	1.0	NE
Rv1010	Probable dimethyladenosine transferase KsgA (S-adenosylmethionine-6-N', N'-adenosyl(rRNA) dimethyltransferase) (16S rRNA dimethylase) (high level kasugamycin resistance protein KsgA) (kasugamycin dimethyltransferase)	AL123456.3	0.48286496003395346	2.7063953336219446e-07	0.0011031267379843046	0.9987706077738463	1.0	GD
Rv1011	Probable 4-diphosphocytidyl-2-C-methyl-D-erythritol kinase IspE (CMK) (4-(cytidine-5'-diphospho)-2-C-methyl-D-erythritol kinase)	AL123456.3	0.0	1.3219009169342497e-64	5.388068137424002e-61	1.5430838863993129e-18	2.577708984001475e-17	ES
Rv1012	Hypothetical protein	AL123456.3	2.0344471629168135	0.002873024806211203	1.0	0.8371955573006529	1.0	NE
Rv1013	Putative polyketide synthase Pks16	AL123456.3	2.6024479422535824	3.136212941734479e-31	1.2783203950509737e-27	0.9999978234652289	1.0	GA
Rv1014c	Probable peptidyl-tRNA hydrolase Pth	AL123456.3	0.0	2.0205965840036288e-72	8.235951676398791e-69	3.512767397587414e-16	4.589115356591763e-15	ES
Rv1015c	50S ribosomal protein L25 RplY	AL123456.3	0.009845034556967766	2.68239022326515e-49	1.0933422550028752e-45	2.923001695190527e-13	3.118888719789683e-12	ES
Rv1016c	Probable conserved lipoprotein LpqT	AL123456.3	2.987011803876002	5.560763933277728e-11	2.2665673792040018e-07	0.9921875000000007	1.0	GA
Rv1017c	Probable ribose-phosphate pyrophosphokinase PrsA (phosphoribosyl pyrophosphate synthetase) (PRPP synthetase)	AL123456.3	0.0	5.676568765098663e-57	2.313769428654215e-53	8.601056657371233e-15	1.0161712155201492e-13	ES
Rv1018c	Probable UDP-N-acetylglucosamine pyrophosphorylase GlmU	AL123456.3	0.0	3.292054747363968e-137	1.3418415150255533e-133	3.238431796991033e-37	2.5384323085645096e-35	ES
AL123456.3_1138076-1138147_-	tRNA-Gln	AL123456.3	0.0	7.570618019118298e-12	3.085783904592618e-08	0.0005300409598608098	0.003081950003413211	ES
Rv1019	Probable transcriptional regulatory protein (probably TetR-family)	AL123456.3	0.9151202979127504	0.458051109117514	1.0	0.9980468749999997	1.0	NE
Rv1020	Probable transcription-repair coupling factor Mfd (TRCF)	AL123456.3	1.2433995888384377	5.745124878214151e-10	2.341712900360088e-06	0.9999967550296371	1.0	NE
Rv1021	Conserved protein	AL123456.3	0.6230739101534115	6.200085235040541e-06	0.025271547418025245	0.8193636544310421	1.0	GD
Rv1022	Probable conserved lipoprotein LpqU	AL123456.3	0.32805216610143495	4.8802295000322506e-12	1.9891815442131453e-08	0.9946988513718742	1.0	GD
Rv1023	Probable enolase Eno	AL123456.3	0.013788580006750966	7.858652422884935e-49	3.203186727567899e-45	1.2783425099650342e-09	1.0743348599211297e-08	ES
Rv1024	Possible conserved membrane protein	AL123456.3	0.0	1.778591559893823e-50	7.249539198127222e-47	1.1131696627547133e-12	1.1574692717827068e-11	ES
Rv1025	Conserved protein	AL123456.3	0.0	3.20037209153327e-35	1.304471664508961e-31	6.15637754275627e-09	4.998684235911266e-08	ES
Rv1026	Conserved protein	AL123456.3	0.08894970650692732	8.241718366184593e-34	3.35932440605684e-30	0.022293288924751724	0.10987599233045711	GD
Rv1027c	Probable transcriptional regulatory protein KdpE	AL123456.3	0.08873838584211549	5.201692396904409e-22	2.120209820978237e-18	0.005496068444231842	0.02886852445707344	GD
Rv1028c	Probable sensor protein KdpD	AL123456.3	0.37339447360029343	5.447008737193268e-21	2.220200761279976e-17	0.9962862410728457	1.0	GD
Rv1028A	Probable membrane protein KdpF	AL123456.3	0.3884031666874743	0.00012455524054756151	0.5076871604718607	0.8211926579745177	1.0	GD
Rv1029	Probable potassium-transporting ATPase a chain KdpA (potassium-translocating ATPase a chain) (ATP phosphohydrolase [potassium-transporting] a chain) (potassium binding and translocating subunit A)	AL123456.3	0.9020065048286283	0.15573149874403136	1.0	0.9996738842697395	1.0	NE
Rv1030	Probable potassium-transporting P-type ATPase B chain KdpB (potassium-translocating ATPase B chain) (ATP phosphohydrolase [potassium-transporting] B chain) (potassium binding and translocating subunit B)	AL123456.3	0.8230140950609808	0.01601362190834265	1.0	0.9983130268567542	1.0	NE
Rv1031	Probable potassium-transporting ATPase C chain KdpC (potassium-translocating ATPase C chain) (ATP phosphohydrolase [potassium-transporting] C chain) (potassium binding and translocating subunit C)	AL123456.3	0.6792748310900478	0.052297007959845404	1.0	0.9632910974068075	1.0	NE
Rv1032c	Two component sensor histidine kinase TrcS	AL123456.3	1.274164058590601	0.0003459757264480264	1.0	0.9999997376125267	1.0	NE
Rv1033c	Two component transcriptional regulator TrcR	AL123456.3	3.0206264610512035	4.899735128176032e-33	1.9971320382445505e-29	0.9999694824218766	1.0	GA
Rv1034c	Probable transposase (fragment)	AL123456.3	0.3202030640684152	5.5348597833822194e-11	2.2560088477065925e-07	0.6266409907272096	1.0	GD
Rv1035c	Probable transposase (fragment)	AL123456.3	0.449552678830356	1.4771630327819706e-06	0.006020916521619312	0.96875	1.0	GD
Rv1036c	Probable IS1560 transposase (fragment)	AL123456.3	3.1181281319257677	0.0019188162854861508	1.0	0.96875	1.0	NE
Rv1037c	Putative ESAT-6 like protein EsxI (ESAT-6 like protein 1)	AL123456.3	2.3070876957560276	1.2498413248296613e-09	5.094353240005699e-06	0.96875	1.0	GA
Rv1038c	ESAT-6 like protein EsxJ (ESAT-6 like protein 2)	AL123456.3	1.943041027002476	6.744667359680122e-09	2.7491264158056176e-05	0.8749999999999999	1.0	GA
Rv1039c	PPE family protein PPE15	AL123456.3	2.0129107221734457	8.526152082083263e-12	3.475259588657138e-08	0.9954263596093776	1.0	GA
Rv1040c	PE family protein PE8	AL123456.3	1.5235316816282982	0.1963495838782897	1.0	0.9980468749999997	1.0	NE
Rv1041c	Probable is like-2 transposase	AL123456.3	1.9759040105891228	1.1754381739853734e-10	4.791085997164382e-07	0.9998779296874981	1.0	GA
Rv1043c	Conserved hypothetical protein	AL123456.3	1.4754032242306168	5.1868081941847167e-23	2.1141430199496905e-19	0.9993603471289754	1.0	NE
Rv1044	Conserved hypothetical protein	AL123456.3	0.0	2.2047021688591835e-50	8.986366040270032e-47	1.727286999208981e-15	2.127015652198129e-14	ES
Rv1045	Hypothetical protein	AL123456.3	1.6015670090417053	4.916017898920097e-07	0.0020037688955998312	0.9997558593749988	1.0	GA
Rv1046c	Hypothetical protein	AL123456.3	3.248236110072085	4.2871344454746205e-10	1.7474359999754552e-06	0.96875	1.0	GA
Rv1047	Probable transposase	AL123456.3	1.5158751780051973	4.912628697746301e-06	0.020023874572013923	0.9956804697574693	1.0	GA
Rv1048c	Hypothetical protein	AL123456.3	1.5301584133221193	0.012124187795831404	1.0	0.4327282505369484	1.0	NE
Rv1049	Probable transcriptional repressor protein	AL123456.3	4.53588652057606	6.416191425280786e-07	0.0026152396249444483	0.9375000000000002	1.0	GA
Rv1050	Probable oxidoreductase	AL123456.3	0.5626331606971107	1.643094938081045e-13	6.69725496761834e-10	0.3020986600372828	1.0	GD
Rv1051c	Conserved hypothetical protein	AL123456.3	0.2573352159449665	8.691476808653245e-13	3.5426459472070626e-09	0.15054327890875033	0.6312905399506855	GD
AL123456.3_1175225-1175315_+	Fragment of putative small regulatory RNA	AL123456.3	2.2213286356781903	0.8978078035916186	1.0	0.5	1.0	NE
Rv1052	Hypothetical protein	AL123456.3	0.5869400245905674	0.4467730947670421	1.0	0.8749999999999999	1.0	NE
Rv1053c	Hypothetical protein	AL123456.3	0.5284990257516297	0.0009734759091932863	1.0	0.8749999999999999	1.0	NE
Rv1054	Probable integrase (fragment)	AL123456.3	0.691239904429798	0.9464847803409926	1.0	0.96875	1.0	NE
Rv1055	Possible integrase (fragment)	AL123456.3	0.13370443205580793	5.5837396396686793e-11	2.2759322771289538e-07	0.2648462795138827	1.0	GD
AL123456.3_1177396-1177469_+	tRNA-Leu	AL123456.3	0.0	2.3206128169543414e-11	9.458817841905896e-08	0.00019298848310996444	0.0011688277223717907	ES
Rv1056	Conserved protein	AL123456.3	1.9933457474376994	0.0003740794485301675	1.0	0.9999887684120291	1.0	NE
Rv1057	Conserved hypothetical protein	AL123456.3	2.9734290072496274	1.534762234958717e-20	6.25569086969173e-17	0.999999046325684	1.0	GA
Rv1058	Probable medium chain fatty-acid-CoA ligase FadD14 (fatty-acid-CoA synthetase) (fatty-acid-CoA synthase)	AL123456.3	0.847926606972653	2.0078554055725208e-06	0.008184018633113594	0.9028247243280051	1.0	NE
Rv1059	Conserved protein	AL123456.3	0.5368917207052517	9.992142546090643e-13	4.072797301786546e-09	0.9846536462961976	1.0	GD
Rv1060	Unknown protein	AL123456.3	0.7102707850233211	0.004539763371110354	1.0	0.9359142525113027	1.0	NE
Rv1061	Conserved protein	AL123456.3	1.5300186407554324	0.01127836273518416	1.0	0.9998722345373606	1.0	NE
Rv1062	Conserved hypothetical protein	AL123456.3	0.831489398852242	0.16425930699422353	1.0	0.9843750000000003	1.0	NE
Rv1063c	Conserved hypothetical protein	AL123456.3	1.375866858615697	0.03391139269663821	1.0	0.9995933807238828	1.0	NE
Rv1064c	Possible lipoprotein LpqV	AL123456.3	1.4050713555080685	0.31965241116028165	1.0	0.9789393724688589	1.0	NE
Rv1065	Conserved hypothetical protein	AL123456.3	2.3218558450674363	6.88987546768368e-10	2.808313240627868e-06	0.9990234375000006	1.0	GA
Rv1066	Conserved hypothetical protein	AL123456.3	0.8215714010000895	0.2401695831723959	1.0	0.9623588287007265	1.0	NE
Rv1067c	PE-PGRS family protein PE_PGRS19	AL123456.3	0.4128776755154535	0.015796405503607808	1.0	0.9875762755110572	1.0	NE
Rv1068c	PE-PGRS family protein PE_PGRS20	AL123456.3	1.069661072060373	0.00019151106369244179	0.7805990956103928	0.9999222916885295	1.0	NE
Rv1069c	Conserved protein	AL123456.3	3.0659162649648994	1.6790089068813468e-38	6.84364030444837e-35	0.9999900248104668	1.0	GA
Rv1070c	Probable enoyl-CoA hydratase EchA8 (enoyl hydrase) (unsaturated acyl-CoA hydratase) (crotonase)	AL123456.3	2.041157194328883	0.0013447380598140151	1.0	0.9960937500000009	1.0	NE
Rv1071c	Possible enoyl-CoA hydratase EchA9 (enoyl hydrase) (unsaturated acyl-CoA hydratase) (crotonase)	AL123456.3	2.217500676216427	4.764413009708627e-14	1.9419747427572364e-10	0.9998779296874981	1.0	GA
Rv1072	Probable conserved transmembrane protein	AL123456.3	1.3704544501073852	0.34272519929769674	1.0	0.9999961853027336	1.0	NE
Rv1073	Conserved hypothetical protein	AL123456.3	3.624995343593077	7.096413535930932e-40	2.892498157245448e-36	0.9999980926513683	1.0	GA
Rv1074c	Probable beta-ketoacyl CoA thiolase FadA3	AL123456.3	2.4855751856076713	1.3377137666234484e-16	5.452521312757176e-13	0.9986115762593114	1.0	GA
Rv1075c	Conserved exported protein	AL123456.3	1.2736877446882369	1.9653298384154783e-05	0.08010684421381489	0.9999980926513683	1.0	NE
Rv1076	Possible lipase LipU	AL123456.3	0.15663028018551134	1.3469485787733506e-13	5.490162407080177e-10	0.011142357884515754	0.057199308233357955	GD
Rv1077	Probable cystathionine beta-synthase Cbs (serine sulfhydrase) (beta-thionase) (hemoprotein H-450)	AL123456.3	1.375550811682472	0.00940335148414581	1.0	0.9999975326898131	1.0	NE
Rv1078	Probable proline-rich antigen homolog Pra	AL123456.3	0.42977738550922057	1.0380947846696458e-05	0.04231274342313476	0.9661822600991957	1.0	GD
Rv1079	Cystathionine gamma-synthase MetB (CGS) (O-succinylhomoserine [thiol]-lyase)	AL123456.3	0.736487444176272	0.005777317264095927	1.0	0.9996867043900484	1.0	NE
Rv1080c	Probable transcription elongation factor GreA (transcript cleavage factor GreA)	AL123456.3	0.23297535411087233	2.9584961221322712e-08	0.00012058830193811137	0.8929466880235172	1.0	GD
Rv1081c	Probable conserved membrane protein	AL123456.3	0.049141454736316474	3.347076779305574e-19	1.364268495244952e-15	0.08018561953721336	0.35995218638070664	GD
Rv1082	Mycothiol conjugate amidase Mca (mycothiol S-conjugate amidase)	AL123456.3	1.40124287756596	0.0036990184152108315	1.0	0.9998779296874981	1.0	NE
Rv1083	Conserved hypothetical protein	AL123456.3	0.1665372857050859	0.062711784437923	1.0	0.8749999999999999	1.0	NE
Rv1084	Conserved protein	AL123456.3	0.39342893869253703	6.644927913475532e-09	2.708472617532627e-05	0.6968587250880525	1.0	GD
Rv1085c	Possible hemolysin-like protein	AL123456.3	2.854725712160559	8.174971867700272e-05	0.3332118533274631	0.991448597769279	1.0	GA
Rv1086	Short (C15) chain Z-isoprenyl diphosphate synthase (Z-FPP synthase) (Z-farnesyl diphosphate synthase) (Z-FPP synthetase) (Z-farnesyl diphosphate synthetase) (geranyltranstransferase) (farnesyl pyrophosphate synthetase)	AL123456.3	0.31637073711951524	7.57248386602741e-22	3.086544423792772e-18	0.2635490353411054	1.0	GD
Rv1087	PE-PGRS family protein PE_PGRS21	AL123456.3	0.8257867895452806	3.945467876918215e-05	0.16081727066318643	0.830557789762139	1.0	NE
Rv1087A	Conserved hypothetical protein	AL123456.3	3.8164863760282866	2.0059827430579664e-10	8.176385660704271e-07	0.9960937500000009	1.0	GA
Rv1088	PE family protein PE9	AL123456.3	2.7614945024311264	0.023816049055895884	1.0	0.96875	1.0	NE
Rv1089	PE family protein PE10	AL123456.3	0.4191066360155652	2.680576010087809e-07	0.0010926027817117908	0.9375000000000002	1.0	GD
Rv1089A	Probable cellulase CelA2a (endo-1,4-beta-glucanase) (endoglucanase) (carboxymethyl cellulase)	AL123456.3	4.567848330682115	3.9599927586846877e-07	0.0016140930484398787	0.5	1.0	GA
Rv1090	Probable cellulase CelA2b (endo-1,4-beta-glucanase) (endoglucanase) (carboxymethyl cellulase)	AL123456.3	3.7555826082198025	3.0971992975975693e-22	1.2624184337007693e-18	0.9921875000000007	1.0	GA
Rv1091	PE-PGRS family protein PE_PGRS22	AL123456.3	0.3217333254739392	1.4668001944310748e-09	5.978677592501061e-06	0.9732486994601637	1.0	GD
Rv1092c	Probable pantothenate kinase CoaA (pantothenic acid kinase)	AL123456.3	0.0	1.3096137705483189e-84	5.337985728754948e-81	1.4227326039221308e-18	2.3963049973498367e-17	ES
AL123456.3_1220388-1220487_-	Putative small regulatory RNA	AL123456.3	0.7373817714283628	0.3932035777723961	1.0	0.8749999999999999	1.0	NE
Rv1093	Serine hydroxymethyltransferase 1 GlyA1	AL123456.3	0.0	1.4041778221712766e-73	5.723428803170123e-70	5.0420516880236323e-23	1.216059330200256e-21	ES
Rv1094	Possible acyl-[acyl-carrier protein] desaturase DesA2 (acyl-[ACP] desaturase) (stearoyl-ACP desaturase)	AL123456.3	0.0	2.3717943141584517e-67	9.66743362450985e-64	3.363064537120813e-16	4.407669148972487e-15	ES
Rv1095	Probable PHOH-like protein PhoH2 (phosphate starvation-inducible protein PSIH)	AL123456.3	0.8081826422620981	0.07322412080856391	1.0	0.9992137211546953	1.0	NE
Rv1096	Possible glycosyl hydrolase	AL123456.3	1.1937347221891166	0.7913769337251239	1.0	0.9994414428658089	1.0	NE
Rv1097c	Probable membrane glycine and proline rich protein	AL123456.3	0.35726387187326286	3.4514030141162004e-25	1.4067918685537632e-21	0.4085113675265577	1.0	GD
Rv1098c	Probable fumarase Fum (fumarate hydratase)	AL123456.3	0.0	1.9008317372592386e-56	7.747790161068657e-53	1.7013735215444499e-18	2.807610718143797e-17	ES
Rv1099c	Fructose 1,6-bisphosphatase GlpX	AL123456.3	0.36947696226822313	4.682538558960642e-20	1.9086027166323577e-16	0.7882253571656831	1.0	GD
Rv1100	Conserved protein	AL123456.3	0.770902458886723	0.0009698344067163716	1.0	0.9819423625595408	1.0	NE
Rv1101c	Conserved membrane protein	AL123456.3	2.5817256640799564	3.687426591789306e-15	1.502995078813321e-11	0.9999961853027336	1.0	GA
Rv1102c	Toxin MazF3	AL123456.3	3.1198350279076332	3.239069618456842e-07	0.0013202447764830087	0.9980468749999997	1.0	GA
Rv1103c	Possible antitoxin MazE3	AL123456.3	1.7730530978469723	0.0013806565921289588	1.0	0.9960937500000009	1.0	NE
Rv1104	Possible para-nitrobenzyl esterase (fragment)	AL123456.3	1.160532730066824	0.06329972497358893	1.0	0.998609061813006	1.0	NE
Rv1105	Possible para-nitrobenzyl esterase (fragment)	AL123456.3	0.6065075523710766	0.5261222508183934	1.0	0.999511718750001	1.0	NE
Rv1106c	3-beta-hydroxysteroid dehydrogenase	AL123456.3	2.7321637143547886	5.3858684164438595e-21	2.1952799665425172e-17	0.9999961853027336	1.0	GA
Rv1107c	Probable exodeoxyribonuclease VII (small subunit) XseB (exonuclease VII small subunit)	AL123456.3	2.31866951353198	0.4523885611962484	1.0	0.8749999999999999	1.0	NE
Rv1108c	Probable exodeoxyribonuclease VII (large subunit) XseA (exonuclease VII large subunit)	AL123456.3	0.9274061748804545	0.0034250523573580234	1.0	0.9990234375000006	1.0	NE
Rv1109c	Conserved protein	AL123456.3	1.4888095334132125	0.029583863878725962	1.0	0.989572373825658	1.0	NE
Rv1110	Probable LYTB-related protein LytB2	AL123456.3	0.0	3.4409176578864335e-62	1.4025180373545103e-58	1.3998573075469633e-14	1.634904981536224e-13	ES
Rv1111c	Conserved hypothetical protein	AL123456.3	0.367632178071205	4.287512708021915e-15	1.7475901797897326e-11	4.09829598381256e-10	3.5391217012754225e-09	ES
Rv1112	Probable GTP binding protein	AL123456.3	0.5250934649722202	1.8945324897715974e-09	7.722114428309032e-06	0.9964366431522015	1.0	GD
Rv1113	Possible antitoxin VapB32	AL123456.3	0.6898832638097949	0.03282134027592507	1.0	0.75	1.0	NE
Rv1114	Possible toxin VapC32. Contains PIN domain.	AL123456.3	1.5303146754498074	0.19223683679697523	1.0	0.8749999999999999	1.0	NE
Rv1115	Possible exported protein	AL123456.3	0.9030894812749926	1.3653930820093261e-08	5.5653422022700136e-05	0.005954416732462648	0.0311156443609202	NE
Rv1116	Hypothetical protein	AL123456.3	0.3726435611936817	0.0002053265676302953	0.8369110896610837	0.75	1.0	GD
Rv1116A	Conserved hypothetical protein (fragment)	AL123456.3	1.1641853271835059	0.9090266677681251	1.0	0.9375000000000002	1.0	NE
Rv1117	Conserved protein	AL123456.3	3.6641985440818567	1.6766312118324726e-10	6.833948819429159e-07	0.5437160912350775	1.0	GA
Rv1118c	Conserved protein	AL123456.3	2.559994447277936	1.1304555944238847e-13	4.607737002871754e-10	0.9985790284027752	1.0	GA
Rv1119c	Hypothetical protein	AL123456.3	0.11565953781957103	0.13520454477683547	1.0	0.27150441374189177	1.0	NE
Rv1120c	Conserved hypothetical protein	AL123456.3	0.1164479067307624	2.5578886524681768e-08	0.00010425954147460289	0.7332748725908804	1.0	GD
Rv1121	Probable glucose-6-phosphate 1-dehydrogenase Zwf1 (G6PD)	AL123456.3	0.3776485190364831	3.146400300087467e-29	1.2824727623156514e-25	0.9270205417573343	1.0	GD
Rv1122	Probable 6-phosphogluconate dehydrogenase,decarboxylating Gnd2	AL123456.3	0.0	9.080921613510052e-82	3.7013836496666976e-78	4.3634279852135684e-24	1.132823724059268e-22	ES
Rv1123c	Possible peroxidase BpoB (non-haem peroxidase)	AL123456.3	0.9336394047640725	0.007460934897425665	1.0	0.977717966401337	1.0	NE
Rv1124	Probable epoxide hydrolase EphC (epoxide hydratase)	AL123456.3	0.05773022245296535	9.9565930343876e-16	4.058307320816386e-12	0.0003571430330506022	0.002100598849515519	ES
Rv1125	Conserved hypothetical protein	AL123456.3	0.20403567638475925	7.392720179684414e-41	3.0132727452393674e-37	0.3666269332422438	1.0	GD
Rv1126c	Conserved protein	AL123456.3	0.11836383392888822	2.076769321937499e-47	8.464911756217247e-44	0.0020091403557695574	0.01097406099390369	GD
Rv1127c	Probable pyruvate, phosphate dikinase PpdK	AL123456.3	0.24953091922086887	2.195338801634692e-39	8.948200955463004e-36	0.13626331854842075	0.5779493094728022	GD
Rv1128c	Conserved hypothetical protein	AL123456.3	0.15934976839336984	2.786204851586793e-79	1.135657097506777e-75	0.1252443058514214	0.5356723931273806	GD
Rv1129c	Probable transcriptional regulator protein	AL123456.3	0.1386467495587819	1.8658698998801242e-56	7.605285711911386e-53	0.04861962668100333	0.2280478692195277	GD
Rv1130	Possible methylcitrate dehydratase PrpD	AL123456.3	0.3460002354334054	1.7211342609447275e-55	7.015343247610709e-52	0.03806715392464848	0.18126369088419067	GD
Rv1131	Probable methylcitrate synthase PrpC	AL123456.3	0.14885237247893543	3.275647914981636e-37	1.3351540901465147e-33	0.01732621467436347	0.086440209317877	GD
Rv1132	Conserved membrane protein	AL123456.3	0.728517864308852	8.84415632961251e-11	3.604878119950059e-07	0.9928162476190708	1.0	NE
Rv1133c	Probable 5-methyltetrahydropteroyltriglutamate--homocysteine methyltransferase MetE (methionine synthase, vitamin-B12 independent isozyme)	AL123456.3	0.0	5.998565701376894e-163	2.445015379881222e-159	2.6474794727768154e-39	2.631982031960561e-37	ES
Rv1134	Hypothetical protein	AL123456.3	1.6223223428977356	0.9065759342133348	1.0	0.9071294709226707	1.0	NE
Rv1135c	PPE family protein PPE16	AL123456.3	1.3211109873485336	0.6166124906031701	1.0	0.9995765011793054	1.0	NE
Rv1135A	Possible acetyl-CoA acetyltransferase (acetoacetyl-CoA thiolase)	AL123456.3	1.0430358662582135	0.6241785778928437	1.0	0.29914132285174905	1.0	NE
Rv1136	Possible enoyl-CoA hydratase	AL123456.3	1.4490958162792178	0.8342871757096595	1.0	0.9375000000000002	1.0	NE
Rv1137c	Hypothetical protein	AL123456.3	1.5434392846552767	0.4896131035827246	1.0	0.75	1.0	NE
Rv1138c	Possible oxidoreductase	AL123456.3	0.4652775478642514	5.287546875790927e-06	0.021552041065723816	0.13329571714020574	0.5665415464686951	GD
Rv1139c	Conserved hypothetical membrane protein	AL123456.3	1.6555105880809962	0.003194140788785238	1.0	0.9923987579678784	1.0	NE
Rv1140	Probable integral membrane protein	AL123456.3	0.3989981250365983	0.021829886623917494	1.0	0.9936224508421038	1.0	NE
Rv1141c	Probable enoyl-CoA hydratase EchA11 (enoyl hydrase) (unsaturated acyl-CoA hydratase) (crotonase)	AL123456.3	1.2766547626229927	0.010991409458201968	1.0	0.9999389648437513	1.0	NE
Rv1142c	Probable enoyl-CoA hydratase EchA10 (enoyl hydrase) (unsaturated acyl-CoA hydratase) (crotonase)	AL123456.3	1.1913387295068234	0.1721875746045548	1.0	0.9898661453771661	1.0	NE
Rv1143	Probable alpha-methylacyl-CoA racemase Mcr (2-methylacyl-CoA racemase) (2-arylpropionyl-CoA epimerase)	AL123456.3	2.0722582041786346	2.498102208911765e-19	1.0182264603524353e-15	0.9999847412109398	1.0	GA
Rv1144	Probable short-chain type dehydrogenase/reductase	AL123456.3	1.1056952299585667	0.12705153307456818	1.0	0.9997558593749988	1.0	NE
Rv1145	Probable conserved transmembrane transport protein MmpL13a	AL123456.3	1.508047287386112	0.0022710849319830984	1.0	0.999511718750001	1.0	NE
Rv1146	Probable conserved transmembrane transport protein MmpL13b	AL123456.3	3.101498281301126	4.776804473253455e-38	1.9470255032981083e-34	0.9999670100796875	1.0	GA
Rv1147	Conserved protein	AL123456.3	2.31235698373329	0.005042090171288768	1.0	0.9990234375000006	1.0	NE
Rv1148c	Conserved hypothetical protein	AL123456.3	1.439589629240917	0.0316764031298834	1.0	0.9999988182833316	1.0	NE
Rv1149	Possible transposase	AL123456.3	1.2898377238747951	0.8255036313110797	1.0	0.96875	1.0	NE
Rv1150	Possible transposase (fragment)	AL123456.3	1.9133251082260745	2.140526735842317e-08	8.724786975293284e-05	0.9998779296874981	1.0	GA
Rv1151c	Transcriptional regulatory protein	AL123456.3	2.539876710572467	3.5037014970285316e-05	0.14281087301888296	0.9424166395816377	1.0	GA
Rv1152	Probable transcriptional regulatory protein	AL123456.3	0.9803050081219279	0.07925219662402204	1.0	0.1559315849875546	0.6518739901633565	NE
Rv1153c	Probable O-methyltransferase Omt	AL123456.3	1.6284487125749179	0.030936268492637312	1.0	0.9946238792490634	1.0	NE
Rv1154c	Hypothetical protein	AL123456.3	2.0457524021065843	0.00010371500689011977	0.4227423680841282	0.9999694824218766	1.0	GA
Rv1155	Possible pyridoxamine 5'-phosphate oxidase (PNP/PMP oxidase) (pyridoxinephosphate oxidase) (PNPOX) (pyridoxine 5'-phosphate oxidase)	AL123456.3	1.4897673921373884	0.001812582959217455	1.0	0.997567075200925	1.0	NE
Rv1156	Conserved protein	AL123456.3	1.0958173959274538	0.2503960155470012	1.0	0.9997558593749988	1.0	NE
Rv1157c	Conserved ala-, pro-rich protein	AL123456.3	0.7984381711021266	0.003094632449980098	1.0	0.9584650010704423	1.0	NE
Rv1158c	Conserved hypothetical ala-, pro-rich protein	AL123456.3	0.8487774644293591	0.002441515317653305	1.0	0.7117027195669473	1.0	NE
Rv1159	Mannosyltransferase PimE	AL123456.3	1.2419350106211886	0.3226730435773749	1.0	0.999999879823315	1.0	NE
Rv1159A	Unknown protein	AL123456.3	0.42483589523595755	6.168772882064131e-12	2.51439182672934e-08	0.8706491890955667	1.0	GD
Rv1160	Probable mutator protein MutT2 (7,8-dihydro-8-oxoguanine-triphosphatase) (8-oxo-dGTPase)	AL123456.3	1.1002271971535933	0.07567835861031703	1.0	0.96875	1.0	NE
Rv1161	Respiratory nitrate reductase (alpha chain) NarG	AL123456.3	0.8064914400790981	4.7534769067112066e-08	0.00019375171871754878	0.9997459457357026	1.0	NE
Rv1162	Probable respiratory nitrate reductase (beta chain) NarH	AL123456.3	1.998362676599831	2.932427976325784e-10	1.1952576431503896e-06	0.9999955430457484	1.0	GA
Rv1163	Probable respiratory nitrate reductase (delta chain) NarJ	AL123456.3	0.8601749355835461	0.1304888542232659	1.0	0.9433715229926158	1.0	NE
Rv1164	Probable respiratory nitrate reductase (gamma chain) NarI	AL123456.3	1.766289399030253	3.411644014160982e-08	0.00013905861001720164	0.9997730168857151	1.0	GA
Rv1165	Possible GTP-binding translation elongation factor TypA (tyrosine phosphorylated protein A) (GTP-binding protein)	AL123456.3	1.7686281550060328	8.493506306925747e-06	0.03461953170702935	0.9999847412109398	1.0	GA
Rv1166	Probable conserved lipoprotein LpqW	AL123456.3	0.0	2.3843114222922113e-136	9.718453357263054e-133	2.993274437971576e-38	2.6523014367765527e-36	ES
Rv1167c	Probable transcriptional regulatory protein	AL123456.3	0.775119149173298	0.0019004753610147626	1.0	0.9890982524853543	1.0	NE
Rv1168c	PPE family protein PPE17	AL123456.3	1.560334895645537	4.321660934845788e-08	0.00017615089970431433	0.9935249041008705	1.0	GA
Rv1169c	PE family protein. Possible lipase LipX.	AL123456.3	2.0608326039522544	0.13580505826928926	1.0	0.6684076186031015	1.0	NE
Rv1170	N-acetyl-1-D-myo-inosityl-2-amino-2-deoxy-alpha- D-glucopyranoside deacetylase MshB (GlcNAc-Ins deacetylase)	AL123456.3	2.2860194931819295	0.039442331918545064	1.0	0.9991021667070064	1.0	NE
Rv1171	Conserved hypothetical protein	AL123456.3	1.8261052636935071	0.0028341322344445146	1.0	0.9921875000000007	1.0	NE
Rv1172c	PE family protein PE12	AL123456.3	0.7687806315102914	0.049275742835693394	1.0	0.808172506394692	1.0	NE
Rv1173	Probable F420 biosynthesis protein FbiC	AL123456.3	0.29004001001433893	1.487453114284442e-48	6.062858893823385e-45	0.9187864384796182	1.0	GD
Rv1174c	Low molecular weight T-cell antigen TB8.4	AL123456.3	3.6141702973143834	2.2075558824168746e-29	8.997997776731181e-26	0.9980468749999997	1.0	GA
Rv1175c	Probable NADPH dependent 2,4-dienoyl-CoA reductase FadH (2,4-dienoyl coenzyme A reductase) (4-enoyl-CoA reductase)	AL123456.3	1.0753622072267262	3.701869149889699e-06	0.015088818654950414	0.25575814798206875	0.9994920529002036	NE
Rv1176c	Conserved hypothetical protein	AL123456.3	0.9718079901750154	0.519388972607598	1.0	0.9885917168051888	1.0	NE
Rv1177	Probable ferredoxin FdxC	AL123456.3	0.0	9.082265983710642e-43	3.7019316149604577e-39	6.759523640476514e-12	6.482780790254652e-11	ES
Rv1178	Probable aminotransferase	AL123456.3	0.4394915266190272	9.577156663402722e-08	0.000390364905600295	0.9990208565345647	1.0	GD
Rv1179c	Unknown protein	AL123456.3	1.026674283424654	0.42314749756297787	1.0	0.9999999988798061	1.0	NE
Rv1180	Probable polyketide beta-ketoacyl synthase Pks3	AL123456.3	0.32857067061556816	4.381395717811977e-37	1.785856894580162e-33	0.8847576755625857	1.0	GD
Rv1181	Probable polyketide beta-ketoacyl synthase Pks4	AL123456.3	0.4306720430619962	4.334293141947728e-90	1.7666578846578937e-86	0.06465023842896467	0.2937729897842363	GD
Rv1182	Probable conserved polyketide synthase associated protein PapA3	AL123456.3	0.36553889521409755	2.2549409954783332e-57	9.191139497569686e-54	0.09523844666787203	0.41995631675754996	GD
Rv1183	Probable conserved transmembrane transport protein MmpL10	AL123456.3	0.5806579915675076	2.0731292895539773e-78	8.450074984222011e-75	0.21855121301945984	0.8793827682796824	GD
Rv1184c	Possible exported protein	AL123456.3	0.5809106445315159	1.4330668449522488e-16	5.841180460025366e-13	0.9749444572754666	1.0	GD
Rv1185c	Probable fatty-acid-AMP ligase FadD21 (fatty-acid-AMP synthetase) (fatty-acid-AMP synthase)	AL123456.3	0.7163837899756026	5.901936383235814e-12	2.4056292698069178e-08	0.9999959201397002	1.0	NE
Rv1186c	Conserved protein	AL123456.3	0.5988859723242718	1.0737128084565017e-15	4.376453407268701e-12	0.622294208749984	1.0	GD
Rv1187	Probable pyrroline-5-carboxylate dehydrogenase RocA	AL123456.3	0.1177700720189446	8.847167218124521e-77	3.606105358107555e-73	4.902389723296462e-08	3.728011289581414e-07	ES
Rv1188	Probable proline dehydrogenase	AL123456.3	0.14587949495436758	6.005716196376449e-22	2.4479299216430405e-18	0.1040060637335439	0.4548591371007778	GD
Rv1189	Possible alternative RNA polymerase sigma factor SigI	AL123456.3	0.5088504102978735	2.189235606799681e-16	8.923324333315499e-13	0.8248832824628077	1.0	GD
Rv1190	Conserved hypothetical protein	AL123456.3	0.6648060576623656	0.00016269189406756092	0.6631321602193783	0.689421609395396	1.0	GD
Rv1191	Conserved protein	AL123456.3	1.0032974496697586	0.8956611081142049	1.0	0.9912355870772819	1.0	NE
Rv1192	Unknown protein	AL123456.3	1.1496808125959364	0.41416633780234924	1.0	0.9781702562609822	1.0	NE
Rv1193	Probable fatty-acid-CoA ligase FadD36 (fatty-acid-CoA synthetase) (fatty-acid-CoA synthase)	AL123456.3	0.16835425218997513	3.982137679988931e-33	1.6231193183634884e-29	0.7203494984345096	1.0	GD
Rv1194c	Conserved protein	AL123456.3	0.5166604670903294	7.812593752522061e-09	3.184413213527992e-05	0.5783935091435314	1.0	GD
Rv1195	PE family protein PE13	AL123456.3	3.1488332530545438	6.160460447340629e-18	2.5110036783360405e-14	0.9843750000000003	1.0	GA
Rv1196	PPE family protein PPE18	AL123456.3	1.3203259600098516	5.43733712300501e-06	0.02216258611336842	0.999511718750001	1.0	NE
AL123456.3_1340578-1340625_+	Fragment of putative small regulatory RNA	AL123456.3	1.600910030637491	0.4834926826132375	1.0	0.75	1.0	NE
Rv1197	ESAT-6 like protein EsxK (ESAT-6 like protein 3)	AL123456.3	2.3249820961531134	1.7024385114790613e-07	0.0006939139372788654	0.9375000000000002	1.0	GA
Rv1198	Putative ESAT-6 like protein EsxL (ESAT-6 like protein 4)	AL123456.3	2.2306102980267024	0.0010344661187022745	1.0	0.9375000000000002	1.0	NE
Rv1199c	Possible transposase	AL123456.3	1.3535406372981482	1.611637700865441e-05	0.06569035268727538	0.9529891036856462	1.0	NE
Rv1200	Probable conserved integral membrane transport protein	AL123456.3	1.578617618350448	2.159176035292144e-12	8.80080151985078e-09	0.9999999634086431	1.0	GA
Rv1201c	Tetrahydrodipicolinate N-succinyltransferase DapD	AL123456.3	0.0	3.06442995384171e-58	1.249061649185881e-54	1.2715924108256931e-17	1.919633580194639e-16	ES
Rv1202	Probable succinyl-diaminopimelate desuccinylase DapE	AL123456.3	0.0	1.1532489705207426e-85	4.700642803842547e-82	5.98372343678055e-24	1.5148855110756224e-22	ES
Rv1203c	Hypothetical protein	AL123456.3	0.48184699508402523	0.013822066401180343	1.0	0.9691357121771523	1.0	NE
Rv1204c	Conserved hypothetical protein	AL123456.3	1.6752860186463394	4.917971044263194e-08	0.00020045649976416777	0.999992370605471	1.0	GA
Rv1205	Conserved hypothetical protein	AL123456.3	1.8277221845752707	0.039449260136079016	1.0	0.9998779296874981	1.0	NE
Rv1206	Probable fatty-acid-CoA ligase FadD6 (fatty-acid-CoA synthetase) (fatty-acid-CoA synthase)	AL123456.3	1.368609343902698	0.3600184985616477	1.0	0.9999962719268284	1.0	NE
Rv1207	Dihydropteroate synthase 2 FolP2 (DHPS 2) (dihydropteroate pyrophosphorylase 2)	AL123456.3	0.5133068718757305	0.002794233516053294	1.0	0.7852106094844185	1.0	NE
Rv1208	Probable glucosyl-3-phosphoglycerate synthase GpgS	AL123456.3	0.0010845520619404004	1.6347279873741227e-77	6.6631512765369245e-74	8.805484836145685e-19	1.5272832422182897e-17	ES
Rv1209	Conserved protein	AL123456.3	2.370658223740858	4.5458455254445324e-09	1.8528866361711913e-05	0.96875	1.0	GA
Rv1210	Probable DNA-3-methyladenine glycosylase I TagA (tag I) (3-methyladenine-DNA glycosylase I, constitutive) (DNA-3-methyladenine glycosidase I)	AL123456.3	1.5810740971546717	0.0002713494231306433	1.0	0.9951056425940218	1.0	NE
Rv1211	Conserved protein	AL123456.3	0.28074676082417654	0.7921915719130402	1.0	0.1093505745385054	0.47466766966874124	NE
Rv1212c	Putative glycosyl transferase GlgA	AL123456.3	1.1307458848400893	0.12157734506657043	1.0	0.9999439248910336	1.0	NE
Rv1213	Glucose-1-phosphate adenylyltransferase GlgC (ADP-glucose synthase) (ADP-glucose pyrophosphorylase)	AL123456.3	1.2958779609502002	0.9622252339216766	1.0	0.9999959867841614	1.0	NE
Rv1214c	PE family protein PE14	AL123456.3	1.275159087481559	0.2912989968834703	1.0	0.96875	1.0	NE
Rv1215c	Conserved protein	AL123456.3	0.49740111867256687	2.1008708503845273e-14	8.563149586167333e-11	0.38237589213010503	1.0	GD
Rv1216c	Probable conserved integral membrane protein	AL123456.3	1.6357784657213608	0.0007064218524890839	1.0	0.9997856963726316	1.0	NE
Rv1217c	Probable tetronasin-transport integral membrane protein ABC transporter	AL123456.3	0.35573261482989027	4.786657889482392e-20	1.951041755753023e-16	0.9992678823055875	1.0	GD
Rv1218c	Probable tetronasin-transport ATP-binding protein ABC transporter	AL123456.3	1.5422161099992469	0.02627859117208999	1.0	0.9843750000000003	1.0	NE
Rv1219c	Probable transcriptional regulatory protein	AL123456.3	0.6543000470937083	1.2685729223916499e-05	0.05170703231668365	0.9474949649671837	1.0	GD
Rv1220c	Probable methyltransferase	AL123456.3	0.9833219544429194	7.378185068607828e-05	0.3007348233964551	0.9897959788722205	1.0	NE
Rv1221	Alternative RNA polymerase sigma factor SigE	AL123456.3	0.140719728714	1.4608913555836955e-28	5.954593165359143e-25	0.9981366166605672	1.0	GD
AL123456.3_1365274-1365365_+	Fragment of putative small regulatory RNA	AL123456.3	3.2286403141276527	0.0002559364266459566	1.0	0.8749999999999999	1.0	NE
Rv1222	Anti-sigma factor RseA	AL123456.3	0.2866709431543178	0.0010371546819093005	1.0	0.7855843293236269	1.0	NE
Rv1223	Probable serine protease HtrA (DEGP protein)	AL123456.3	0.0	1.3164885149476563e-55	5.366007186926647e-52	1.4313154308331578e-14	1.6621201413321797e-13	ES
Rv1224	Probable protein TatB	AL123456.3	0.008948980409966	9.067634932576487e-17	3.6959679985181757e-13	1.292560950281171e-06	9.162571188427919e-06	ES
Rv1225c	Conserved hypothetical protein	AL123456.3	2.076662278100723	3.429844184687834e-06	0.013980044896787612	0.9921875000000007	1.0	GA
Rv1226c	Probable transmembrane protein	AL123456.3	0.699563783260774	0.011888626727532428	1.0	0.8676319978044651	1.0	NE
Rv1227c	Probable transmembrane protein	AL123456.3	0.9883433588766534	0.7396982642219891	1.0	0.9780862721751069	1.0	NE
Rv1228	Probable lipoprotein LpqX	AL123456.3	1.2181713011938877	5.24163783921441e-09	2.1364915832637934e-05	0.9980468749999997	1.0	NE
Rv1229c	Probable Mrp-related protein Mrp	AL123456.3	0.0	2.731728194365467e-49	1.1134524120233643e-45	5.880975102977025e-17	8.209196753333682e-16	ES
Rv1230c	Possible membrane protein	AL123456.3	0.5837539809588927	0.000873660308547186	1.0	0.9575804396910428	1.0	NE
Rv1231c	Probable membrane protein	AL123456.3	0.8793324282068998	0.383213008031579	1.0	0.9921875000000007	1.0	NE
Rv1232c	Conserved protein	AL123456.3	3.4948928000181168	4.947037403073612e-12	2.0164124454928043e-08	0.9765254697708835	1.0	GA
Rv1233c	Conserved hypothetical membrane protein	AL123456.3	1.5961065800537555	0.049371672720025205	1.0	0.9998323660800258	1.0	NE
Rv1234	Probable transmembrane protein	AL123456.3	1.4498433229489835	0.1516797462237591	1.0	0.8519875385818917	1.0	NE
Rv1235	Probable sugar-binding lipoprotein LpqY	AL123456.3	0.5153561239304848	3.681092947498075e-27	1.5004134854002156e-23	0.36815940794457375	1.0	GD
Rv1236	Probable sugar-transport integral membrane protein ABC transporter SugA	AL123456.3	0.720351822769732	8.31643983769974e-06	0.03389780877846414	0.4892525052295836	1.0	NE
Rv1237	Probable sugar-transport integral membrane protein ABC transporter SugB	AL123456.3	0.51425898194461	1.552771264342304e-15	6.329095673459231e-12	0.1045256117780138	0.45647993748063487	GD
Rv1238	Probable sugar-transport ATP-binding protein ABC transporter SugC	AL123456.3	0.39133340445388387	5.12258606651843e-31	2.087966080712912e-27	0.19718271497976653	0.8053274010596476	GD
Rv1239c	Possible magnesium and cobalt transport transmembrane protein CorA	AL123456.3	0.6062319948943593	8.344826232516174e-07	0.0034013511723735923	0.9993301807898439	1.0	GD
Rv1240	Probable malate dehydrogenase Mdh	AL123456.3	0.0	1.8401423364720287e-21	7.500420163459988e-18	1.6821108945211242e-06	1.180083305691584e-05	ES
Rv1241	Possible antitoxin VapB33	AL123456.3	0.5023946525439279	0.02426573795998152	1.0	0.5	1.0	NE
Rv1242	Possible toxin VapC33. Contains PIN domain.	AL123456.3	1.5957222187342317	0.09488083666289927	1.0	0.9781114865964241	1.0	NE
Rv1243c	PE-PGRS family protein PE_PGRS23	AL123456.3	1.1263127347746071	0.3807959215085964	1.0	0.999635377970812	1.0	NE
Rv1244	Probable lipoprotein LpqZ	AL123456.3	1.416094157267386	0.6648524367727882	1.0	0.9960937500000009	1.0	NE
Rv1245c	Probable short-chain type dehydrogenase/reductase	AL123456.3	1.3335112978196202	0.3523381508894926	1.0	0.9996285396391725	1.0	NE
Rv1246c	Toxin RelE	AL123456.3	1.5879040988601623	0.009770398421915964	1.0	0.9960937500000009	1.0	NE
Rv1247c	Antitoxin RelB	AL123456.3	1.9088744674731195	0.5255080595286852	1.0	0.96875	1.0	NE
Rv1248c	Multifunctional alpha-ketoglutarate metabolic enzyme	AL123456.3	0.12992986747886226	6.869364723048823e-129	2.7999530611147e-125	0.032479290222685024	0.15593119781821457	GD
Rv1249c	Possible membrane protein	AL123456.3	1.526263378932782	0.0008811250421484678	1.0	0.9998779296874981	1.0	NE
Rv1250	Probable drug-transport integral membrane protein	AL123456.3	1.2352775026011336	0.5932957665472968	1.0	0.9999999941640728	1.0	NE
Rv1251c	Conserved hypothetical protein	AL123456.3	0.5707455692657544	6.888159324231316e-35	2.807613740556684e-31	0.9715237765683744	1.0	GD
Rv1252c	Probable lipoprotein LprE	AL123456.3	2.6174893941869297	1.1600088533827271e-08	4.728196086387996e-05	0.9960937500000009	1.0	GA
Rv1253	Probable cold-shock DeaD-box protein A homolog DeaD (ATP-dependent RNA helicase dead homolog)	AL123456.3	0.4493331522323475	4.028119897454923e-35	1.6418616702026266e-31	3.081455490570069e-05	0.0001965573173640626	ES
Rv1254	Probable acyltransferase	AL123456.3	0.0	3.843604335416711e-114	1.5666531271158514e-110	2.2734250040571428e-30	9.553072491275169e-29	ES
Rv1255c	Probable transcriptional regulatory protein	AL123456.3	0.8525376437632214	0.00031669760934622133	1.0	0.9654318448864768	1.0	NE
Rv1256c	Probable cytochrome P450 130 Cyp130	AL123456.3	1.5469658840123903	0.4566635923515179	1.0	0.9991310062503816	1.0	NE
Rv1257c	Probable oxidoreductase	AL123456.3	0.7161425193580238	0.034692226172746775	1.0	0.9736822885093513	1.0	NE
Rv1258c	Probable conserved integral membrane transport protein	AL123456.3	0.9272996426927703	0.4850903863322493	1.0	0.9996754314915204	1.0	NE
Rv1259	Probable uracil DNA glycosylase, UdgB	AL123456.3	0.3148283233249324	3.977129974975778e-18	1.621078177800127e-14	0.331684944006367	1.0	GD
Rv1260	Probable oxidoreductase	AL123456.3	0.29183063110866836	1.6857688847116308e-27	6.871193974084607e-24	0.21457634763012226	0.8642422855142079	GD
Rv1261c	Conserved protein	AL123456.3	0.32677392467879934	1.214207710996144e-13	4.949110630020282e-10	0.9821859679353833	1.0	GD
Rv1262c	Hypothetical hit-like protein	AL123456.3	0.7081704625401064	0.012901082430865508	1.0	0.9375000000000002	1.0	NE
Rv1263	Probable amidase AmiB2 (aminohydrolase)	AL123456.3	0.7307753263936063	4.4830125713133125e-06	0.01827275924067306	0.9997745633555195	1.0	NE
Rv1264	Adenylyl cyclase (ATP pyrophosphate-lyase) (adenylate cyclase)	AL123456.3	1.4178263240328919	0.0005043264700944743	1.0	0.9645845450333026	1.0	NE
AL123456.3_1413094-1413224_-	Putative small regulatory RNA	AL123456.3	0.740255737206946	0.028735596252024046	1.0	0.75	1.0	NE
Rv1265	Unknown protein	AL123456.3	0.02306293301471541	7.003533249598307e-34	2.85464015253627e-30	8.581603744254382e-06	5.753061983812641e-05	ES
Rv1266c	Probable transmembrane serine/threonine-protein kinase H PknH (protein kinase H) (STPK H)	AL123456.3	1.6546372928382103	0.00425416601008145	1.0	0.999705508814741	1.0	NE
Rv1267c	Probable transcriptional regulatory protein EmbR	AL123456.3	1.2321403875264045	0.032450484362514874	1.0	0.9984900246250586	1.0	NE
Rv1268c	Hypothetical protein	AL123456.3	1.9430360866666545	1.273908425978369e-07	0.0005192450744287832	0.9622868081314645	1.0	GA
Rv1269c	Conserved probable secreted protein	AL123456.3	1.5005494713911303	0.11940189785241558	1.0	0.9980468749999997	1.0	NE
Rv1270c	Possible lipoprotein LprA	AL123456.3	0.7114439212429611	0.00011332166554838277	0.4618991087752082	0.9961290226886873	1.0	NE
Rv1271c	Conserved hypothetical secreted protein	AL123456.3	0.7442633058652528	0.00017487549064923558	0.7127924998862842	0.987740797422196	1.0	NE
Rv1272c	Probable drugs-transport transmembrane ATP-binding protein ABC transporter	AL123456.3	0.3689978672438334	3.487101170972168e-26	1.4213424372882555e-22	0.035099382591002634	0.16771991024727637	GD
Rv1273c	Probable drugs-transport transmembrane ATP-binding protein ABC transporter	AL123456.3	0.6106172363137976	1.661701515724064e-13	6.773095378091285e-10	0.9371697515150769	1.0	GD
Rv1274	Possible lipoprotein LprB	AL123456.3	0.05441390644046672	4.2673567077495763e-07	0.0017393745940787273	0.01606448589543052	0.08053978414486446	GD
Rv1275	Possible lipoprotein LprC	AL123456.3	0.08744520000792835	3.2058374581289993e-12	1.30669934793338e-08	0.5614021794085574	1.0	GD
Rv1276c	Conserved hypothetical protein	AL123456.3	0.3148923195261698	1.0385033502223711e-13	4.2329396555063844e-10	0.8607173732743199	1.0	GD
Rv1277	Conserved hypothetical protein	AL123456.3	1.4946982411878547	0.7123284638666467	1.0	0.9999959659064772	1.0	NE
Rv1278	Hypothetical protein	AL123456.3	0.3002934801670042	4.711432247371453e-23	1.9203797840286042e-19	0.20676829107934705	0.8385945815317597	GD
Rv1279	Probable dehydrogenase FAD flavoprotein GMC oxidoreductase	AL123456.3	0.7441203111384378	1.9338570633441842e-05	0.07882401390190895	0.999992006060904	1.0	NE
Rv1280c	Probable periplasmic oligopeptide-binding lipoprotein OppA	AL123456.3	1.0032955483412747	0.000539162612388743	1.0	0.9999656613105811	1.0	NE
Rv1281c	Probable oligopeptide-transport ATP-binding protein ABC transporter OppD	AL123456.3	0.2212247816222786	2.0498623250393857e-34	8.355238836860536e-31	0.21005421377119352	0.8485440786237708	GD
Rv1282c	Probable oligopeptide-transport integral membrane protein ABC transporter OppC	AL123456.3	0.6832697557655314	1.411754961868656e-12	5.7543132245766415e-09	0.979546475039346	1.0	NE
Rv1283c	Probable oligopeptide-transport integral membrane protein ABC transporter OppB	AL123456.3	0.47890006566217186	3.1055880684964764e-17	1.2658376967191638e-13	0.999793370836603	1.0	GD
Rv1284	Beta-carbonic anhydrase	AL123456.3	0.3184491356435843	0.0001847974702645147	0.7532344887981619	0.9459023375127337	1.0	GD
Rv1285	Probable sulfate adenylyltransferase subunit 2 CysD	AL123456.3	0.09484720025379567	1.6175211920977044e-44	6.593016378990243e-41	0.0016304454214416987	0.00899282210797884	ES
Rv1286	Probable bifunctional enzyme CysN/CysC: sulfate adenyltransferase (subunit 1) + adenylylsulfate kinase	AL123456.3	0.09477294475135287	1.2308283602667637e-79	5.016856396447329e-76	0.028923524792018852	0.14034796077651054	GD
Rv1287	Conserved hypothetical protein	AL123456.3	0.9520810780220919	0.008689800570611805	1.0	0.9998489936949788	1.0	NE
Rv1288	Conserved protein	AL123456.3	2.1310870211524136	2.362190742350408e-17	9.628289465820262e-14	0.9999999999417791	1.0	GA
Rv1289	Unknown protein	AL123456.3	0.9150554488511214	0.3295997854824776	1.0	0.9937704705794393	1.0	NE
Rv1290c	Conserved protein	AL123456.3	2.0452807148209655	7.729151532167497e-18	3.1504021645114715e-14	0.9999966378166596	1.0	GA
Rv1290A	Hypothetical protein	AL123456.3	0.5486022765325309	0.008230414881298867	1.0	0.9921875000000007	1.0	NE
Rv1291c	Conserved hypothetical secreted protein	AL123456.3	0.7883939530123905	0.019071683877737947	1.0	0.9375000000000002	1.0	NE
AL123456.3_1446193-1446265_-	tRNA-Arg	AL123456.3	0.00351648139530375	1.9239552216150908e-12	7.84204148330311e-09	0.00012578479824822608	0.0007733014142681289	ES
Rv1292	Probable arginyl-tRNA synthetase ArgS (ARGRS) (arginine--tRNA ligase)	AL123456.3	0.0	4.058921484095373e-167	1.654416396917274e-163	9.544045023655167e-39	9.26226845629011e-37	ES
Rv1293	Diaminopimelate decarboxylase LysA (DAP decarboxylase)	AL123456.3	0.0	3.732277742299616e-136	1.5212764077613235e-132	2.3301795621010514e-29	8.960199901060269e-28	ES
Rv1294	Probable homoserine dehydrogenase ThrA	AL123456.3	0.0	1.4472020973959958e-117	5.898795748986079e-114	1.0267376157458964e-31	4.9235088491532634e-30	ES
Rv1295	Threonine synthase ThrC (ts)	AL123456.3	0.0	1.3370318490131046e-103	5.449741816577414e-100	3.80666220555923e-27	1.2717996024474937e-25	ES
Rv1296	Probable homoserine kinase ThrB	AL123456.3	0.0	3.425796291513466e-61	1.3963545684208888e-57	4.488133952371094e-17	6.351956246480756e-16	ES
Rv1297	Probable transcription termination factor Rho homolog	AL123456.3	0.0	5.704657108415536e-127	2.3252182373901723e-123	1.2300738445463553e-32	6.427924346629416e-31	ES
Rv1298	50S ribosomal protein L31 RpmE	AL123456.3	0.020115497401275714	1.861643937126713e-23	7.588060687728482e-20	0.0034604012001280176	0.01858312950160975	GD
Rv1299	Probable peptide chain release factor 1 PrfA (RF-1)	AL123456.3	0.0	2.0767437082922675e-70	8.464807354999283e-67	6.118475017090373e-18	9.555135697187876e-17	ES
Rv1300	Probable HemK protein homolog HemK	AL123456.3	0.0025805856944319753	1.7614607287261417e-45	7.179713930287754e-42	7.705599702209645e-13	8.032742809771487e-12	ES
Rv1301	Conserved protein	AL123456.3	0.0025252060140680344	1.7589817715891232e-44	7.169609700997267e-41	1.750711980051122e-05	0.00011490985556664046	ES
Rv1302	Probable undecapaprenyl-phosphate alpha-N-acetylglucosaminyltransferase Rfe (UDP-GlcNAc transferase)	AL123456.3	0.0	6.834195506947889e-50	2.7856180886319594e-46	1.6042946448844144e-17	2.3778563536541355e-16	ES
Rv1303	Conserved hypothetical transmembrane protein	AL123456.3	0.0	4.6696338269406015e-11	1.903342747860989e-07	0.00020328554610990956	0.001227543534731839	ES
Rv1304	Probable ATP synthase a chain AtpB (protein 6)	AL123456.3	0.0	7.262242686526983e-56	2.9600901190283984e-52	3.227514182933833e-10	2.8109717541962186e-09	ES
Rv1305	Probable ATP synthase C chain AtpE (lipid-binding protein) (dicyclohexylcarbodiimide-binding protein)	AL123456.3	0.0	3.392415795207098e-33	1.3827486781264132e-29	1.9185339640717726e-07	1.424397893908296e-06	ES
Rv1306	Probable ATP synthase B chain AtpF	AL123456.3	0.0	4.3084647949126387e-23	1.7561302504063916e-19	3.237308312692667e-06	2.21139761435104e-05	ES
Rv1307	Probable ATP synthase delta chain AtpH	AL123456.3	0.0	5.037987530890549e-115	2.0534837175909876e-111	3.156541333030377e-25	9.124867002433912e-24	ES
Rv1308	Probable ATP synthase alpha chain AtpA	AL123456.3	0.0	3.761535355245031e-118	1.5332018107978748e-114	8.72817842610635e-28	2.9895844760344104e-26	ES
Rv1309	Probable ATP synthase gamma chain AtpG	AL123456.3	0.0	5.671287701392608e-105	2.311616867087627e-101	1.2334293247062756e-28	4.5704162977297996e-27	ES
Rv1310	Probable ATP synthase beta chain AtpD	AL123456.3	0.0	8.0586826487883e-107	3.284719047646111e-103	1.3741336975144541e-28	5.04591797393596e-27	ES
Rv1311	Probable ATP synthase epsilon chain AtpC	AL123456.3	0.016826317641355143	9.902003423124213e-12	4.036056595265429e-08	0.03544531276123754	0.1691745840922766	GD
Rv1312	Conserved hypothetical secreted protein	AL123456.3	0.1644711226676771	2.6220957799006103e-15	1.0687662398874888e-11	0.9894297116129499	1.0	GD
Rv1313c	Possible transposase	AL123456.3	0.9316492127279759	0.195254969752377	1.0	0.999992370605471	1.0	NE
Rv1314c	Conserved protein	AL123456.3	1.217933738351911	0.07151470560203183	1.0	0.9999847412109398	1.0	NE
Rv1315	Probable UDP-N-acetylglucosamine 1-carboxyvinyltransferase MurA	AL123456.3	0.0	1.6581623561057736e-76	6.758669763487133e-73	3.832858409590852e-16	4.959597103965814e-15	ES
AL123456.3_1471619-1471742_+	Putative small regulatory RNA	AL123456.3	0.0	1.0527305834346118e-26	4.2909298580794776e-23	5.06241261169422e-08	3.8425314348725584e-07	ES
AL123456.3_1471846-1473382_+	Ribosomal RNA 16S	AL123456.3	0.0	0.0	0.0	5.91730465170176e-68	2.4118933760336373e-65	ES
AL123456.3_1473658-1476795_+	Ribosomal RNA 23S	AL123456.3	0.0	0.0	0.0	0.0	0.0	ES
AL123456.3_1476899-1477013_+	Ribosomal RNA 5S	AL123456.3	0.0	3.5401338776308695e-25	1.4429585685223423e-21	2.6719948017345922e-09	2.2002122852263025e-08	ES
Rv1316c	Methylated-DNA--protein-cysteine methyltransferase Ogt (6-O-methylguanine-DNA methyltransferase) (O-6-methylguanine-DNA-alkyltransferase)	AL123456.3	1.231163467893258	0.037921277575223296	1.0	0.9980468749999997	1.0	NE
Rv1317c	Probable bifunctional regulatory protein and DNA repair enzyme AlkA (regulatory protein of adaptative response) (methylphosphotriester-DNA--protein-cysteine S-methyltransferase)	AL123456.3	1.195099545692933	0.013358480440018961	1.0	0.9959197887415038	1.0	NE
Rv1318c	Possible adenylate cyclase (ATP pyrophosphate-lyase) (adenylyl cyclase)	AL123456.3	1.8861194505641654	0.00012044217782079911	0.4909223167975772	0.9982322599837333	1.0	GA
Rv1319c	Possible adenylate cyclase (ATP pyrophosphate-lyase) (adenylyl cyclase)	AL123456.3	2.2042099116232765	5.63653211594087e-19	2.2974504904574985e-15	0.9999999972091859	1.0	GA
Rv1320c	Possible adenylate cyclase (ATP pyrophosphate-lyase) (adenylyl cyclase)	AL123456.3	2.4574389256333724	3.544498735265634e-16	1.4447376844942723e-12	0.9999999263204118	1.0	GA
Rv1321	Conserved hypothetical protein	AL123456.3	2.16945416501131	5.153245466512811e-06	0.021004628521506218	0.9983497979118385	1.0	GA
Rv1322	Conserved hypothetical protein	AL123456.3	2.044086635318479	0.015222214683500962	1.0	0.9843750000000003	1.0	NE
Rv1322A	Conserved protein	AL123456.3	0.9447514423351704	0.5487239978762917	1.0	0.9921875000000007	1.0	NE
Rv1323	Probable acetyl-CoA acetyltransferase FadA4 (acetoacetyl-CoA thiolase)	AL123456.3	1.4322691660490572	0.0010419130975128305	1.0	0.9998857848399605	1.0	NE
Rv1324	Possible thioredoxin	AL123456.3	0.5746180055901554	1.352810873849998e-07	0.0005514057121812592	0.24610020227499343	0.9673138133778912	GD
Rv1325c	PE-PGRS family protein PE_PGRS24	AL123456.3	0.14470020842156592	1.0850387560654839e-10	4.422617969722912e-07	0.7669656710708936	1.0	GD
Rv1326c	1,4-alpha-glucan branching enzyme GlgB (glycogen branching enzyme)	AL123456.3	0.0	1.2369615473038752e-249	5.041855266810595e-246	4.160442335112259e-55	9.421090532176425e-53	ES
Rv1327c	Probable glucanase GlgE	AL123456.3	0.0	2.109634643091427e-193	8.598870805240656e-190	4.500212226246966e-40	4.827069745837534e-38	ES
Rv1328	Probable glycogen phosphorylase GlgP	AL123456.3	0.41140283938868805	2.5898023981235945e-37	1.0556034574751771e-33	0.9855302149456139	1.0	GD
Rv1329c	Probable ATP-dependent helicase DinG	AL123456.3	0.7921989467225156	0.37905735893355197	1.0	0.9987426424643222	1.0	NE
Rv1330c	Nicotinic acid phosphoribosyltransferase PncB1	AL123456.3	0.6045675668149222	0.03900029388560047	1.0	0.9988072707881057	1.0	NE
Rv1331	Conserved hypothetical protein	AL123456.3	4.037928535333902	7.492783629280268e-06	0.030540586072946373	0.96875	1.0	GA
Rv1332	Probable transcriptional regulatory protein	AL123456.3	0.664502956881401	0.0007067977355745167	1.0	0.8615991608691799	1.0	NE
Rv1333	Probable hydrolase	AL123456.3	0.8543281481439463	0.011868318144657502	1.0	0.9997500094618961	1.0	NE
Rv1334	Possible hydrolase	AL123456.3	1.9007699941242144	2.289357629560392e-14	9.331421698088158e-11	0.9997558593749988	1.0	GA
Rv1335	Sulfur carrier protein CysO	AL123456.3	5.330492826695435	3.3070822989644524e-26	1.3479667450579108e-22	0.96875	1.0	GA
Rv1336	Cysteine synthase B CysM (CSASE B) (O-phosphoserine sulfhydrylase B) (O-phosphoserine (thiol)-lyase B)	AL123456.3	2.546355256280565	6.5195781172604285e-28	2.6573800405953508e-24	0.9999980926513683	1.0	GA
Rv1337	Probable integral membrane protein	AL123456.3	3.912023823086928	3.2386131566460325e-24	1.3200587226489228e-20	0.9998779296874981	1.0	GA
Rv1338	Probable glutamate racemase MurI	AL123456.3	0.0	1.8108991095518762e-73	7.381224770533447e-70	6.371445564585165e-26	1.938060606063368e-24	ES
Rv1339	Conserved protein	AL123456.3	0.6174093688172437	0.0010481187525806937	1.0	0.9997124111615256	1.0	NE
Rv1340	Probable ribonuclease RphA (RNase PH) (tRNA nucleotidyltransferase)	AL123456.3	0.5545320109677986	1.3891300630797365e-09	5.662094137113006e-06	0.9987895451520218	1.0	GD
Rv1341	Conserved protein	AL123456.3	0.8450069558438595	0.052906928335723906	1.0	0.96875	1.0	NE
Rv1342c	Conserved membrane protein	AL123456.3	0.025535859399311897	7.088507252319805e-16	2.8892755560455523e-12	0.0003176760801468215	0.0018847855934184053	ES
Rv1343c	Probable conserved lipoprotein LprD	AL123456.3	0.005315647092794579	1.7684306148534628e-52	7.208123186142714e-49	1.8282295583994554e-10	1.6270444716236201e-09	ES
Rv1344	Acyl carrier protein (ACP) MbtL	AL123456.3	3.3987884628573837	5.858274601031971e-09	2.3878327273806313e-05	0.9990234375000006	1.0	GA
Rv1345	Probable fatty acyl-AMP ligase MbtM	AL123456.3	1.0681366076115895	0.3384466747591114	1.0	0.9972480174314808	1.0	NE
Rv1346	Acyl-CoA dehydrogenase MbtN	AL123456.3	0.5648329766356812	2.824430371054276e-07	0.001151237819241723	0.653385137531662	1.0	GD
Rv1347c	Lysine N-acetyltransferase MbtK	AL123456.3	0.08786611143807126	4.402010268437941e-33	1.7942593854153047e-29	0.0008146405210671178	0.004644020648768632	ES
AL123456.3_1512728-1512811_+	tRNA-Leu	AL123456.3	0.0	5.009827844357402e-07	0.002042005829360077	0.010853461654468316	0.055786519172273466	GD
Rv1348	Iron-regulated transporter IrtA	AL123456.3	0.023137957338679044	1.1134723371851933e-101	4.538513246366848e-98	2.607963137269744e-12	2.5926970115881648e-11	ES
Rv1349	Iron-regulated transporter IrtB	AL123456.3	0.06252762970165578	2.4173540267164286e-58	9.853135012896163e-55	0.00038161979437745653	0.002241328936430134	ES
Rv1350	Probable 3-oxoacyl-[acyl-carrier protein] reductase FabG2 (3-ketoacyl-acyl carrier protein reductase)	AL123456.3	0.47399419999762876	1.7688982161260436e-16	7.210029128929753e-13	0.6292098584091981	1.0	GD
Rv1351	Hypothetical protein	AL123456.3	0.3070895244669002	0.0005832372466341559	1.0	0.8433467908777346	1.0	NE
Rv1352	Conserved protein	AL123456.3	1.3593980753514041	0.012561174101313586	1.0	0.13851067557587346	0.5856530224556641	NE
Rv1353c	Probable transcriptional regulatory protein	AL123456.3	0.8016221276960325	3.890075151601412e-11	1.5855946317927357e-07	0.6555628807918715	1.0	NE
Rv1354c	Conserved hypothetical protein	AL123456.3	0.47812928519184067	1.0143121872397861e-38	4.1343364751893685e-35	0.6330884501258761	1.0	GD
Rv1355c	Possible molybdopterin biosynthesis protein MoeY	AL123456.3	0.1972643976500857	7.388217324860852e-83	3.011437381613283e-79	3.473672903472186e-05	0.00022088441114746695	ES
Rv1356c	Hypothetical protein	AL123456.3	0.33844659415342637	2.203028946336798e-25	8.979545985268789e-22	0.44523154253614244	1.0	GD
Rv1357c	Conserved hypothetical protein	AL123456.3	0.9114558464676465	0.0015197865425098864	1.0	0.9997979316632116	1.0	NE
Rv1358	Probable transcriptional regulatory protein	AL123456.3	0.7368137179990814	7.411705160850292e-14	3.021011023562579e-10	0.9999999999999825	1.0	NE
Rv1359	Probable transcriptional regulatory protein	AL123456.3	0.5687786203853635	7.873144578532057e-13	3.2090937302096667e-09	0.9995710913279463	1.0	GD
Rv1360	Probable oxidoreductase	AL123456.3	1.889078699735545	5.027402000561084e-13	2.049169055428698e-09	0.9999389648437513	1.0	GA
Rv1361c	PPE family protein PPE19	AL123456.3	1.31700185281564	2.1402880446774024e-07	0.0008723814070105093	0.9978713333955227	1.0	NE
Rv1362c	Possible membrane protein	AL123456.3	1.229739913670028	0.08851002825718034	1.0	0.9941252673268084	1.0	NE
Rv1363c	Possible membrane protein	AL123456.3	1.2766999103982428	0.056524672330326015	1.0	0.8483555035876711	1.0	NE
AL123456.3_1535417-1535716_-	Putative small regulatory RNA	AL123456.3	1.6960477056275862	0.8382036686968138	1.0	0.9843750000000003	1.0	NE
Rv1364c	Putative small regulatory RNA; Possible sigma factor regulatory protein	AL123456.3	1.3645167649962118	0.7775045731631399	1.0	0.9999988354334598	1.0	NE
Rv1365c	Anti-anti-sigma factor RsfA (anti-sigma factor antagonist) (regulator of sigma F A)	AL123456.3	1.532578590991411	0.01233147618965505	1.0	0.9843750000000003	1.0	NE
Rv1366	Hypothetical protein	AL123456.3	1.3441067745764603	0.6628336092796019	1.0	0.999981348770965	1.0	NE
Rv1366A	Conserved protein	AL123456.3	1.4262752975275865	0.023672575183599366	1.0	0.9843750000000003	1.0	NE
Rv1367c	Conserved protein	AL123456.3	1.4589741313394937	0.0039021021063906903	1.0	0.9982778587474541	1.0	NE
Rv1368	Probable conserved lipoprotein LprF	AL123456.3	5.3919500321299125	2.486429921377887e-15	1.0134688359536267e-11	0.9860502928669506	1.0	GA
Rv1369c	Probable transposase	AL123456.3	1.5068235034963577	2.6969576645774315e-31	1.099279944081761e-27	0.9999955082682092	1.0	GA
Rv1370c	Putative transposase for insertion sequence element IS6110 (fragment)	AL123456.3	1.7689053327834112	0.004704057682431331	1.0	0.9375000000000002	1.0	NE
Rv1371	Probable conserved membrane protein	AL123456.3	0.2761057920840929	1.017663497948015e-59	4.147996417636109e-56	0.023832804243103873	0.11689832743067555	GD
Rv1372	Conserved hypothetical protein	AL123456.3	0.38198886964074363	4.736973314470854e-29	1.9307903229783201e-25	0.1987496801226547	0.8109146107907313	GD
Rv1373	Glycolipid sulfotransferase	AL123456.3	1.7295244015988147	2.5569424727197287e-17	1.0422097518805614e-13	0.9999789201536544	1.0	GA
Rv1374c	Hypothetical protein	AL123456.3	2.574320514535853	1.1530317384244609e-11	4.6997573658181024e-08	0.9993097262270565	1.0	GA
Rv1375	Conserved hypothetical protein	AL123456.3	2.9755152441833395	5.443777438726024e-41	2.2188836840247273e-37	0.9999997615814245	1.0	GA
Rv1376	Conserved hypothetical protein	AL123456.3	0.826742361031405	0.81411395174022	1.0	0.9998340412646805	1.0	NE
Rv1377c	Putative transferase	AL123456.3	1.2566304669949586	0.6851569620928486	1.0	0.9987195452038549	1.0	NE
Rv1378c	Conserved hypothetical protein	AL123456.3	1.4134379636496899	0.9446175163955528	1.0	0.025180213933123134	0.122915631127437	NE
Rv1379	Probable pyrimidine operon regulatory protein PyrR	AL123456.3	0.008875746493031876	4.7692958728353205e-26	1.9439649977676766e-22	0.0002642938383675124	0.0015772499051039245	ES
Rv1380	Probable aspartate carbamoyltransferase PyrB (ATCase) (aspartate transcarbamylase)	AL123456.3	0.0	1.841447379238048e-61	7.505739517774283e-58	3.795867329012313e-16	4.927374278042735e-15	ES
Rv1381	Probable dihydroorotase PyrC (DHOase)	AL123456.3	0.0	3.34240173543314e-58	1.362362947362548e-54	6.722685786594926e-15	8.012183411158162e-14	ES
Rv1382	Probable export or membrane protein	AL123456.3	0.0	3.820196474439382e-25	1.5571120829814922e-21	2.4484415364959805e-05	0.00015691584438298138	ES
Rv1383	Probable carbamoyl-phosphate synthase small chain CarA (carbamoyl-phosphate synthetase glutamine chain)	AL123456.3	0.0	4.441971349781452e-77	1.8105475221709197e-73	2.383920119708869e-19	4.337883217827388e-18	ES
Rv1384	Probable carbamoyl-phosphate synthase large chain CarB (carbamoyl-phosphate synthetase ammonia chain)	AL123456.3	0.0	3.472194598070583e-225	1.4152665181735696e-221	9.459038255751338e-59	2.7539314236030324e-56	ES
Rv1385	Probable orotidine 5'-phosphate decarboxylase PyrF (OMP decarboxylase) (ompdecase)	AL123456.3	0.0	9.43272426622589e-34	3.8447784109136725e-30	2.2809848170952928e-10	2.0080548843370222e-09	ES
Rv1386	PE family protein PE15	AL123456.3	1.8460333964356441	1.2190022908113239e-06	0.004968653337346956	0.9843750000000003	1.0	GA
Rv1387	PPE family protein PPE20	AL123456.3	2.220124116690571	3.3556341440073724e-32	1.367756477097405e-28	0.9999999850988369	1.0	GA
Rv1388	Putative integration host factor MihF	AL123456.3	0.03761258389015351	2.6352338077149988e-31	1.0741213000246335e-27	0.000106129508200342	0.0006574223030768906	ES
Rv1389	Probable guanylate kinase Gmk	AL123456.3	0.0	1.137265442506821e-31	4.635493943657802e-28	1.952114756012188e-09	1.6172397856718857e-08	ES
Rv1390	Probable DNA-directed RNA polymerase (omega chain) RpoZ (transcriptase omega chain) (RNA polymerase omega subunit)	AL123456.3	0.0	1.2593332460533457e-47	5.133042310913437e-44	1.3729034199121513e-12	1.4131197827176587e-11	ES
Rv1391	Probable DNA/pantothenate metabolism flavoprotein homolog Dfp	AL123456.3	0.0	3.230707830726284e-92	1.3168365118040334e-88	2.116931062445309e-28	7.635938947369097e-27	ES
Rv1392	Probable S-adenosylmethionine synthetase MetK (mat) (AdoMet synthetase) (methionine adenosyltransferase)	AL123456.3	0.0	1.2713495304997396e-82	5.182020686316939e-79	8.258074471683423e-22	1.7622990338524415e-20	ES
Rv1393c	Probable monoxygenase	AL123456.3	0.8956529851137583	0.003422230240706187	1.0	0.9999999118379139	1.0	NE
Rv1394c	Probable cytochrome P450 132 Cyp132	AL123456.3	1.2139028693084981	0.8826145793271951	1.0	0.999665282483275	1.0	NE
Rv1395	Transcriptional regulatory protein	AL123456.3	0.4302901138301992	5.62132553432922e-06	0.0229125228779259	0.42243400987333785	1.0	GD
Rv1396c	PE-PGRS family protein PE_PGRS25	AL123456.3	0.3632041762901542	5.2453476654994955e-05	0.21380037084575942	0.9538267713458359	1.0	GD
Rv1397c	Possible toxin VapC10	AL123456.3	0.6556194490584184	0.5541000174902795	1.0	0.9843750000000003	1.0	NE
Rv1398c	Possible antitoxin VapB10	AL123456.3	1.4472387434284104	0.19400306868635275	1.0	0.8749999999999999	1.0	NE
Rv1399c	Probable non lipolytic carboxylesterase NlhH	AL123456.3	0.35512261926353716	4.187173531092862e-12	1.7066919312734504e-08	0.5453382429073834	1.0	GD
Rv1400c	Probable lipase LipH	AL123456.3	0.3361181046172321	7.108456964007256e-30	2.8974070585293577e-26	0.002011193219442114	0.01097406099390369	GD
Rv1401	Possible membrane protein	AL123456.3	0.1160804813012221	5.27353514398892e-24	2.1494929246898837e-20	0.32366422879226187	1.0	GD
Rv1402	Putative primosomal protein N' PriA (replication factor Y)	AL123456.3	0.0	2.5624456563809003e-123	1.044452849540855e-119	6.022230132984337e-35	3.896287305086374e-33	ES
Rv1403c	Putative methyltransferase	AL123456.3	0.7891899597180618	0.10576257294241322	1.0	0.9909662695853411	1.0	NE
Rv1404	Probable transcriptional regulatory protein	AL123456.3	0.3072354848782062	7.407111766234604e-06	0.030191387559172247	0.9587576644346102	1.0	GD
Rv1405c	Putative methyltransferase	AL123456.3	3.214541842034209	1.1553597749694398e-33	4.7092464427754366e-30	0.9997558593749988	1.0	GA
Rv1406	Probable methionyl-tRNA formyltransferase Fmt	AL123456.3	0.03846205612832105	4.5086229340357245e-30	1.8377147079129613e-26	0.0028089110627588752	0.015164399326894272	GD
Rv1407	Probable Fmu protein (sun protein)	AL123456.3	0.8265684485872118	0.0053640940436280055	1.0	0.9981247203713274	1.0	NE
Rv1408	Probable ribulose-phosphate 3-epimerase Rpe (PPE) (R5P3E) (pentose-5-phosphate 3-epimerase)	AL123456.3	0.006350540478963843	2.5951722813104125e-50	1.0577922218621242e-46	2.391854200355514e-13	2.56557834753923e-12	ES
Rv1409	Probable bifunctional riboflavin biosynthesis protein RibG : diaminohydroxyphosphoribosylaminopyrimidine deaminase (riboflavin-specific deaminase) + 5-amino-6-(5-phosphoribosylamino) uracil reductase (HTP reductase)	AL123456.3	0.0	1.7357489233738934e-62	7.07491261167199e-59	5.429830976885845e-19	9.498708610208885e-18	ES
Rv1410c	Aminoglycosides/tetracycline-transport integral membrane protein	AL123456.3	1.4948644954427497	6.099053091484271e-07	0.002485974040088989	0.9999773857474457	1.0	NE
Rv1411c	Conserved lipoprotein LprG	AL123456.3	0.5277580522253542	0.36115133658612353	1.0	0.9960937500000009	1.0	NE
Rv1412	Probable riboflavin synthase alpha chain RibC (RibE)	AL123456.3	0.0	1.684020017741518e-25	6.864065592314427e-22	1.0357217754689045e-06	7.380423001418278e-06	ES
Rv1413	Conserved hypothetical protein	AL123456.3	2.370972021894485	2.165969304119252e-11	8.828490883590071e-08	0.9843750000000003	1.0	GA
Rv1414	Conserved hypothetical protein	AL123456.3	3.275519413793588	0.6007998036292985	1.0	0.9375000000000002	1.0	NE
Rv1415	Probable riboflavin biosynthesis protein RibA2 : GTP cyclohydrolase II + 3,4-dihydroxy-2-butanone 4-phosphate synthase (DHBP synthase)	AL123456.3	0.0	3.3331997972816577e-92	1.3586122373720037e-88	2.105119850013332e-24	5.720312339102895e-23	ES
Rv1416	Probable riboflavin synthase beta chain RibH (6,7-dimethyl-8-ribityllumazine synthase) (DMRL synthase) (lumazine synthase)	AL123456.3	0.0	6.061948582863298e-05	0.24708502423750803	0.2257318810679961	0.9033262474271149	GD
Rv1417	Possible conserved membrane protein	AL123456.3	0.11963072796133248	6.963461222401525e-08	0.0002838306794250862	0.6366769483759327	1.0	GD
Rv1418	Probable lipoprotein LprH	AL123456.3	0.8680456516006861	0.004691989929198137	1.0	0.9978553197828979	1.0	NE
Rv1419	Unknown protein	AL123456.3	1.0436229725090436	0.7913532254693221	1.0	0.5261955017229781	1.0	NE
Rv1420	Probable excinuclease ABC (subunit C-nuclease) UvrC	AL123456.3	0.32761550835265424	1.0118337056231537e-24	4.124234184119974e-21	0.5291682582365325	1.0	GD
Rv1421	Conserved protein	AL123456.3	0.3868460299169233	4.14333501583783e-15	1.6888233524554996e-11	0.9631705314735252	1.0	GD
Rv1422	Conserved hypothetical protein	AL123456.3	1.5892083319036874	0.48864108474093193	1.0	0.996115708060345	1.0	NE
Rv1423	Probable transcriptional regulatory protein WhiA	AL123456.3	0.0	4.478120308487912e-70	1.825281837739673e-66	1.614292151081608e-13	1.749961385055488e-12	ES
Rv1424c	Possible membrane protein	AL123456.3	0.8661992706393472	0.00017623599680181566	0.7183379229642006	0.9428281937490662	1.0	NE
Rv1425	Possible triacylglycerol synthase (diacylglycerol acyltransferase)	AL123456.3	0.9910914935093061	0.17229707780204162	1.0	0.9999980926513683	1.0	NE
Rv1426c	Probable esterase LipO	AL123456.3	0.1918116278993641	3.776529050125607e-51	1.5393132408311973e-47	0.5876536765301252	1.0	GD
Rv1427c	Possible long-chain-fatty-acid--CoA ligase FadD12 (fatty-acid-CoA synthetase) (fatty-acid-CoA synthase)	AL123456.3	0.48027437329348327	1.4073731716006176e-14	5.7364530474441176e-11	0.9766815313719761	1.0	GD
Rv1428c	Conserved hypothetical protein	AL123456.3	1.0903149431266135	0.3633642628352912	1.0	0.9999812042356369	1.0	NE
Rv1429	Conserved protein	AL123456.3	1.2390062586656305	0.18152608677314852	1.0	0.9718198137494092	1.0	NE
Rv1430	PE family protein PE16	AL123456.3	1.158410382845231	0.000811126398702856	1.0	0.9988423873644949	1.0	NE
Rv1431	Conserved membrane protein	AL123456.3	0.9042851909750194	5.917025041628823e-05	0.24117794069679083	0.9986114655973419	1.0	NE
Rv1432	Probable dehydrogenase	AL123456.3	0.1813413266077829	5.1399195828130046e-26	2.0950312219545808e-22	0.9652738462505156	1.0	GD
Rv1433	Possible conserved exported protein	AL123456.3	2.318981872765268	2.830798668358375e-22	1.1538335372228735e-18	0.9999640493424281	1.0	GA
Rv1434	Hypothetical protein	AL123456.3	1.636045548968284	0.5883231904311588	1.0	0.5	1.0	NE
Rv1435c	Probable conserved proline, glycine, valine-rich secreted protein	AL123456.3	0.53023200122207	0.00015871243260833583	0.6469118753115768	0.02086427327200595	0.10320725468045662	GD
Rv1436	Probable glyceraldehyde 3-phosphate dehydrogenase Gap (GAPDH)	AL123456.3	0.015875053967573535	8.3698409683784075e-78	3.4115471787110388e-74	3.852719718161709e-08	2.9573795802687623e-07	ES
Rv1437	Probable phosphoglycerate kinase Pgk	AL123456.3	0.025020754434421116	5.530691167585655e-66	2.2543097199079127e-62	1.7833064219854615e-09	1.4803985694526968e-08	ES
Rv1438	Probable triosephosphate isomerase Tpi (TIM)	AL123456.3	0.0	6.472631498326878e-92	2.6382445987180356e-88	1.505631191591768e-22	3.567995777283748e-21	ES
Rv1439c	Unknown protein	AL123456.3	2.619280048412244	1.0015076496534997e-05	0.04082145179987665	0.9921875000000007	1.0	GA
Rv1440	Probable protein-export membrane protein (translocase subunit) SecG	AL123456.3	0.0	6.6512647800803045e-06	0.02711055524360732	0.012751583763365845	0.06488820901308262	GD
Rv1441c	PE-PGRS family protein PE_PGRS26	AL123456.3	0.35156228016018226	1.6277557842340071e-18	6.634732576537813e-15	0.48694416272215774	1.0	GD
Rv1442	Probable biotin sulfoxide reductase BisC (BDS reductase) (BSO reductase)	AL123456.3	0.9833570193446188	0.6723009989819365	1.0	0.998693306549051	1.0	NE
Rv1443c	Unknown protein	AL123456.3	0.3286952873065391	1.708037153128938e-06	0.006961959436153552	0.8749999999999999	1.0	GD
Rv1444c	Unknown protein	AL123456.3	0.49640215699822243	3.2361433622578156e-05	0.13190520344562856	0.8749999999999999	1.0	GD
Rv1445c	Probable 6-phosphogluconolactonase DevB (6PGL)	AL123456.3	0.12382597603136812	7.363198342489161e-20	3.001239644398582e-16	0.31652118635303644	1.0	GD
Rv1446c	Putative OXPP cycle protein OpcA	AL123456.3	0.23702096168482284	1.9664086391756126e-23	8.015081613279797e-20	0.10481488068218348	0.4569256188883207	GD
Rv1447c	Probable glucose-6-phosphate 1-dehydrogenase Zwf2 (G6PD)	AL123456.3	0.3968364010032551	3.6232636672294154e-19	1.4768422707627097e-15	0.9996319233372631	1.0	GD
Rv1448c	Probable transaldolase Tal	AL123456.3	0.21296365117975002	3.626294840074677e-17	1.4780777768144384e-13	0.2410544579303695	0.9493120488156388	GD
Rv1449c	Transketolase Tkt (TK)	AL123456.3	0.0	1.9346506667458453e-128	7.885636117656066e-125	1.9637237698026348e-30	8.33764383928702e-29	ES
Rv1450c	PE-PGRS family protein PE_PGRS27	AL123456.3	0.28489264790712104	0.5572223485278445	1.0	0.9941074912702986	1.0	NE
Rv1451	Probable cytochrome C oxidase assembly factor CtaB	AL123456.3	0.0037878090211020516	1.20816218575187e-67	4.9244690691246226e-64	4.843124780391811e-14	5.438175373244359e-13	ES
Rv1452c	PE-PGRS family protein PE_PGRS28	AL123456.3	1.0964219921397533	0.00998127006558138	1.0	0.9185493126310655	1.0	NE
Rv1453	Possible transcriptional activator protein	AL123456.3	3.003034079021641	1.555474593168796e-16	6.340114441756013e-13	0.9997558593749988	1.0	GA
Rv1454c	Probable quinone reductase Qor (NADPH:quinone reductase) (zeta-crystallin homolog protein)	AL123456.3	1.7333534682458906	7.399296480983422e-17	3.015953245648843e-13	0.999992370605471	1.0	GA
Rv1455	Conserved protein	AL123456.3	1.5847213948256869	3.3929947800345204e-13	1.3829846723420705e-09	0.9997558593749988	1.0	GA
Rv1456c	Probable unidentified antibiotic-transport integral membrane ABC transporter	AL123456.3	0.0009162727218308941	8.752511549836708e-44	3.5675237077134424e-40	2.76094658462212e-10	2.4097683680770363e-09	ES
Rv1457c	Probable unidentified antibiotic-transport integral membrane ABC transporter	AL123456.3	0.031132306667530873	1.043516142937584e-18	4.253371798613592e-15	0.0004457099674893662	0.002606476079607829	ES
Rv1458c	Probable unidentified antibiotic-transport ATP-binding protein ABC transporter	AL123456.3	0.055060544473050005	1.7235232603084523e-34	7.025080809017251e-31	0.03839399341191529	0.18218151006631747	GD
Rv1459c	Possible conserved integral membrane protein	AL123456.3	0.0	2.500513140746184e-76	1.0192091561681446e-72	3.4670784716133546e-19	6.117667467660621e-18	ES
Rv1460	Probable transcriptional regulatory protein	AL123456.3	0.04030761596409245	9.489139762208565e-13	3.867773367076211e-09	0.2399732849806086	0.9468839395749861	GD
Rv1461	Conserved protein	AL123456.3	0.0	0.0	0.0	2.5408286534171848e-79	1.726069598554741e-76	ES
Rv1462	Conserved hypothetical protein	AL123456.3	0.0	2.0111831006737727e-76	8.197582318346297e-73	7.26416855119657e-18	1.1301050005601992e-16	ES
Rv1463	Probable conserved ATP-binding protein ABC transporter	AL123456.3	0.0	1.678205077199645e-60	6.840363894665752e-57	1.8281446473376746e-18	2.9806070330193444e-17	ES
Rv1464	Probable cysteine desulfurase Csd	AL123456.3	0.0	1.4380058940852861e-77	5.861312024291626e-74	2.5596364273141764e-18	4.1237462757836297e-17	ES
Rv1465	Possible nitrogen fixation related protein	AL123456.3	0.0	5.7150225981192656e-40	2.3294432109934126e-36	1.4168328961259097e-11	1.3399097180067769e-10	ES
Rv1466	Conserved protein	AL123456.3	0.06326614073063236	5.072314444964222e-06	0.020674753677674167	0.08839034711866463	0.39203379200835364	GD
Rv1467c	Probable acyl-CoA dehydrogenase FadE15	AL123456.3	0.6728624503418796	6.650530343481072e-10	2.7107561680028848e-06	0.9973476480839863	1.0	NE
Rv1468c	PE-PGRS family protein PE_PGRS29	AL123456.3	0.5420691758992835	0.006629796970906486	1.0	0.9448766606841142	1.0	NE
Rv1469	Probable cation transporter P-type ATPase D CtpD	AL123456.3	1.0562282988818783	5.010431429241475e-05	0.20422518505588252	0.9999973867881179	1.0	NE
Rv1470	Probable thioredoxin TrxA	AL123456.3	2.116462900644394	3.956687926223363e-09	1.612745998728643e-05	0.96875	1.0	GA
Rv1471	Probable thioredoxin TrxB1	AL123456.3	1.5321204908335806	0.6178992559976153	1.0	0.8749999999999999	1.0	NE
Rv1472	Possible enoyl-CoA hydratase EchA12 (enoyl hydrase) (unsaturated acyl-CoA hydratase) (crotonase)	AL123456.3	2.468852955368252	6.608693920933597e-07	0.002693703642172534	0.999199158000656	1.0	GA
Rv1473	Probable macrolide-transport ATP-binding protein ABC transporter	AL123456.3	0.5001226165439432	4.2024695971878345e-11	1.7129266078137612e-07	0.9994540569477872	1.0	GD
Rv1473A	Possible transcriptional regulatory protein	AL123456.3	0.8083581032836298	0.6712228357618993	1.0	0.9375000000000002	1.0	NE
Rv1474c	Probable transcriptional regulatory protein	AL123456.3	0.757121562365213	0.8622187579884342	1.0	0.9911085878260327	1.0	NE
Rv1475c	Probable iron-regulated aconitate hydratase Acn (citrate hydro-lyase) (aconitase)	AL123456.3	0.0	2.0481730259720615e-274	8.348353253862122e-271	4.483392953959765e-70	2.0304788533711113e-67	ES
Rv1476	Possible membrane protein	AL123456.3	0.0	3.7091401311124804e-41	1.511845517441447e-37	2.465688036714654e-11	2.3050789994607634e-10	ES
Rv1477	Peptidoglycan hydrolase	AL123456.3	0.017874043273830822	7.43185717403783e-49	3.02922498413782e-45	2.8121117850699747e-06	1.9361769655312867e-05	ES
Rv1478	Possible invasion protein	AL123456.3	1.8696542843482646	2.0168130416730952e-06	0.008220529957859535	0.9980468749999997	1.0	GA
Rv1479	Probable transcriptional regulatory protein MoxR1	AL123456.3	0.0	1.7583995230621047e-63	7.167236456001139e-60	2.0642188929185476e-17	3.0374571146339347e-16	ES
Rv1480	Conserved protein	AL123456.3	0.00351648139530375	4.0100667802283324e-14	1.6345032196210684e-10	2.1274743287754378e-08	1.6580469147397104e-07	ES
Rv1481	Probable membrane protein	AL123456.3	0.0	1.4141642392650224e-43	5.764133439244232e-40	4.662752803987286e-17	6.553579458293854e-16	ES
Rv1482c	Conserved hypothetical protein	AL123456.3	1.0410072163096074	0.018581754949439377	1.0	0.9961752615739494	1.0	NE
Rv1483	3-oxoacyl-[acyl-carrier protein] reductase FabG1 (3-ketoacyl-acyl carrier protein reductase) (mycolic acid biosynthesis a protein)	AL123456.3	0.0	5.576317670922465e-63	2.272907082667997e-59	4.6246959357591015e-15	5.5605488596324773e-14	ES
Rv1484	NADH-dependent enoyl-[acyl-carrier-protein] reductase InhA (NADH-dependent enoyl-ACP reductase)	AL123456.3	0.0	2.1043150398255122e-50	8.577188102328788e-47	1.6056468776565486e-12	1.636154168332023e-11	ES
Rv1485	Ferrochelatase HemZ (protoheme ferro-lyase) (heme synthetase)	AL123456.3	0.0	3.6604724316677286e-105	1.4920085631477663e-101	1.1839898450355425e-23	2.924813702039316e-22	ES
Rv1486c	Conserved hypothetical protein	AL123456.3	1.4930731128874979	0.747230672270871	1.0	0.7136917308302558	1.0	NE
Rv1487	Conserved membrane protein	AL123456.3	1.950795588870164	0.06152622387625707	1.0	0.9375000000000002	1.0	NE
Rv1488	Possible exported conserved protein	AL123456.3	3.0151531378212053	7.873515393534987e-30	3.209244874404861e-26	0.9999847412109398	1.0	GA
Rv1489	Conserved protein	AL123456.3	3.990293052518457	1.6918607818066652e-16	6.896024546643968e-13	0.9921875000000007	1.0	GA
Rv1489A	Conserved protein	AL123456.3	1.1418716561685778	0.45766603170207565	1.0	0.9375000000000002	1.0	NE
Rv1490	Probable membrane protein	AL123456.3	0.17445770610405675	2.0797063993107874e-68	8.476883283590769e-65	0.06426150928379099	0.2923324908936742	GD
Rv1491c	Conserved membrane protein	AL123456.3	2.2287933575059453	0.0001698042847731011	0.6921222647351601	0.9999694824218766	1.0	GA
Rv1492	Probable methylmalonyl-CoA mutase small subunit MutA (MCM)	AL123456.3	0.8933978274742805	0.10856541845871208	1.0	0.9919669318025588	1.0	NE
Rv1493	Probable methylmalonyl-CoA mutase large subunit MutB (MCM)	AL123456.3	0.6966066777656491	0.019630723654968114	1.0	0.8978116829082172	1.0	NE
Rv1494	Possible antitoxin MazE4	AL123456.3	0.5246769559389175	5.2154755612146354e-08	0.00021258278387510855	0.0004956641979012259	0.0028861818152077097	ES
Rv1495	Possible toxin MazF4	AL123456.3	1.8254979734049241	0.5631909384726423	1.0	0.9843750000000003	1.0	NE
Rv1496	Possible transport system kinase	AL123456.3	1.6056814148302623	0.03678956351561382	1.0	0.9980468749999997	1.0	NE
Rv1497	Probable esterase LipL	AL123456.3	1.2823356459934074	0.6957598806427358	1.0	0.05726670862094344	0.263452713700864	NE
Rv1498c	Probable methyltransferase	AL123456.3	2.68966484213965	1.1789652496607631e-12	4.8054623576172705e-09	0.9999872068689541	1.0	GA
Rv1498A	Conserved protein	AL123456.3	7.090545338972625	6.652264050180925e-10	2.711462826853745e-06	0.8749999999999999	1.0	GA
Rv1499	Hypothetical protein	AL123456.3	2.857881158072061	2.04667264587637e-18	8.342237704592084e-15	0.96875	1.0	GA
Rv1500	Probable glycosyltransferase	AL123456.3	0.14399998180816342	6.810504551713979e-41	2.775961655278618e-37	1.643911175325703e-06	1.1552727501082009e-05	ES
Rv1501	Conserved hypothetical protein	AL123456.3	0.40527521999824623	5.609241992773939e-61	2.2863270362546576e-57	0.19502165790153736	0.7973001781410896	GD
Rv1502	Hypothetical protein	AL123456.3	0.14775207805287424	6.265027440533794e-69	2.5536251847615743e-65	0.20729541097224632	0.8390626565271857	GD
Rv1503c	Conserved hypothetical protein	AL123456.3	1.6299638326219485	0.003083905488328917	1.0	0.63494132842558	1.0	NE
Rv1504c	Conserved hypothetical protein	AL123456.3	3.4822852322682767	1.7869940302915975e-23	7.283787667468552e-20	0.9852019358706889	1.0	GA
Rv1505c	Conserved hypothetical protein	AL123456.3	0.1413511927435665	7.1405220131507505e-40	2.910476772560246e-36	0.0003395179986456132	0.002008527376603076	ES
Rv1506c	Hypothetical protein	AL123456.3	0.28652791520737697	4.025408957969075e-42	1.640756691268195e-38	0.0005501026875861316	0.0031940435250727528	ES
Rv1507c	Conserved protein	AL123456.3	0.12153318871423567	3.577108764100376e-77	1.4580295322473133e-73	2.7360387358389164e-06	1.8869871213670764e-05	ES
Rv1507A	Hypothetical protein	AL123456.3	0.32149367514286314	5.88241603963615e-21	2.3976727777556948e-17	0.013616053807243027	0.06885736391851437	GD
Rv1508c	Probable membrane protein	AL123456.3	2.100661356135471	6.444092252460906e-39	2.6266120021030655e-35	0.9999999999999332	1.0	GA
Rv1508A	Conserved hypothetical protein	AL123456.3	1.063766274930196	0.0033318131211575075	1.0	0.9998779296874981	1.0	NE
Rv1509	Hypothetical protein	AL123456.3	0.30203958897555283	1.7079551430995872e-19	6.961625163273918e-16	0.171559755050855	0.7106479284423628	GD
Rv1510	Conserved probable membrane protein	AL123456.3	2.19431661215495	2.569328568663446e-24	1.0472583245872207e-20	0.999999880790714	1.0	GA
Rv1511	GDP-D-mannose dehydratase GmdA (GDP-mannose 4,6 dehydratase) (GMD)	AL123456.3	2.0506265977911724	1.5204406979369493e-16	6.197316284791005e-13	0.9999823183346698	1.0	GA
Rv1512	Probable nucleotide-sugar epimerase EpiA	AL123456.3	0.3357660182450491	9.811791714029945e-28	3.999286302638605e-24	0.010284605630512856	0.052977254027527364	GD
Rv1513	Conserved protein	AL123456.3	0.2751601590688865	1.5954856167930246e-23	6.503199374048368e-20	0.14418686748875442	0.6071339585580197	GD
Rv1514c	Conserved hypothetical protein	AL123456.3	0.2662436974308787	3.560415537693782e-33	1.4512253731639855e-29	0.7258152362245099	1.0	GD
Rv1515c	Conserved hypothetical protein	AL123456.3	0.2616047936259197	5.574832206304783e-19	2.2723016072898293e-15	0.9922705895241969	1.0	GD
Rv1516c	Probable sugar transferase	AL123456.3	0.8068341410514926	4.942165133075154e-06	0.020144265082414327	0.9965557587529671	1.0	NE
Rv1517	Conserved hypothetical transmembrane protein	AL123456.3	0.414433811338898	9.768845289652333e-08	0.0003981781340062291	0.6101803508210007	1.0	GD
Rv1518	Conserved hypothetical protein	AL123456.3	0.657124324046372	1.684861553210968e-06	0.006867495690887906	0.4882289716011667	1.0	GD
Rv1519	Conserved hypothetical protein	AL123456.3	1.9092641716797745	0.00011483894329104068	0.46808353285428184	0.8749999999999999	1.0	GA
Rv1520	Probable sugar transferase	AL123456.3	2.425234334718023	1.0470122040953409e-37	4.26762174389261e-34	0.9999919337794837	1.0	GA
Rv1521	Probable fatty-acid-AMP ligase FadD25 (fatty-acid-AMP synthetase) (fatty-acid-AMP synthase)	AL123456.3	1.0296481478354886	7.526608145571662e-05	0.30678454801350097	0.991328932081684	1.0	NE
Rv1522c	Probable conserved transmembrane transport protein MmpL12	AL123456.3	1.2665840059381108	0.8438441548752039	1.0	0.995347888006268	1.0	NE
Rv1523	Probable methyltransferase	AL123456.3	1.5215886597378154	0.00013451790613592477	0.5482949854100294	0.9999995231628419	1.0	GA
Rv1524	Probable glycosyltransferase	AL123456.3	0.44394115072800433	2.5904130306700054e-13	1.0558523513010943e-09	0.7917444345586668	1.0	GD
Rv1525	Possible rhamnosyl transferase WbbL2	AL123456.3	0.07610019761841784	6.954748217689456e-58	2.8347553735302223e-54	0.00013410180743423416	0.0008219533339878773	ES
Rv1526c	Probable glycosyltransferase	AL123456.3	1.089433122460669	4.067368731060354e-08	0.00016578594947802002	0.5036806836971266	1.0	NE
Rv1527c	Probable polyketide synthase Pks5	AL123456.3	0.82000403713018	7.676304181779476e-17	3.1288615844933143e-13	0.9998975890067602	1.0	NE
Rv1528c	Probable conserved polyketide synthase associated protein PapA4	AL123456.3	1.9567693787518194	0.7166019692589498	1.0	0.873148310268956	1.0	NE
Rv1529	Probable fatty-acid-AMP ligase FadD24 (fatty-acid-AMP synthetase) (fatty-acid-AMP synthase)	AL123456.3	0.3119969363472492	6.322778917589672e-37	2.5771646868095504e-33	0.08797404677712761	0.39103840203224877	GD
Rv1530	Probable alcohol dehydrogenase Adh	AL123456.3	0.3199410373350423	1.413416056449556e-36	5.7610838460883904e-33	0.2712814383329296	1.0	GD
Rv1531	Conserved protein	AL123456.3	0.4280672092898604	5.3836726472692054e-15	2.1943849710269282e-11	0.3888674249001051	1.0	GD
Rv1532c	Conserved hypothetical protein	AL123456.3	0.8276414637907359	0.017532246913284828	1.0	0.9843750000000003	1.0	NE
Rv1533	Conserved protein	AL123456.3	1.1043966502499523	0.08118060191445538	1.0	0.6894673078586283	1.0	NE
Rv1534	Probable transcriptional regulator	AL123456.3	1.0143537683910129	0.0037941322120103927	1.0	0.998867582503074	1.0	NE
Rv1535	Unknown protein	AL123456.3	2.7691503361872782	1.3680062365736774e-08	5.575993420274309e-05	0.96875	1.0	GA
Rv1536	Isoleucyl-tRNA synthetase IleS	AL123456.3	0.0	0.0	0.0	1.247339765106774e-91	1.2710392206438028e-88	ES
Rv1537	Probable DNA polymerase IV DinX (pol IV 1) (DNA nucleotidyltransferase (DNA-directed))	AL123456.3	1.0256776089410649	0.0004204312358009922	1.0	0.9995356538918178	1.0	NE
Rv1538c	Probable L-aparaginase AnsA	AL123456.3	0.7357948842332633	0.0012826763995682662	1.0	0.9999389648437513	1.0	NE
Rv1539	Probable lipoprotein signal peptidase LspA	AL123456.3	0.10151668529471689	1.5551242676187737e-28	6.338686514814122e-25	0.0006481263681023243	0.0037418740458712092	ES
Rv1540	Conserved hypothetical protein member of yabO/yceC/yfiI family	AL123456.3	0.027877133489970278	4.3880462443011236e-52	1.788567649177138e-48	0.00034971245132568756	0.0020598669820859864	ES
Rv1541c	Possible lipoprotein LprI	AL123456.3	1.7536498533659597	0.052188366604430055	1.0	0.9980468749999997	1.0	NE
Rv1542c	Hemoglobin GlbN	AL123456.3	1.642338782885978	1.2246684586804235e-05	0.04991748637581406	0.9960937500000009	1.0	GA
Rv1543	Possible fatty acyl-CoA reductase	AL123456.3	3.2973142913010283	9.517747852696553e-25	3.879434024759115e-21	0.9999694824218766	1.0	GA
Rv1544	Possible ketoacyl reductase	AL123456.3	2.1768579493721516	0.0005788912331876909	1.0	0.999511718750001	1.0	NE
Rv1545	Hypothetical protein	AL123456.3	1.7762440740687284	0.10937051673671433	1.0	0.5299251882431059	1.0	NE
Rv1546	Conserved protein	AL123456.3	2.879511994630606	9.311891266292975e-11	3.7955268801410166e-07	0.9843750000000003	1.0	GA
Rv1547	Probable DNA polymerase III (alpha chain) DnaE1 (DNA nucleotidyltransferase)	AL123456.3	0.0	1.4362526272493843e-229	5.8541657086684905e-226	1.9424135785969266e-60	6.090213651046979e-58	ES
Rv1548c	PPE family protein PPE21	AL123456.3	0.8689323076985485	0.44830899183471007	1.0	0.9999698523230836	1.0	NE
Rv1549	Possible fatty-acid-CoA ligase FadD11.1 (fatty-acid-CoA synthetase) (fatty-acid-CoA synthase)	AL123456.3	2.230030453153284	0.28784792190060504	1.0	0.9375000000000002	1.0	NE
Rv1550	Probable fatty-acid-CoA ligase FadD11 (fatty-acid-CoA synthetase) (fatty-acid-CoA synthase)	AL123456.3	1.7363151436998612	0.0011771192654962109	1.0	0.9999397815503226	1.0	NE
Rv1551	Possible acyltransferase PlsB1	AL123456.3	0.7120719002883465	1.5329778617361867e-08	6.248417764436697e-05	0.9999721075164661	1.0	NE
Rv1552	Probable fumarate reductase [flavoprotein subunit] FrdA (fumarate dehydrogenase) (fumaric hydrogenase)	AL123456.3	0.6314599709574522	2.0347895585649688e-20	8.293802240710812e-17	0.9999850391067557	1.0	GD
Rv1553	Probable fumarate reductase [iron-sulfur subunit] FrdB (fumarate dehydrogenase) (fumaric hydrogenase)	AL123456.3	1.4968182905047474	0.07347243470789744	1.0	0.9940917355372829	1.0	NE
Rv1554	Probable fumarate reductase [membrane anchor subunit] FrdC (fumarate dehydrogenase) (fumaric hydrogenase)	AL123456.3	1.3702199172865657	0.08186320653621834	1.0	0.9990234375000006	1.0	NE
Rv1555	Probable fumarate reductase [membrane anchor subunit] FrdD (fumarate dehydrogenase) (fumaric hydrogenase)	AL123456.3	4.148311799940744	3.85341855613108e-08	0.00015706534034790284	0.96875	1.0	GA
Rv1556	Possible regulatory protein	AL123456.3	1.5487734896649301	0.305027805427989	1.0	0.9999389648437513	1.0	NE
Rv1557	Probable conserved transmembrane transport protein MmpL6	AL123456.3	2.0276686742906946	5.556216354362786e-09	2.2647137860382715e-05	0.9999865767778385	1.0	GA
Rv1558	Conserved protein	AL123456.3	2.1788807839605577	1.406851631223527e-12	5.7343272488670954e-09	0.9990234375000006	1.0	GA
Rv1559	Probable threonine dehydratase IlvA	AL123456.3	0.0	7.12713785722371e-114	2.9050213906043845e-110	2.711126306416675e-33	1.4933176790478875e-31	ES
Rv1560	Possible antitoxin VapB11	AL123456.3	0.30548958088351624	7.525874958795856e-10	3.0675466332051907e-06	0.8749999999999999	1.0	GD
Rv1561	Possible toxin VapC11	AL123456.3	0.8013262446614117	0.0017978011680649135	1.0	0.9980468749999997	1.0	NE
Rv1562c	Maltooligosyltrehalose trehalohydrolase TreZ	AL123456.3	0.39669343483536007	8.937807011957755e-49	3.643050138073981e-45	0.04569550024042058	0.21557275344902116	GD
Rv1563c	Maltooligosyltrehalose synthase TreY	AL123456.3	0.1441479783806521	9.971754512126845e-80	4.064487139142902e-76	0.0011866560473755678	0.0066439698476687	ES
Rv1564c	Probable maltooligosyltrehalose synthase TreX	AL123456.3	0.32567329951106094	3.168115130479331e-39	1.291323727183375e-35	0.41690388819987967	1.0	GD
Rv1565c	Conserved hypothetical membrane protein	AL123456.3	2.4360376923217775	0.49227827650788436	1.0	0.999999999999283	1.0	NE
Rv1566c	Possible Inv protein	AL123456.3	3.2523138791533786	2.4233431851823427e-14	9.877546822803229e-11	0.999511718750001	1.0	GA
Rv1567c	Probable hypothetical membrane protein	AL123456.3	8.294161458627801	1.6019363677561178e-45	6.529492634973937e-42	0.9990234375000006	1.0	GA
Rv1568	Adenosylmethionine-8-amino-7-oxononanoate aminotransferase BioA	AL123456.3	1.0519567528873677	0.10058129784520771	1.0	0.9999847412109398	1.0	NE
Rv1569	Probable 8-amino-7-oxononanoate synthase BioF1 (AONS) (8-amino-7-ketopelargonate synthase) (7-keto-8-amino-pelargonic acid synthetase) (7-KAP synthetase) (L-alanine--pimelyl CoA ligase)	AL123456.3	0.976897189065494	0.6178861649677698	1.0	0.9921875000000007	1.0	NE
Rv1570	Dethiobiotin synthetase BioD	AL123456.3	2.909672982501478	2.8953998758488936e-05	0.11801649893960091	0.75	1.0	GA
Rv1571	Conserved protein	AL123456.3	0.12147822036375688	0.00048316296861311656	1.0	0.47786186775226996	1.0	NE
Rv1572c	Conserved hypothetical protein	AL123456.3	1.13587826710011	0.8974023524878166	1.0	0.5	1.0	NE
Rv1573	Probable PhiRv1 phage protein	AL123456.3	0.8557433084798345	0.5921340428110136	1.0	0.5	1.0	NE
Rv1574	Probable PhiRv1 phage related protein	AL123456.3	0.6084652602597159	0.004004696287954985	1.0	0.8749999999999999	1.0	NE
Rv1575	Probable PhiRv1 phage protein	AL123456.3	0.0918425082128859	1.4156505269066424e-20	5.770191547671474e-17	0.018834184669239647	0.09361967891685463	GD
Rv1576c	Probable PhiRv1 phage protein	AL123456.3	0.0017804354465918882	6.093731083168037e-25	2.4838047894992918e-21	1.869212450154176e-06	1.3068456169517019e-05	ES
Rv1577c	Probable PhiRv1 phage protein	AL123456.3	0.02279615404005435	1.509147332839122e-31	6.151284528652261e-28	3.5496531476276224e-05	0.00022536427149112443	ES
Rv1578c	Probable PhiRv1 phage protein	AL123456.3	0.21512308748677447	1.122678093168025e-17	4.57603590775287e-14	0.04729799189736093	0.222360570903856	GD
Rv1579c	Probable PhiRv1 phage protein	AL123456.3	0.5643574125438265	0.015946047129538767	1.0	0.9375000000000002	1.0	NE
Rv1580c	Probable PhiRv1 phage protein	AL123456.3	1.209610461554359	0.0018904213931270843	1.0	0.96875	1.0	NE
Rv1581c	Probable PhiRv1 phage protein	AL123456.3	0.6193458052755775	0.49721643589260667	1.0	0.9658170216543195	1.0	NE
Rv1582c	Probable PhiRv1 phage protein	AL123456.3	0.22878322050373437	1.4675032096394089e-40	5.981543082490231e-37	0.44574942790831384	1.0	GD
Rv1583c	Probable PhiRv1 phage protein	AL123456.3	0.6677965090468034	0.004561151369190691	1.0	0.96875	1.0	NE
Rv1584c	Possible PhiRv1 phage protein	AL123456.3	0.6852331490456502	0.982533745741658	1.0	0.8749999999999999	1.0	NE
Rv1585c	Possible phage PhiRv1 protein	AL123456.3	0.05715898367498501	4.727060638517437e-25	1.9267499162597075e-21	0.00014228494820145492	0.0008708009742779733	ES
Rv1586c	Probable PhiRv1 integrase	AL123456.3	0.5785635198876731	0.0016281813091397047	1.0	0.8323188974491306	1.0	NE
Rv1587c	Partial REP13E12 repeat protein	AL123456.3	1.4488315435042682	5.679449132791983e-06	0.02314943466526012	0.9960937500000009	1.0	NE
Rv1588c	Partial REP13E12 repeat protein	AL123456.3	1.1217461145873244	0.16093813989192052	1.0	0.388197577203753	1.0	NE
Rv1589	Probable biotin synthetase BioB	AL123456.3	3.734470984822969	9.239984145505838e-14	3.7662175377081793e-10	0.9982725647786842	1.0	GA
Rv1590	Conserved hypothetical protein	AL123456.3	3.502351348127816	0.020847241514962454	1.0	0.8749999999999999	1.0	NE
Rv1591	Probable transmembrane protein	AL123456.3	3.549559021199944	3.14178050485433e-19	1.2805897337786248e-15	0.9980468749999997	1.0	GA
Rv1592c	Conserved hypothetical protein	AL123456.3	0.6685481662797714	0.13047425030887028	1.0	0.9999936263473379	1.0	NE
Rv1593c	Conserved protein	AL123456.3	1.325322985897164	0.26811503778926093	1.0	0.9845496528499987	1.0	NE
Rv1594	Probable quinolinate synthetase NadA	AL123456.3	0.0	4.010435556850401e-53	1.6346535329722235e-49	2.4879840253804257e-15	3.036234397440304e-14	ES
Rv1595	Probable L-aspartate oxidase NadB	AL123456.3	0.0	7.245863738486339e-93	2.9534140598070317e-89	2.1692889781104917e-28	7.756159539279266e-27	ES
Rv1596	Probable nicotinate-nucleotide pyrophosphatase NadC	AL123456.3	0.0	9.682181566063091e-30	3.946457206327316e-26	2.2529896553791684e-18	3.644121363224401e-17	ES
Rv1597	Hypothetical protein	AL123456.3	0.7641012478020635	0.09052593666332738	1.0	0.9997558593749988	1.0	NE
Rv1598c	Conserved protein	AL123456.3	1.410221377460355	0.0001873307737702668	0.7635602338876075	0.9980468749999997	1.0	NE
Rv1599	Probable histidinol dehydrogenase HisD (HDH)	AL123456.3	0.0	3.8585770910224644e-88	1.5727560223007565e-84	1.1581993246475475e-23	2.8962088633517813e-22	ES
Rv1600	Probable histidinol-phosphate aminotransferase HisC1	AL123456.3	0.0	5.200674304873057e-139	2.119794846666258e-135	4.584135423369987e-35	3.013699352525172e-33	ES
Rv1601	Probable imidazole glycerol-phosphate dehydratase HisB	AL123456.3	0.0	8.011168592691319e-70	3.2653523183809814e-66	9.523087462762e-18	1.4619255357681604e-16	ES
Rv1602	Probable amidotransferase HisH	AL123456.3	0.0	9.039609926022305e-56	3.684545005846691e-52	3.2938231710186004e-16	4.3308462080876825e-15	ES
Rv1603	Probable phosphoribosylformimino-5-aminoimidazole carboxamide ribotide isomerase HisA	AL123456.3	0.0	5.263619454150097e-62	2.1454512895115794e-58	2.6775260715501664e-15	3.2577899306383514e-14	ES
Rv1604	Probable inositol-monophosphatase ImpA (imp)	AL123456.3	0.5978015363178618	3.0859875216687344e-11	1.257848513832176e-07	0.9878121972670934	1.0	GD
Rv1605	Probable cyclase HisF	AL123456.3	0.0	6.129806062117803e-43	2.4985089509192163e-39	2.7800086837292277e-11	2.581165238013743e-10	ES
Rv1606	Probable phosphoribosyl-AMP 1,6 cyclohydrolase HisI	AL123456.3	0.0	1.0208240207344241e-31	4.160878708513513e-28	2.293333788208157e-11	2.1488801197095284e-10	ES
Rv1607	Probable ionic transporter integral membrane protein ChaA	AL123456.3	0.7539920802849698	0.020939424161303274	1.0	0.9990234375000006	1.0	NE
Rv1608c	Probable peroxidoxin BcpB	AL123456.3	0.9445842995488529	0.9829576989229795	1.0	0.9927179246870396	1.0	NE
Rv1609	Anthranilate synthase component I TrpE (glutamine amidotransferase)	AL123456.3	0.0	1.4813453792533322e-146	6.037963765836582e-143	4.393256730317822e-34	2.6333697695258006e-32	ES
Rv1610	Possible conserved membrane protein	AL123456.3	0.0	3.63697393626019e-22	1.4824305764196534e-18	0.0001676628161216139	0.0010245781686832058	ES
Rv1611	Probable indole-3-glycerol phosphate synthase TrpC	AL123456.3	0.0	3.968136381745707e-40	1.6174123891995502e-36	6.171750511668093e-11	5.627752815561331e-10	ES
Rv1612	Tryptophan synthase, beta subunit TrpB	AL123456.3	0.0	7.507644086849073e-105	3.0601157297996824e-101	8.512845805916847e-28	2.9405389410946666e-26	ES
Rv1613	Probable tryptophan synthase, alpha subunit TrpA	AL123456.3	0.0	1.1357360817264404e-81	4.629260269116971e-78	1.0262902927277447e-21	2.1787287672699415e-20	ES
Rv1614	Possible prolipoprotein diacylglyceryl transferases Lgt	AL123456.3	0.0	7.163794039057555e-94	2.919962450319859e-90	7.855713331615357e-25	2.223603301365569e-23	ES
Rv1615	Probable membrane protein	AL123456.3	1.2098270349093083	0.3212340097046401	1.0	0.9865292762591222	1.0	NE
Rv1616	Conserved membrane protein	AL123456.3	1.672930970164332	0.031232860460185002	1.0	0.999511718750001	1.0	NE
Rv1617	Probable pyruvate kinase PykA	AL123456.3	0.021885830042283907	1.7480579999897633e-51	7.125084407958276e-48	0.0007133910662916858	0.004101243986184642	ES
Rv1618	Probable acyl-CoA thioesterase II TesB1	AL123456.3	2.1267164745638025	2.267234385664572e-06	0.009241247355968795	0.9999980926513683	1.0	GA
Rv1619	Conserved membrane protein	AL123456.3	0.2687544289874543	1.8176161215495095e-42	7.4086033114358e-39	0.04616854117052589	0.21755257087984223	GD
Rv1620c	Probable 'component linked with the assembly of cytochrome' transport transmembrane ATP-binding protein ABC transporter CydC	AL123456.3	0.12323129402099911	5.917091321145222e-33	2.4118064224987923e-29	0.009286098789857202	0.04797229235419259	GD
Rv1621c	Probable 'component linked with the assembly of cytochrome' transport transmembrane ATP-binding protein ABC transporter CydD	AL123456.3	0.8510896500450609	0.02690166343371637	1.0	0.9999395306789598	1.0	NE
Rv1622c	Probable integral membrane cytochrome D ubiquinol oxidase (subunit II) CydB (cytochrome BD-I oxidase subunit II)	AL123456.3	0.6183025075416075	3.1938124238215933e-20	1.3017979439496815e-16	0.9613308009992998	1.0	GD
Rv1623c	Probable integral membrane cytochrome D ubiquinol oxidase (subunit I) CydA (cytochrome BD-I oxidase subunit I)	AL123456.3	2.2735550714344033	0.00017998794974315364	0.7336308831530942	0.9999988994779875	1.0	GA
Rv1624c	Probable conserved membrane protein	AL123456.3	1.2695314023046311	0.07206242460512702	1.0	0.96875	1.0	NE
Rv1625c	Membrane-anchored adenylyl cyclase Cya (ATP pyrophosphate-lyase) (adenylate cyclase)	AL123456.3	2.409081604439452	6.11168718875962e-28	2.491123698138421e-24	0.99999995944151	1.0	GA
AL123456.3_1828015-1828088_-	tRNA-Leu	AL123456.3	0.0	5.952425881060695e-08	0.00024262087891203392	0.0014585947161054995	0.008077760954953826	ES
Rv1626	Probable two-component system transcriptional regulator	AL123456.3	0.9956803285995652	0.2005680308668999	1.0	0.96875	1.0	NE
Rv1627c	Probable nonspecific lipid-transfer protein	AL123456.3	0.5743739407471478	0.009618163672570554	1.0	0.9961880436691263	1.0	NE
Rv1628c	Conserved protein	AL123456.3	1.1783823306982195	0.3647344517529393	1.0	0.6945622375009095	1.0	NE
Rv1629	Probable DNA polymerase I PolA	AL123456.3	0.0	1.2029138363813817e-134	4.903076797090512e-131	1.4435977427948545e-26	4.596956562212366e-25	ES
Rv1630	30S ribosomal protein S1 RpsA	AL123456.3	0.0	1.1452420806802993e-92	4.6680067208529e-89	8.177242596118514e-20	1.5430759639712528e-18	ES
Rv1631	Probable dephospho-CoA kinase CoaE (dephosphocoenzyme a kinase)	AL123456.3	0.0	1.2552179444117052e-50	5.116268341422111e-47	2.1278643055613964e-12	2.1575061963851374e-11	ES
Rv1632c	Hypothetical protein	AL123456.3	2.2012674437326036	4.932556746390461e-08	0.0002010510129828752	0.999511718750001	1.0	GA
Rv1633	Probable excinuclease ABC (subunit B-helicase) UvrB	AL123456.3	1.7623434470003156	2.6529815705182646e-14	1.0813552881432446e-10	0.9999999996827222	1.0	GA
Rv1634	Possible drug efflux membrane protein	AL123456.3	2.2304815669757705	4.9875249399488176e-27	2.032915165523138e-23	0.9999999997671589	1.0	GA
Rv1635c	Probable mannosyltransferase. Probable conserved transmembrane protein.	AL123456.3	2.042584244835532	8.774579734502569e-29	3.576518699783247e-25	0.9999999908701158	1.0	GA
Rv1636	Iron-regulated universal stress protein family protein TB15.3	AL123456.3	0.0	2.8722420312094796e-40	1.1707258519209838e-36	2.3814482944865928e-12	2.3967366045252722e-11	ES
Rv1637c	Conserved protein	AL123456.3	1.5373143819966715	0.00421864532041882	1.0	0.9992380806799958	1.0	NE
Rv1638	Probable excinuclease ABC (subunit A-DNA-binding ATPase) UvrA	AL123456.3	0.9791578679836379	0.0009044043089283003	1.0	0.9544149664795559	1.0	NE
Rv1638A	Conserved hypothetical protein	AL123456.3	0.16987896384181775	2.082994803429241e-08	8.490286818777586e-05	0.8819463238814245	1.0	GD
Rv1639c	Conserved hypothetical membrane protein	AL123456.3	1.2104611618017818	0.03836187344975925	1.0	0.31904358622937384	1.0	NE
Rv1640c	Lysyl-tRNA synthetase 2 LysX	AL123456.3	1.230614749825763	0.8591947473995009	1.0	0.9999999983829089	1.0	NE
Rv1641	Probable initiation factor if-3 InfC	AL123456.3	0.0	8.7439526823717e-52	3.564035113334705e-48	1.8489940309967015e-22	4.282102085421906e-21	ES
Rv1642	50S ribosomal protein L35 RpmI	AL123456.3	0.0	0.02410265152888253	1.0	0.47627028733165966	1.0	NE
Rv1643	50S ribosomal protein L20 RplT	AL123456.3	0.0	1.3040443220695276e-41	5.315284656755394e-38	1.4277498327462226e-10	1.2846596729080802e-09	ES
Rv1644	Possible 23S rRNA methyltransferase TsnR	AL123456.3	1.5689106485627842	7.652223493002453e-16	3.1190462957477997e-12	0.999511718750001	1.0	GA
Rv1645c	Conserved hypothetical protein	AL123456.3	3.1670045859567915	2.6041283539129803e-41	1.0614427170549307e-37	0.9999999403953548	1.0	GA
Rv1646	PE family protein PE17	AL123456.3	1.2719572162382224	1.0395258637731597e-07	0.0004237107420739399	0.9956615790408005	1.0	NE
Rv1647	Adenylate cyclase (ATP pyrophosphate-lyase) (adenylyl cyclase)	AL123456.3	1.6333844109566928	2.0256088720160096e-07	0.0008256381762337255	0.9997558593749988	1.0	GA
Rv1648	Probable transmembrane protein	AL123456.3	3.352630770134529	9.044614596693532e-20	3.686584909612284e-16	0.9999389648437513	1.0	GA
Rv1649	Probable phenylalanyl-tRNA synthetase, alpha chain PheS	AL123456.3	0.0	5.711974933707326e-76	2.3282009829791063e-72	2.0853651989275897e-20	4.0669610291047157e-19	ES
Rv1650	Probable phenylalanyl-tRNA synthetase, beta chain PheT	AL123456.3	0.0	4.771181072488791e-140	1.944733405146431e-136	1.5999215400104695e-34	9.880727571337385e-33	ES
Rv1651c	PE-PGRS family protein PE_PGRS30	AL123456.3	1.1113961249171807	0.002708220589174059	1.0	0.9999874405727752	1.0	NE
Rv1652	Probable N-acetyl-gamma-glutamyl-phoshate reductase ArgC	AL123456.3	0.0	7.441515987854896e-82	3.033161916649656e-78	1.0844765497282422e-18	1.849508960959128e-17	ES
Rv1653	Probable glutamate N-acetyltransferase ArgJ	AL123456.3	0.0025939524390535206	6.670650882366388e-21	2.71895729965254e-17	4.477305832964991e-06	3.0365222254850752e-05	ES
Rv1654	Probable acetylglutamate kinase ArgB	AL123456.3	0.0	1.3362280203577403e-15	5.446465410978149e-12	1.9617932449063916e-07	1.453867139316082e-06	ES
Rv1655	Probable acetylornithine aminotransferase ArgD	AL123456.3	0.0	8.408257063157281e-47	3.4272055789429077e-43	4.550972779232084e-17	6.418603822889263e-16	ES
Rv1656	Probable ornithine carbamoyltransferase, anabolic ArgF	AL123456.3	0.0	2.1805386230737746e-06	0.008887875427648705	0.0024427327797524605	0.01322254822081146	GD
Rv1657	Probable arginine repressor ArgR (AHRC)	AL123456.3	0.8759553205488084	0.49074142032766477	1.0	0.05320437111704794	0.24755823821128697	NE
Rv1658	Probable argininosuccinate synthase ArgG	AL123456.3	0.0	4.1380663840268727e-103	1.6866758581293532e-99	5.200350231961939e-21	1.0705367447210538e-19	ES
Rv1659	Probable argininosuccinate lyase ArgH	AL123456.3	0.0	1.5442619166469543e-55	6.294411572252986e-52	3.2976802126853998e-12	3.2310924391600213e-11	ES
Rv1660	Chalcone synthase Pks10	AL123456.3	1.1134488531018751	0.8016137691602815	1.0	0.999511718750001	1.0	NE
Rv1661	Probable polyketide synthase Pks7	AL123456.3	0.08798397986708852	5.782049290873548e-159	2.3567632909600582e-155	2.580360527397762e-19	4.653782968881981e-18	ES
Rv1662	Probable polyketide synthase Pks8	AL123456.3	0.05552359438846486	7.73148887355641e-201	3.151354864861593e-197	1.3164317461354307e-17	1.9727116901647118e-16	ES
Rv1663	Probable polyketide synthase Pks17	AL123456.3	0.2341789574017305	2.3392394594156273e-41	9.534740036578097e-38	1.856909028095587e-05	0.00012159899110285872	ES
Rv1664	Probable polyketide synthase Pks9	AL123456.3	0.22097771730585725	3.461554104417705e-71	1.4109294529606565e-67	0.8282222046486327	1.0	GD
Rv1665	Chalcone synthase Pks11	AL123456.3	0.9824109963451932	0.3564615612848926	1.0	0.9997558593749988	1.0	NE
Rv1666c	Probable cytochrome P450 139 Cyp139	AL123456.3	0.8866387423260871	0.22586528499436564	1.0	0.9913692638219831	1.0	NE
Rv1667c	Probable second part of macrolide-transport ATP-binding protein ABC transporter	AL123456.3	1.792554624568713	5.8772535483580375e-05	0.23955685463107362	0.9990234375000006	1.0	GA
Rv1668c	Probable first part of macrolide-transport ATP-binding protein ABC transporter	AL123456.3	0.9006768145595674	1.7763394844642478e-05	0.07240359738676275	0.9822261543616043	1.0	NE
Rv1669	Hypothetical protein	AL123456.3	0.6292271827560078	9.159656067317094e-08	0.00037334758130384474	0.5488942753041713	1.0	GD
Rv1670	Conserved hypothetical protein	AL123456.3	0.8209581559646687	0.7768744398713914	1.0	0.9984918796373824	1.0	NE
Rv1671	Probable membrane protein	AL123456.3	0.31597899845683963	8.302412089598666e-29	3.3840631677204163e-25	0.05354638968908578	0.24858210065229344	GD
Rv1672c	Probable conserved integral membrane transport protein	AL123456.3	0.5944778121476095	9.33613223926406e-06	0.03805407500724031	0.9999953683153207	1.0	GD
Rv1673c	Conserved hypothetical protein	AL123456.3	0.9507905745980267	6.2100819360511605e-06	0.02531229397134453	0.9144941385420923	1.0	NE
Rv1674c	Probable transcriptional regulatory protein	AL123456.3	0.8041171840888255	2.2627494380448023e-05	0.09222966709470615	0.3778315438466065	1.0	NE
Rv1675c	Probable transcriptional regulatory protein Cmr	AL123456.3	0.5824911141383444	4.3622573910663444e-07	0.001778056112598642	0.946626989676988	1.0	GD
Rv1676	Unknown protein	AL123456.3	0.22632832391651747	5.497924512119467e-22	2.2409540311398944e-18	0.3340262091045726	1.0	GD
Rv1677	Probable conserved lipoprotein DsbF	AL123456.3	0.22499297211822114	4.5758840525524213e-32	1.8651303398203668e-28	0.029755152661415412	0.14404038271725558	GD
Rv1678	Probable integral membrane protein	AL123456.3	0.3482305440065063	1.4816541563018136e-10	6.039222341086192e-07	0.944053421363985	1.0	GD
Rv1679	Possible acyl-CoA dehydrogenase FadE16	AL123456.3	0.461703264583511	4.983892375770187e-14	2.0314345323639282e-10	0.9966864247626	1.0	GD
Rv1680	Hypothetical protein	AL123456.3	0.23630315166275537	5.011805190845489e-24	2.0428117957886213e-20	0.13725729817040216	0.5809561239278912	GD
Rv1681	Possible molybdopterin biosynthesis protein MoeX	AL123456.3	1.0163037945635518	0.26441545813842215	1.0	0.990055954606594	1.0	NE
Rv1682	Probable coiled-coil structural protein	AL123456.3	0.8484928676870875	3.86068928025434e-06	0.015736169506316688	0.9972838309729833	1.0	NE
Rv1683	Possible bifunctional enzyme; long-chain acyl-CoA synthase and lipase.	AL123456.3	0.04592973690757164	6.274088418755109e-129	2.557318439484582e-125	5.579454750741408e-11	5.122039991896842e-10	ES
Rv1684	Conserved hypothetical protein	AL123456.3	0.00351648139530375	2.727540007760614e-15	1.1117453071632264e-11	2.4219296727267265e-05	0.0001554611865517187	ES
Rv1685c	Conserved hypothetical protein	AL123456.3	0.10355030561429172	6.300086968576259e-23	2.567915448391683e-19	0.09313848877936323	0.4117488939964041	GD
Rv1686c	Probable conserved integral membrane protein ABC transporter	AL123456.3	0.1846757969900627	4.912151858614783e-22	2.0021930975713854e-18	0.19376014348310247	0.7945335461138084	GD
Rv1687c	Probable conserved ATP-binding protein ABC transporter	AL123456.3	0.48169117804599537	5.671906192180751e-11	2.3118689639328741e-07	0.10274889390850564	0.45032741029147205	GD
Rv1688	Possible 3-methyladenine DNA glycosylase Mpg	AL123456.3	0.7753509149542979	4.458618582613376e-05	0.1817332934273212	0.9022583688457707	1.0	NE
Rv1689	Probable tyrosyl-tRNA synthase TyrS (TYRRS)	AL123456.3	0.0	3.9133745912606227e-109	1.5950914833978297e-105	1.172664439077471e-23	2.914500154682788e-22	ES
AL123456.3_1914962-1915190_-	Putative small regulatory RNA	AL123456.3	0.49328423954396605	0.00021351747209564457	0.8702972162618473	0.96875	1.0	GD
Rv1690	Probable lipoprotein LprJ	AL123456.3	0.299542344825629	3.156485941844529e-09	1.28658366989583e-05	0.4583590963577	1.0	GD
Rv1691	Conserved hypothetical protein	AL123456.3	0.282702385487133	2.338567143081227e-23	9.531999675199081e-20	0.08870907967954032	0.3930197921454417	GD
Rv1692	Probable phosphatase	AL123456.3	0.7118448199686406	0.07513634776890062	1.0	0.995740163206846	1.0	NE
Rv1693	Conserved hypothetical protein	AL123456.3	1.4072854798227497	0.33761791505593397	1.0	0.5	1.0	NE
Rv1694	2'-O-methyltransferase TlyA	AL123456.3	0.21055891611418687	3.3451826773743826e-11	1.3634964592977984e-07	0.04260284866641828	0.2014492008866832	GD
Rv1695	Inorganic polyphosphate/ATP-NAD kinase PpnK (poly(P)/ATP NAD kinase)	AL123456.3	0.0	1.29540083950829e-52	5.28005382183579e-49	5.971828151823381e-12	5.740842345950967e-11	ES
Rv1696	Probable DNA repair protein RecN (recombination protein N)	AL123456.3	0.3121424993233202	8.495937546670477e-26	3.4629441440228865e-22	0.18245838598951278	0.7533555288776965	GD
Rv1697	Conserved hypothetical protein	AL123456.3	0.0	9.246217184777437e-65	3.768758124515283e-61	1.471614449020305e-15	1.8456309212943888e-14	ES
Rv1698	Outer membrane protein MctB	AL123456.3	0.5028361461199216	7.739645826184444e-12	3.1546796387527796e-08	0.3054939911657493	1.0	GD
Rv1699	Probable CTP synthase PyrG	AL123456.3	0.0	1.3501881904116697e-165	5.503367064117965e-162	1.2654249264337216e-44	1.611835000044953e-42	ES
Rv1700	NUDIX hydrolase	AL123456.3	0.3373245161138721	2.0182262890647586e-12	8.226290354227956e-09	0.5589364880349199	1.0	GD
Rv1701	Probable integrase/recombinase	AL123456.3	0.18093379933273362	9.65456139603851e-30	3.9351992250252964e-26	0.05520788867423255	0.25542264953027455	GD
Rv1702c	Conserved hypothetical protein	AL123456.3	1.0267222357757295	0.14460947715974093	1.0	0.6804714175457617	1.0	NE
Rv1703c	Probable catechol-O-methyltransferase	AL123456.3	1.1755332316465923	0.026441288319619796	1.0	0.991509462017526	1.0	NE
Rv1704c	Probable D-serine/alanine/glycine transporter protein CycA	AL123456.3	1.1281706058687604	0.5112974962567127	1.0	0.999999002513766	1.0	NE
Rv1705c	PPE family protein PPE22	AL123456.3	0.7869192059310826	0.9431780974305196	1.0	0.9970045874113745	1.0	NE
Rv1706c	PPE family protein PPE23	AL123456.3	1.694052475224097	1.11732007050112e-15	4.554196607362565e-12	0.9999432266175282	1.0	GA
Rv1706A	Conserved hypothetical protein	AL123456.3	0.5169833803075028	5.554841742208443e-05	0.22641534941241614	0.013811782950899548	0.06976062863428321	GD
Rv1707	Probable conserved transmembrane protein	AL123456.3	1.1618258136810804	5.4195177166955564e-05	0.22089954213251087	0.9998625470095539	1.0	NE
Rv1708	Putative initiation inhibitor protein	AL123456.3	0.0	9.432160810004708e-93	3.844548746157919e-89	6.436056662918006e-22	1.4028538480242672e-20	ES
Rv1709	Possible segregation and condensation protein ScpA	AL123456.3	0.5732179377459896	4.189578800189863e-05	0.1707672318957388	0.999511718750001	1.0	GD
Rv1710	Possible segregation and condensation protein ScpB	AL123456.3	0.33558497075623417	2.7379164173207325e-11	1.1159747316999305e-07	0.9517248338842295	1.0	GD
Rv1711	Conserved hypothetical protein	AL123456.3	0.0037878090211020516	3.613191389087057e-37	1.4727368101918844e-33	1.0316746468175345e-05	6.815406580921023e-05	ES
Rv1712	Cytidylate kinase Cmk (CMP kinase) (cytidine monophosphate kinase) (ck)	AL123456.3	0.012827818105632516	8.501592986113106e-48	3.465249301139702e-44	2.591167052324505e-08	2.0155719284875347e-07	ES
Rv1713	Probable GTP-binding protein EngA	AL123456.3	0.0	1.5308971686688006e-57	6.239936859494031e-54	4.2700284822318225e-19	7.501998316196944e-18	ES
Rv1714	Probable oxidoreductase	AL123456.3	0.7057504057181943	1.671640691229176e-07	0.0006813607457450121	0.6967281783184266	1.0	NE
Rv1715	Probable 3-hydroxybutyryl-CoA dehydrogenase FadB3 (beta-hydroxybutyryl-CoA dehydrogenase) (BHBD)	AL123456.3	0.22995736237345282	1.0530970795074644e-27	4.292423696072425e-24	0.847239586240561	1.0	GD
Rv1716	Conserved hypothetical protein	AL123456.3	0.5814438685815768	7.356319863428799e-09	2.9984359763335787e-05	0.9696397242117831	1.0	GD
Rv1717	Conserved hypothetical protein	AL123456.3	0.899712400400583	0.7604023027149497	1.0	0.9375000000000002	1.0	NE
Rv1718	Conserved hypothetical protein	AL123456.3	0.988993166153459	0.15982025716221882	1.0	0.9921875000000007	1.0	NE
Rv1719	Probable transcriptional regulatory protein	AL123456.3	0.4526425733253061	1.9078490924832835e-09	7.776392900961863e-06	0.9921875000000007	1.0	GD
AL123456.3_1946613-1946686_+	tRNA-Pro	AL123456.3	0.0	2.8749630312634508e-08	0.00011718349315429826	0.0006910227208133229	0.003978260748637152	ES
Rv1720c	Possible toxin VapC12	AL123456.3	0.5493067966732955	5.082754624450811e-05	0.20717307849261504	0.9676592153423099	1.0	GD
Rv1721c	Possible antitoxin VapB12	AL123456.3	0.6121113636481084	0.23783376423631652	1.0	0.75	1.0	NE
Rv1722	Possible carboxylase	AL123456.3	1.9667055742804889	1.6754000150433837e-10	6.828930461316832e-07	0.9978963836809596	1.0	GA
Rv1723	Probable hydrolase	AL123456.3	1.4378583077716574	0.0011514223574338109	1.0	0.9979668815214137	1.0	NE
Rv1724c	Hypothetical protein	AL123456.3	2.6547891707998086	2.567447069401812e-13	1.0464914254881786e-09	0.9991242807405752	1.0	GA
Rv1725c	Conserved hypothetical protein	AL123456.3	1.4416503362755277	0.18845417445585688	1.0	0.9970977085025553	1.0	NE
Rv1726	Probable oxidoreductase	AL123456.3	0.9528665553425113	0.35988067572774285	1.0	0.9906685213903316	1.0	NE
Rv1727	Conserved hypothetical protein	AL123456.3	1.022837428530249	0.1465261334411318	1.0	0.9532180934656249	1.0	NE
Rv1728c	Conserved hypothetical protein	AL123456.3	1.3535870974351423	0.45590995396558376	1.0	0.9309818341654323	1.0	NE
Rv1729c	Possible S-adenosylmethionine-dependent methyltransferase	AL123456.3	0.16327361601892848	4.826165425236546e-40	1.967145027326416e-36	2.6177646589189673e-06	1.80847605928029e-05	ES
Rv1730c	Possible penicillin-binding protein	AL123456.3	0.15652865021102058	5.662230163598734e-72	2.3079250146828438e-68	0.00025070449759816854	0.00150496543771743	ES
Rv1731	Possible succinate-semialdehyde dehydrogenase [NADP+] dependent (SSDH) GabD2	AL123456.3	0.5284942257836814	3.655257918055092e-14	1.4898831273992555e-10	0.9983079650524844	1.0	GD
Rv1732c	Conserved protein	AL123456.3	0.5399726341757236	5.003165900319161e-08	0.000203929042097009	0.9588451755944174	1.0	GD
Rv1733c	Probable conserved transmembrane protein	AL123456.3	0.8557655057172902	0.19103164041274512	1.0	0.96875	1.0	NE
AL123456.3_1960667-1960783_+	Putative small regulatory RNA	AL123456.3	2.0803167217282894	4.694689175552659e-06	0.01913555307955264	0.9375000000000002	1.0	GA
Rv1734c	Conserved hypothetical protein	AL123456.3	1.0877967884480995	0.027140446814713323	1.0	0.8749999999999999	1.0	NE
Rv1735c	Hypothetical membrane protein	AL123456.3	0.919884961444487	3.701775748671317e-06	0.015088437951584287	0.19461306182729435	0.7964285542249515	NE
Rv1736c	Probable nitrate reductase NarX	AL123456.3	0.8492534356866619	0.0014181344508135724	1.0	0.9999999999315207	1.0	NE
Rv1737c	Possible nitrate/nitrite transporter NarK2	AL123456.3	0.9848279097515968	0.0006777950072508579	1.0	0.9999694824218766	1.0	NE
Rv1738	Conserved protein	AL123456.3	0.9846015833599117	0.7981303547276382	1.0	0.8749999999999999	1.0	NE
Rv1739c	Probable sulphate-transport transmembrane protein ABC transporter	AL123456.3	0.6639871456075159	6.397847936296395e-22	2.6077628188344108e-18	0.9984933951295087	1.0	GD
Rv1740	Possible antitoxin VapB34	AL123456.3	0.23401816531437283	4.6984830800375086e-05	0.19151017034232884	0.003039136329289859	0.01636396258677076	GD
Rv1741	Possible toxin VapC34. Contains PIN domain.	AL123456.3	2.839662838706088	1.949545760150963e-05	0.07946348518375326	0.9921875000000007	1.0	GA
Rv1742	Unknown protein	AL123456.3	1.4085187301445705	0.006137711367300245	1.0	0.9999389648437513	1.0	NE
Rv1743	Probable transmembrane serine/threonine-protein kinase E PknE (protein kinase E) (STPK E)	AL123456.3	1.4805674098495403	1.0661651278992318e-18	4.345689061317269e-15	0.9996053820886422	1.0	NE
Rv1744c	Probable membrane protein	AL123456.3	0.746823091877382	0.13888239054009938	1.0	0.9843750000000003	1.0	NE
Rv1745c	Probable isopentenyl-diphosphate delta-isomerase Idi (IPP isomerase) (isopentenyl pyrophosphate isomerase)	AL123456.3	0.16251490449377765	9.170623949495184e-11	3.737946321814237e-07	0.6489283694145928	1.0	GD
Rv1746	Anchored-membrane serine/threonine-protein kinase PknF (protein kinase F) (STPK F)	AL123456.3	2.065032649403454	3.5697395108094544e-05	0.14550258246059336	0.9998779296874981	1.0	GA
Rv1747	Probable conserved transmembrane ATP-binding protein ABC transporter	AL123456.3	2.229994972532931	6.548966214848747e-36	2.669358629172349e-32	0.9999999999417791	1.0	GA
Rv1748	Unknown protein	AL123456.3	1.2190348018737773	2.5641160994387956e-08	0.0001045133722131253	0.9989217105035535	1.0	NE
Rv1749c	Possible integral membrane protein	AL123456.3	1.4972756256753588	0.008968613247568969	1.0	0.9998789450931908	1.0	NE
Rv1750c	Possible fatty-acid-CoA ligase FadD1 (fatty-acid-CoA synthetase) (fatty-acid-CoA synthase)	AL123456.3	0.7242328755315828	3.77802234142349e-08	0.00015399219063642146	0.9801131559477615	1.0	NE
Rv1751	Probable oxidoreductase	AL123456.3	0.817291159783328	0.009345307423594887	1.0	0.9992799358332891	1.0	NE
Rv1752	Conserved hypothetical protein	AL123456.3	1.1267179183738385	0.0005123605591239824	1.0	0.7584594899395294	1.0	NE
Rv1753c	PPE family protein PPE24	AL123456.3	0.15079153936473666	4.693758402060369e-120	1.9131759246798066e-116	5.85065397211934e-09	4.769453118071686e-08	ES
Rv1754c	Conserved protein	AL123456.3	1.656440554582734	0.000773250787040891	1.0	0.9999998209072007	1.0	NE
Rv1755c	Probable phospholipase C 4 (fragment) PlcD	AL123456.3	0.8325748489444462	5.1890174032372064e-15	2.1150434935594853e-11	0.9712458713376875	1.0	NE
Rv1756c	Putative transposase	AL123456.3	1.6231843260034644	7.545497406515317e-32	3.0755447428956434e-28	0.9999994086566211	1.0	GA
Rv1757c	Putative transposase for insertion sequence element IS6110 (fragment)	AL123456.3	1.792312556925757	1.7658199329399895e-05	0.07197482046663398	0.9375000000000002	1.0	GA
Rv1758	Probable cutinase Cut1	AL123456.3	1.184780109016232	0.8665590397318624	1.0	0.9997558593749988	1.0	NE
Rv1759c	PE-PGRS family protein Wag22	AL123456.3	0.5454905161602698	0.06828359985900845	1.0	0.982766921532949	1.0	NE
Rv1760	Possible triacylglycerol synthase (diacylglycerol acyltransferase)	AL123456.3	1.6214049071003522	4.649392370782813e-20	1.8950923303310745e-16	0.9994796892079507	1.0	GA
Rv1761c	Possible exported protein	AL123456.3	2.0787217227479253	0.6127233802109642	1.0	0.8987666004114788	1.0	NE
Rv1762c	Unknown protein	AL123456.3	1.5731844117643976	1.4848488440785484e-05	0.060522438884641636	0.9990234375000006	1.0	GA
Rv1763	Putative transposase for insertion sequence element IS6110 (fragment)	AL123456.3	3.087004419099782	3.5612738430783554e-06	0.014515752184387377	0.9375000000000002	1.0	GA
Rv1764	Putative transposase	AL123456.3	1.8680145978881026	1.9365435757482802e-36	7.89335161474999e-33	0.9999951922410446	1.0	GA
Rv1765c	Conserved hypothetical protein	AL123456.3	2.027883372448568	3.6128992125586335e-08	0.0001472617719038899	0.9921875000000007	1.0	GA
Rv1765A	Putative transposase (fragment)	AL123456.3	1.751030844940908	0.2649543811631485	1.0	0.9375000000000002	1.0	NE
Rv1766	Conserved protein	AL123456.3	2.200088211028986	0.0012057984596430653	1.0	0.8749999999999999	1.0	NE
Rv1767	Conserved protein	AL123456.3	0.7404544746935606	0.024004851622859584	1.0	0.990600616419398	1.0	NE
Rv1768	PE-PGRS family protein PE_PGRS31	AL123456.3	1.2819371371899138	0.6419320854628374	1.0	0.9988952853913734	1.0	NE
Rv1769	Conserved protein	AL123456.3	1.3667813062745229	0.6099482427037823	1.0	0.9995159351854108	1.0	NE
Rv1770	Conserved protein	AL123456.3	2.1541862230966284	1.5118846348613859e-15	6.162441771695009e-12	0.9998503144837432	1.0	GA
Rv1771	L-gulono-1,4-lactone dehydrogenase	AL123456.3	0.9567942892658836	0.33647882713911914	1.0	0.9999999850988369	1.0	NE
Rv1772	Hypothetical protein	AL123456.3	0.25417192464842236	1.2812854251840886e-12	5.222519393050345e-09	0.06824632681493961	0.3090800312196599	GD
Rv1773c	Probable transcriptional regulatory protein	AL123456.3	0.5050376782352392	1.9127771405846478e-06	0.007796479625023024	0.999511718750001	1.0	GD
Rv1774	Probable oxidoreductase	AL123456.3	0.8057250840032797	3.25174483092513e-07	0.001325411193085083	0.9942219475827581	1.0	NE
Rv1775	Conserved hypothetical protein	AL123456.3	0.5857645469258655	2.972610772530302e-11	1.211636150883351e-07	0.98817010828219	1.0	GD
Rv1776c	Possible transcriptional regulatory protein	AL123456.3	0.49129302105597394	4.069779251962477e-15	1.6588420230999056e-11	0.19442460609631215	0.7964285542249515	GD
Rv1777	Probable cytochrome P450 144 Cyp144	AL123456.3	0.35903045052616156	1.2244900611545497e-25	4.991021489265945e-22	0.2952251701511044	1.0	GD
Rv1778c	Unknown protein	AL123456.3	0.599014716549047	1.1264874886467833e-08	4.591563003724289e-05	0.09809280064490355	0.4308472580049859	GD
Rv1779c	Possible integral membrane protein	AL123456.3	0.8374426763868118	0.010254433381501622	1.0	0.8922603350297904	1.0	NE
Rv1780	Conserved protein	AL123456.3	2.2606843369732337	1.974467745340531e-15	8.047930530008004e-12	0.9999389648437513	1.0	GA
Rv1781c	Probable 4-alpha-glucanotransferase MalQ (amylomaltase) (disproportionating enzyme) (D-enzyme)	AL123456.3	2.0253222795652754	8.836056140542951e-11	3.6015764828853066e-07	0.9183087020272795	1.0	GA
Rv1782	ESX conserved component EccB5. ESX-5 type VII secretion system protein. Probable membrane protein.	AL123456.3	0.006125184067809134	2.125614748054527e-77	8.664005713070252e-74	7.731406101902856e-19	1.3467184303998308e-17	ES
Rv1783	ESX conserved component EccC5. ESX-5 type VII secretion system protein.	AL123456.3	0.0026149589069247186	1.5504772541820804e-250	6.31974528804616e-247	3.591536059549099e-46	5.047965854731769e-44	ES
Rv1785c	Probable cytochrome P450 143 Cyp143	AL123456.3	0.9484150485540837	0.006580186419339095	1.0	0.9999528536554578	1.0	NE
Rv1786	Probable ferredoxin	AL123456.3	8.729192727746613	1.0904275444298531e-14	4.444582671096081e-11	0.5	1.0	GA
Rv1787	PPE family protein PPE25	AL123456.3	1.0000627308072305	8.501375721457129e-13	3.4651607440659257e-09	0.999999046325684	1.0	NE
Rv1788	PE family protein PE18	AL123456.3	3.8549489763429965	4.194394660496082e-12	1.709635263618203e-08	0.9843750000000003	1.0	GA
Rv1789	PPE family protein PPE26	AL123456.3	1.3501865000654538	5.891270534515966e-14	2.401281869868708e-10	0.9999995231628419	1.0	NE
Rv1790	PPE family protein PPE27	AL123456.3	1.838528944711456	1.2160201296657738e-21	4.9564980485176936e-18	0.9999840319047085	1.0	GA
Rv1791	PE family protein PE19	AL123456.3	1.4478243183356267	0.9378879190076344	1.0	0.9843750000000003	1.0	NE
Rv1792	ESAT-6 like protein EsxM	AL123456.3	1.6235374322688383	0.017163748622868225	1.0	0.96875	1.0	NE
Rv1793	Putative ESAT-6 like protein EsxN (ESAT-6 like protein 5)	AL123456.3	0.8194335813983853	0.07183019740446255	1.0	0.9843750000000003	1.0	NE
Rv1794	Conserved protein	AL123456.3	0.003932941594322677	1.8845751660526374e-87	7.68152837683055e-84	3.448537899093933e-19	6.111408902916031e-18	ES
Rv1795	ESX conserved component EccD5. ESX-5 type VII secretion system protein. Probable membrane protein.	AL123456.3	0.005229917813849437	5.441461825667118e-110	2.217939840141917e-106	2.8067735734165594e-18	4.486434935390548e-17	ES
Rv1796	Probable proline rich membrane-anchored mycosin MycP5 (serine protease) (subtilisin-like protease) (subtilase-like) (mycosin-5)	AL123456.3	0.00933973309307301	1.5152480687869014e-131	6.17615112837541e-128	2.760247297269178e-24	7.401821041887611e-23	ES
Rv1797	ESX conserved component EccE5. ESX-5 type VII secretion system protein. Probable membrane protein.	AL123456.3	0.011956034563089177	2.80380871084126e-54	1.1428324305388978e-50	1.4933525989608846e-07	1.1127797428454415e-06	ES
Rv1798	ESX conserved component EccA5. ESX-5 type VII secretion system protein.	AL123456.3	0.41872372734880614	1.2075426739358059e-23	4.921943938962345e-20	0.9999979563796711	1.0	GD
Rv1799	Probable lipoprotein LppT	AL123456.3	0.5839006812405734	0.006416413027437772	1.0	0.75	1.0	NE
Rv1800	PPE family protein PPE28	AL123456.3	1.6297677398874733	3.559669641813297e-10	1.4509213460031e-06	0.9999762080556123	1.0	GA
Rv1801	PPE family protein PPE29	AL123456.3	0.6081529177646467	0.284464909771439	1.0	0.9999154023192345	1.0	NE
Rv1802	PPE family protein PPE30	AL123456.3	2.246012983748969	2.5154056912903502e-18	1.0252793597699468e-14	0.9967935386629672	1.0	GA
Rv1803c	PE-PGRS family protein PE_PGRS32	AL123456.3	0.9942459132262584	0.06066387239877356	1.0	0.9984380286514877	1.0	NE
Rv1804c	Conserved protein	AL123456.3	1.0557154870331371	0.4689889294740015	1.0	0.9874978409052523	1.0	NE
Rv1805c	Hypothetical protein	AL123456.3	0.03909730280531944	8.154317551216839e-19	3.3236998338759836e-15	0.011274965898244546	0.05766218444321804	GD
Rv1806	PE family protein PE20	AL123456.3	0.2259322080984239	2.886714696328971e-17	1.1766249102236885e-13	0.7162222873299636	1.0	GD
Rv1807	PPE family protein PPE31	AL123456.3	0.4785003804782515	1.544267547355827e-13	6.29443452302235e-10	0.9725668513040963	1.0	GD
Rv1808	PPE family protein PPE32	AL123456.3	2.29285504604519	3.751265969525725e-33	1.5290160091786855e-29	0.9999999971023089	1.0	GA
Rv1809	PPE family protein PPE33	AL123456.3	1.8421958644407592	7.433696478648725e-12	3.0299746846972204e-08	0.9996226276171685	1.0	GA
Rv1810	Conserved protein	AL123456.3	1.7799382539815982	8.941954393276735e-08	0.0003644740610699597	0.9998779296874981	1.0	GA
Rv1811	Possible Mg2+ transport P-type ATPase C MgtC	AL123456.3	2.4872885656018684	2.9446886867743825e-46	1.2002551087292383e-42	0.9999847412109398	1.0	GA
Rv1812c	Probable dehydrogenase	AL123456.3	0.7009174573541543	0.01960217640524079	1.0	0.999859833320904	1.0	NE
Rv1813c	Conserved hypothetical protein	AL123456.3	1.121147380282708	0.007888929202705723	1.0	0.9990234375000006	1.0	NE
Rv1814	Membrane-bound C-5 sterol desaturase Erg3 (sterol-C5-desaturase)	AL123456.3	4.37889295767588	1.2029710273764531e-75	4.903309907586423e-72	0.9999999701976758	1.0	GA
Rv1815	Conserved protein	AL123456.3	2.031578263044027	1.801708286936438e-07	0.0007343762977552921	0.9980468749999997	1.0	GA
Rv1816	Possible transcriptional regulatory protein	AL123456.3	0.8494569311349994	0.012766931716346554	1.0	0.9999694824218766	1.0	NE
Rv1817	Possible flavoprotein	AL123456.3	1.5389255402479063	0.000373650144266913	1.0	0.9999999990686694	1.0	NE
Rv1818c	PE-PGRS family protein PE_PGRS33	AL123456.3	0.4626908328797046	3.888038808109506e-06	0.015847646181854348	0.9386172253435755	1.0	GD
Rv1819c	Probable drug-transport transmembrane ATP-binding protein ABC transporter BacA	AL123456.3	2.365023365269737	3.614698252636296e-45	1.4733510077745543e-41	0.9999999474661122	1.0	GA
Rv1820	Probable acetolactate synthase IlvG (acetohydroxy-acid synthase)(ALS)	AL123456.3	2.1726407875206433	1.5490980355911405e-13	6.314123593069489e-10	0.999999046325684	1.0	GA
Rv1821	Possible preprotein translocase ATPase SecA2	AL123456.3	0.8672361033472641	0.12185303796760934	1.0	0.9999999998416205	1.0	NE
Rv1822	Probable CDP-diacylglycerol--glycerol-3-phosphate 3-phosphatidyltransferase PgsA2 (PGP synthase) (phosphatidylglycerophosphate synthase) (3-phosphatidyl-1'-glycerol-3'phosphate synthase)	AL123456.3	0.0	4.06189358547246e-69	1.6556278254385748e-65	1.833624200978882e-21	3.8724623021709443e-20	ES
Rv1823	Conserved protein	AL123456.3	1.1867765786356583	0.896699739204944	1.0	0.9999725479446026	1.0	NE
Rv1824	Conserved hypothetical membrane protein	AL123456.3	1.3253460188042165	0.5783956801014803	1.0	0.96875	1.0	NE
Rv1825	Conserved protein	AL123456.3	1.610340419035749	0.04921117397756617	1.0	0.9990234375000006	1.0	NE
Rv1826	Probable glycine cleavage system H protein GcvH	AL123456.3	0.0	6.263774985488361e-38	2.5531146840850562e-34	5.986347221269092e-10	5.11537762555405e-09	ES
Rv1827	Conserved protein with FHA domain, GarA	AL123456.3	0.0	1.0552423737594685e-46	4.301167915443594e-43	3.796325553130359e-10	3.292302756289222e-09	ES
Rv1828	Conserved protein	AL123456.3	0.0	5.034826892370941e-47	2.0521954413303954e-43	1.8954349728306797e-13	2.049281949405265e-12	ES
Rv1829	Conserved protein	AL123456.3	1.3751178253582954	0.0064924700489210774	1.0	0.9990234375000006	1.0	NE
Rv1830	Conserved hypothetical protein	AL123456.3	0.0	1.1837499498568022e-35	4.824964795616326e-32	6.207952789571076e-07	4.454861896178118e-06	ES
Rv1831	Hypothetical protein	AL123456.3	2.3094851983484834	3.755864825795211e-07	0.001530890502994128	0.96875	1.0	GA
Rv1832	Probable glycine dehydrogenase GcvB (glycine decarboxylase) (glycine cleavage system P-protein)	AL123456.3	0.0	6.262955181185461e-286	2.552780531851194e-282	1.4403025355420733e-56	3.9137820899129934e-54	ES
Rv1833c	Possible haloalkane dehalogenase	AL123456.3	1.0671820728594663	0.4285262541834882	1.0	0.9999389648437513	1.0	NE
Rv1834	Probable hydrolase	AL123456.3	1.1056315989935466	0.23696020554395825	1.0	0.9962797091963151	1.0	NE
Rv1835c	Conserved hypothetical protein	AL123456.3	2.401884943509071	6.517045244887723e-55	2.6563476418162358e-51	0.9899563146728257	1.0	GA
Rv1836c	Conserved protein	AL123456.3	1.4576505517733258	0.07163448645611797	1.0	0.999999996758829	1.0	NE
Rv1837c	Malate synthase G GlcB	AL123456.3	0.0	3.3873821209259854e-118	1.3806969524894316e-114	9.372335118781357e-37	6.945752353482329e-35	ES
Rv1838c	Possible toxin VapC13	AL123456.3	5.256069825993237	5.275624493499329e-43	2.1503445435503265e-39	0.9990234375000006	1.0	GA
Rv1839c	Possible antitoxin VapB13	AL123456.3	4.048033073476062	0.6779162605255542	1.0	0.6178255907889469	1.0	NE
Rv1840c	PE-PGRS family protein PE_PGRS34	AL123456.3	0.7824613597539318	0.43772532667648356	1.0	0.878975539284966	1.0	NE
Rv1841c	Conserved hypothetical membrane protein	AL123456.3	2.0230004224060782	1.7765062006144935e-06	0.007241039273704676	0.9998779296874981	1.0	GA
Rv1842c	Conserved hypothetical membrane protein	AL123456.3	1.9288806568610217	4.553756243852557e-18	1.856111044994302e-14	0.9998858189143524	1.0	GA
Rv1843c	Probable inosine-5'-monophosphate dehydrogenase GuaB1(imp dehydrogenase) (IMPDH) (IMPD)	AL123456.3	4.3387772154505	3.93895940182501e-60	1.605519852183874e-56	0.9999680483399217	1.0	GA
Rv1844c	Probable 6-phosphogluconate dehydrogenase Gnd1	AL123456.3	4.236505399301452	1.1111432967543328e-67	4.529020077570661e-64	0.9999961853027336	1.0	GA
Rv1845c	Possible sensor-transducer protein BlaR	AL123456.3	0.49787304617493994	2.5733577402182946e-24	1.0489006149129768e-20	0.9142252790984737	1.0	GD
Rv1846c	Transcriptional repressor BlaI	AL123456.3	0.7436348792570754	0.762380141132381	1.0	0.8749999999999999	1.0	NE
Rv1847	Conserved protein	AL123456.3	1.1750152826522084	3.8637744356549906e-08	0.0001574874459972974	0.9843750000000003	1.0	NE
Rv1848	Urease gamma subunit UreA (urea amidohydrolase)	AL123456.3	2.711450126017125	0.055303835331430684	1.0	0.75	1.0	NE
Rv1849	Urease beta subunit UreB (urea amidohydrolase)	AL123456.3	0.7477268915884023	0.00015561186064989578	0.6342739440089752	0.9843750000000003	1.0	NE
Rv1850	Urease alpha subunit UreC (urea amidohydrolase)	AL123456.3	1.0261077547696986	0.000510998326229565	1.0	0.9402504668949774	1.0	NE
Rv1851	Urease accessory protein UreF	AL123456.3	1.4091146621252926	0.21617163670140704	1.0	0.75	1.0	NE
Rv1852	Urease accessory protein UreG	AL123456.3	0.5579178928950033	0.0691358617910795	1.0	0.9843750000000003	1.0	NE
Rv1853	Probable urease accessory protein UreD	AL123456.3	1.0028811787713174	0.15188577843247472	1.0	0.9242666697320508	1.0	NE
Rv1854c	Probable NADH dehydrogenase Ndh	AL123456.3	0.017329769296467287	1.7582293940052408e-69	7.166543009965362e-66	4.055183147353405e-12	3.935458692526781e-11	ES
Rv1855c	Possible oxidoreductase	AL123456.3	2.2171368815565824	1.6082954963929145e-23	6.55541244329752e-20	0.9999694824218766	1.0	GA
Rv1856c	Possible oxidoreductase	AL123456.3	2.631392378560861	4.27367035652169e-07	0.0017419480373182408	0.96875	1.0	GA
Rv1857	Probable molybdate-binding lipoprotein ModA	AL123456.3	4.7893321752783775	7.847535969607518e-35	3.1986556612120243e-31	0.9843750000000003	1.0	GA
Rv1858	Probable molybdenum-transport integral membrane protein ABC transporter ModB	AL123456.3	1.2083331329900064	0.00013619074975283264	0.5551134959925458	0.999999880790714	1.0	NE
Rv1859	Probable molybdenum-transport ATP-binding protein ABC transporter ModC	AL123456.3	1.2167098693056113	0.10694193165928663	1.0	0.9998842702655814	1.0	NE
Rv1860	Alanine and proline rich secreted protein Apa (fibronectin attachment protein) (immunogenic protein MPT32) (antigen MPT-32) (45-kDa glycoprotein) (45/47 kDa antigen)	AL123456.3	1.177193821641506	0.14964746544403612	1.0	0.9999531708799082	1.0	NE
Rv1861	Probable conserved transmembrane protein	AL123456.3	2.316174789215525	0.024632288554602307	1.0	0.9960937500000009	1.0	NE
Rv1862	Probable alcohol dehydrogenase AdhA	AL123456.3	1.980658341471278	3.4172206726087992e-12	1.3928591461553466e-08	0.9999694824218766	1.0	GA
Rv1863c	Probable conserved integral membrane protein	AL123456.3	3.4619854047695897	8.550879768099714e-23	3.485338593477443e-19	0.9990234375000006	1.0	GA
Rv1864c	Conserved protein	AL123456.3	2.675059170709619	9.516442277709121e-08	0.0003878901872394238	0.9990234375000006	1.0	GA
Rv1865c	Probable short-chain type dehydrogenase	AL123456.3	1.3893578081648839	9.533267714999698e-05	0.38857599206338767	0.9822076578552874	1.0	NE
Rv1866	Conserved protein	AL123456.3	0.42770725781296276	8.272485710659401e-16	3.3718651756647716e-12	0.9990977109852941	1.0	GD
Rv1867	Conserved protein	AL123456.3	0.7919816024920793	0.03666372215380515	1.0	0.9910219070915817	1.0	NE
Rv1868	Conserved hypothetical protein	AL123456.3	0.7624221536451312	0.6993472970893382	1.0	0.9999999998835952	1.0	NE
Rv1869c	Probable reductase	AL123456.3	1.3755597109096307	0.027179592437582827	1.0	0.9999997568666055	1.0	NE
Rv1870c	Conserved hypothetical protein	AL123456.3	1.4346282696484887	1.4287485765250075e-05	0.058235791979159304	0.9998779296874981	1.0	NE
Rv1871c	Conserved protein	AL123456.3	1.4970738119864007	0.0001566438963073199	0.638480521348636	0.9980468749999997	1.0	NE
Rv1872c	Possible L-lactate dehydrogenase (cytochrome) LldD2	AL123456.3	1.495100419781767	0.0011034645116713064	1.0	0.9584237849644167	1.0	NE
Rv1873	Conserved hypothetical protein	AL123456.3	4.932405536119831	7.54828001683104e-40	3.0766789348603316e-36	0.999511718750001	1.0	GA
Rv1874	Unknown protein	AL123456.3	3.0782407615347767	6.797797480958876e-15	2.770782253238838e-11	0.9997558593749988	1.0	GA
Rv1875	Conserved protein	AL123456.3	2.5309865211091	4.518491651678964e-16	1.841737197224346e-12	0.96875	1.0	GA
Rv1876	Probable bacterioferritin BfrA	AL123456.3	1.9333865116193838	1.7658293738695906e-12	7.197520527892451e-09	0.9906708955096074	1.0	GA
Rv1877	Probable conserved integral membrane protein	AL123456.3	3.296755894888518	2.87207353976872e-51	1.1706571748097304e-47	0.9999999833349288	1.0	GA
Rv1878	Probable glutamine synthetase GlnA3 (glutamine synthase) (GS-I)	AL123456.3	0.9070142915236838	0.10343529200005229	1.0	0.9999999962747135	1.0	NE
Rv1879	Conserved hypothetical protein	AL123456.3	1.1456080806617044	0.15644971115277762	1.0	0.999999046325684	1.0	NE
Rv1880c	Probable cytochrome P450 140 Cyp140	AL123456.3	1.922487731083697	0.0002881052005511937	1.0	0.9999847412109398	1.0	NE
Rv1881c	Possible conserved lipoprotein LppE	AL123456.3	3.0301682888132557	1.0476136934817469e-07	0.00042700734146316	0.8211112957490341	1.0	GA
Rv1882c	Probable short-chain type dehydrogenase/reductase	AL123456.3	2.620011212490626	9.224343214753525e-25	3.759842294333537e-21	0.9999847412109398	1.0	GA
Rv1883c	Conserved hypothetical protein	AL123456.3	1.4113292194168223	0.0021141732048560445	1.0	0.9843750000000003	1.0	NE
Rv1884c	Probable resuscitation-promoting factor RpfC	AL123456.3	1.4163589237688416	0.0505525073703492	1.0	0.9843750000000003	1.0	NE
Rv1885c	Chorismate mutase	AL123456.3	1.8801003369603513	5.215470175819469e-11	2.1258256436640154e-07	0.8316018743514292	1.0	GA
Rv1886c	Secreted antigen 85-B FbpB (85B) (antigen 85 complex B) (mycolyl transferase 85B) (fibronectin-binding protein B) (extracellular alpha-antigen)	AL123456.3	2.9993345370383384	9.223277573340301e-34	3.759407938893507e-30	0.9999999403953548	1.0	GA
Rv1887	Hypothetical protein	AL123456.3	1.5890079670047919	1.9728839962518386e-13	8.041475168722494e-10	0.9863010096810189	1.0	GA
Rv1888c	Possible transmembrane protein	AL123456.3	2.461003176594854	1.400647672311743e-09	5.7090399123426645e-06	0.9999980926513683	1.0	GA
Rv1888A	Conserved hypothetical protein	AL123456.3	0.7929852378223259	0.22028417166199277	1.0	0.5	1.0	NE
Rv1889c	Conserved hypothetical protein	AL123456.3	0.738838578619123	0.6758121699828632	1.0	0.9375000000000002	1.0	NE
Rv1890c	Hypothetical protein	AL123456.3	1.5494567276790785	0.3200325198541981	1.0	0.978293111930425	1.0	NE
Rv1891	Conserved protein	AL123456.3	0.8496083173667763	0.466331426940218	1.0	0.9980468749999997	1.0	NE
Rv1892	Probable membrane protein	AL123456.3	2.9996636820349236	1.3646317568698472e-15	5.562239041001497e-12	0.9960937500000009	1.0	GA
Rv1893	Conserved hypothetical protein	AL123456.3	0.766592455897098	0.16876868722216187	1.0	0.5	1.0	NE
Rv1894c	Conserved hypothetical protein	AL123456.3	1.5762622862346336	2.2491443702492455e-11	9.167512453135924e-08	0.9998992416518251	1.0	GA
Rv1895	Possible dehydrogenase	AL123456.3	0.7940488185395032	5.4804576690010936e-05	0.22338345458848458	0.9357290391347525	1.0	NE
Rv1896c	Conserved hypothetical protein	AL123456.3	0.7530788525228205	0.0017952974596012765	1.0	0.9760594031529033	1.0	NE
Rv1897c	Conserved hypothetical protein	AL123456.3	1.047125848712977	0.7293390081694229	1.0	0.96875	1.0	NE
Rv1898	Conserved hypothetical protein	AL123456.3	2.8475362359187164	0.008952795959785997	1.0	0.5	1.0	NE
Rv1899c	Possible lipoprotein LppD	AL123456.3	1.870522533952762	0.0003206304862694708	1.0	0.9832486219445699	1.0	NE
Rv1900c	Probable lignin peroxidase LipJ	AL123456.3	0.8767978598940297	0.08443196344018826	1.0	0.9998275195063546	1.0	NE
Rv1901	Probable CinA-like protein CinA	AL123456.3	2.0725629299562125	4.393657323439731e-09	1.7908547250340345e-05	0.9999980926513683	1.0	GA
Rv1902c	Probable sialic acid-transport integral membrane protein NanT	AL123456.3	1.4717511991852588	0.009651525296338163	1.0	0.9999999910480383	1.0	NE
Rv1903	Probable conserved membrane protein	AL123456.3	4.436368554687317	3.261316511849144e-25	1.3293126102297111e-21	0.9843750000000003	1.0	GA
Rv1904	Conserved hypothetical protein	AL123456.3	3.2583349453334574	3.2007263893159025e-18	1.3046160762851619e-14	0.9990234375000006	1.0	GA
Rv1905c	Probable D-amino acid oxidase Aao	AL123456.3	2.5551515774853515	6.427010591448892e-15	2.6196495170745685e-11	0.998670860661778	1.0	GA
Rv1906c	Conserved protein	AL123456.3	2.27004766681403	2.5022434427227242e-08	0.00010199144272537824	0.9940275313148167	1.0	GA
Rv1907c	Hypothetical protein	AL123456.3	1.5923088050715104	0.5150948845762142	1.0	0.9990234375000006	1.0	NE
Rv1908c	Catalase-peroxidase-peroxynitritase T KatG	AL123456.3	1.3990491851244296	0.3955735681528948	1.0	0.9999963921911188	1.0	NE
Rv1909c	Ferric uptake regulation protein FurA (fur)	AL123456.3	1.318359681856233	0.00016487605288300892	0.6720347915511444	0.9767617130704517	1.0	NE
Rv1910c	Probable exported protein	AL123456.3	1.250100531735914	0.060226060837914264	1.0	0.9968602614616455	1.0	NE
Rv1911c	Probable lipoprotein LppC	AL123456.3	0.6441523813575042	3.3737073460209266e-09	1.3751231142381296e-05	0.7740068621739812	1.0	GD
Rv1912c	Possible oxidoreductase FadB5	AL123456.3	0.4441395370940619	2.9834936179510022e-12	1.2160719986768285e-08	0.5560735687933944	1.0	GD
Rv1913	Conserved hypothetical protein	AL123456.3	1.1272997618705807	0.4504164778129853	1.0	0.9968057490636854	1.0	NE
Rv1914c	Unknown protein	AL123456.3	1.1570361653399248	0.06887514413419263	1.0	0.743704226212668	1.0	NE
Rv1915	Probable isocitrate lyase AceAa [first part] (isocitrase) (isocitratase) (Icl)	AL123456.3	1.2537436608410113	0.27358588280187557	1.0	0.9999995231628419	1.0	NE
Rv1916	Probable isocitrate lyase AceAb [second part] (isocitrase) (isocitratase) (Icl)	AL123456.3	0.9321721645662628	2.630029115691131e-06	0.010719998675557051	0.9213164737698953	1.0	NE
Rv1917c	PPE family protein PPE34	AL123456.3	0.4996459237636243	2.3875252395919723e-34	9.731552876576879e-31	0.9501054695010126	1.0	GD
Rv1918c	PPE family protein PPE35	AL123456.3	0.6179821158586837	3.58677876434849e-30	1.4619710243484446e-26	0.02341128808414562	0.11496916895298499	GD
Rv1919c	Conserved protein	AL123456.3	2.047866109783696	2.545731641790885e-07	0.001037640217193965	0.6740535055772578	1.0	GA
Rv1920	Probable membrane protein	AL123456.3	2.1310987746638586	1.654805227213601e-09	6.744986106122638e-06	0.9980702815579523	1.0	GA
Rv1921c	Probable conserved lipoprotein LppF	AL123456.3	1.926550834797782	1.5494160971779527e-06	0.006315420012097336	0.9999995525886158	1.0	GA
Rv1922	Probable conserved lipoprotein	AL123456.3	1.9086546746241766	0.10464657641977453	1.0	0.9999941404903075	1.0	NE
Rv1923	Probable lipase LipD	AL123456.3	2.1566307404157934	6.822824552660797e-33	2.7809832876645407e-29	0.9999996269317296	1.0	GA
Rv1924c	Unknown protein	AL123456.3	2.009563902808935	0.00183603764773549	1.0	0.9997558593749988	1.0	NE
Rv1925	Probable acyl-CoA ligase FadD31 (acyl-CoA synthetase) (acyl-CoA synthase)	AL123456.3	2.3650846406851946	5.8128792466169925e-33	2.3693295809210862e-29	0.9999999999981659	1.0	GA
Rv1926c	Immunogenic protein Mpt63 (antigen Mpt63/MPB63) (16 kDa immunoprotective extracellular protein)	AL123456.3	1.134238032818914	0.8082492224149811	1.0	0.9980468749999997	1.0	NE
[truncated: 2,077 more rows]
