# Supplementary material for: Identifying the essential genes of Mycobacterium avium subsp. hominissuis with Tn-Seq using a rank-based filter procedure
Source: Sci Rep. 2020 Jan 23;10:1095. doi: 10.1038/s41598-020-57845-7 (PMC6978383; doi:10.1038/s41598-020-57845-7)
Supplement: Supplementary file 6 — Table S5. [file 41598_2020_57845_MOESM6_ESM.csv]

Feature Name (MAC109)	Feature Name (H37Rv)	Genbank Annotation (MAC109)	Genbank Annotation (H37Rv)
DFS55_00005	Rv0001	chromosomal replication initiator protein DnaA	Chromosomal replication initiator protein DnaA
DFS55_00025	Rv0005	DNA topoisomerase IV subunit B	DNA gyrase (subunit B) GyrB (DNA topoisomerase (ATP-hydrolysing)) (DNA topoisomerase II) (type II DNA topoisomerase)
DFS55_00030	Rv0006	DNA gyrase subunit A	DNA gyrase (subunit A) GyrA (DNA topoisomerase (ATP-hydrolysing)) (DNA topoisomerase II) (type II DNA topoisomerase)
DFS55_00095	Rv0014c	Stk1 family PASTA domain-containing Ser/Thr kinase	Transmembrane serine/threonine-protein kinase B PknB (protein kinase B) (STPK B)
DFS55_00280	Rv0041	leucine--tRNA ligase	Probable leucyl-tRNA synthetase LeuS (leucine--tRNA ligase) (LEURS)
DFS55_00340	Rv0046c	inositol-3-phosphate synthase	myo-inositol-1-phosphate synthase Ino1 (inositol 1-phosphate synthetase) (D-glucose 6-phosphate cycloaldolase) (glucose 6-phosphate cyclase) (glucocycloaldolase)
DFS55_00440	Rv3907c	CCA tRNA nucleotidyltransferase	Probable poly(A) polymerase PcnA (polynucleotide adenylyltransferase) (NTP polymerase) (RNA adenylating enzyme) (poly(A) polymerase)
DFS55_01330	Rv0164	cyclase	Conserved protein TB18.5
DFS55_01590	Rv0206c	hypothetical protein	Possible conserved transmembrane transport protein MmpL3
DFS55_01700	Rv0224c	class I SAM-dependent methyltransferase	Possible methyltransferase (methylase)
DFS55_01705	Rv0225	glycosyltransferase family 1 protein	Possible conserved protein
DFS55_01715	Rv0227c	DUF3068 domain-containing protein	Probable conserved membrane protein
DFS55_01805	Rv0236c	DUF3367 domain-containing protein	Possible arabinofuranosyltransferase AftD
DFS55_02315	Rv0334	glucose-1-phosphate thymidylyltransferase	Alpha-D-glucose-1-phosphate thymidylyltransferase RmlA (dTDP-glucose synthase) (dTDP-glucose pyrophosphorylase)
DFS55_02330	Rv0338c	4Fe-4S dicluster domain-containing protein	Probable iron-sulfur-binding reductase
DFS55_02375	Rv0350	molecular chaperone DnaK	Probable chaperone protein DnaK (heat shock protein 70) (heat shock 70 kDa protein) (HSP70)
DFS55_02490	Rv0364	hypothetical protein	Possible conserved transmembrane protein
DFS55_02525	Rv0357c	adenylosuccinate synthetase	Probable adenylosuccinate synthetase PurA (imp--aspartate ligase) (ADSS) (ampsase)
DFS55_02675	Rv0415	glycine oxidase ThiO	Possible thiamine biosynthesis oxidoreductase ThiO
DFS55_02760	Rv0423c	phosphomethylpyrimidine synthase ThiC	Probable thiamine biosynthesis protein ThiC
DFS55_02880	Rv0440	molecular chaperone GroEL	60 kDa chaperonin 2 GroEL2 (protein CPN60-2) (GroEL protein 2) (65 kDa antigen) (heat shock protein 65) (cell wall protein A) (antigen A)
DFS55_03250	Rv0509	glutamyl-tRNA reductase	Probable glutamyl-tRNA reductase HemA (GLUTR)
DFS55_03265	Rv0512	porphobilinogen synthase	Probable delta-aminolevulinic acid dehydratase HemB (porphobilinogen synthase) (ALAD) (ALADH)
DFS55_03345	Rv0524	glutamate-1-semialdehyde 2,1-aminomutase	Probable glutamate-1-semialdehyde 2,1-aminomutase HemL (GSA) (glutamate-1-semialdehyde aminotransferase) (GSA-at)
DFS55_03835	Rv0635	3-hydroxyacyl-ACP dehydratase	(3R)-hydroxyacyl-ACP dehydratase subunit HadA
DFS55_03840	Rv0636	3-hydroxyacyl-ACP dehydratase	(3R)-hydroxyacyl-ACP dehydratase subunit HadB
DFS55_03860	Rv0639	transcription termination/antitermination protein NusG	Probable transcription antitermination protein NusG
DFS55_03955	Rv0667	DNA-directed RNA polymerase subunit beta	DNA-directed RNA polymerase (beta chain) RpoB (transcriptase beta chain) (RNA polymerase beta subunit)
DFS55_03960	Rv0668	DNA-directed RNA polymerase subunit beta'	DNA-directed RNA polymerase (beta' chain) RpoC (transcriptase beta' chain) (RNA polymerase beta' subunit).
DFS55_04035	Rv0684	elongation factor G	Probable elongation factor G FusA1 (EF-G)
DFS55_04040	Rv0685	elongation factor Tu	Probable iron-regulated elongation factor TU Tuf (EF-TU)
DFS55_04125	Rv0700	30S ribosomal protein S10	30S ribosomal protein S10 RpsJ (transcription antitermination factor NusE)
DFS55_04130	Rv0701	50S ribosomal protein L3	50S ribosomal protein L3 RplC
DFS55_04135	Rv0702	50S ribosomal protein L4	50S ribosomal protein L4 RplD
DFS55_04165	Rv0708	50S ribosomal protein L16	50S ribosomal protein L16 RplP
DFS55_04230	Rv0718	30S ribosomal protein S8	30S ribosomal protein S8 RpsH
DFS55_04235	Rv0719	50S ribosomal protein L6	50S ribosomal protein L6 RplF
DFS55_04320	Rv0732	preprotein translocase subunit SecY	Probable preprotein translocase SecY
DFS55_04460	Rv3464	dTDP-glucose 4,6-dehydratase	dTDP-glucose 4,6-dehydratase RmlB
DFS55_04475	Rv3462c	translation initiation factor IF-1	Probable translation initiation factor if-1 InfA
DFS55_04485	Rv3460c	30S ribosomal protein S13	30S ribosomal protein S13 RpsM
DFS55_04495	Rv3458c	30S ribosomal protein S4	30S ribosomal protein S4 RpsD
DFS55_04560	Rv3443c	50S ribosomal protein L13	50S ribosomal protein L13 RplM
DFS55_04570	Rv3441c	phosphoglucosamine mutase	Probable phospho-sugar mutase / MrsA protein homolog
DFS55_04605	Rv3436c	glutamine--fructose-6-phosphate aminotransferase	Probable glucosamine--fructose-6-phosphate aminotransferase [isomerizing] GlmS (hexosephosphate aminotransferase) (D-fructose-6-phosphate amidotransferase) (GFAT) (L-glutamine-D-fructose-6-phosphate amidotransferase) (glucosamine-6-phosphate synthase)
DFS55_04630	Rv3423c	alanine racemase	Alanine racemase Alr
DFS55_04705	Rv3411c	IMP dehydrogenase	Probable inosine-5'-monophosphate dehydrogenase GuaB2 (imp dehydrogenase) (inosinic acid dehydrogenase) (inosinate dehydrogenase) (imp oxidoreductase) (inosine-5'-monophosphate oxidoreductase) (IMPDH) (IMPD)
DFS55_04745	Rv3396c	glutamine-hydrolyzing GMP synthase	Probable GMP synthase [glutamine-hydrolyzing] GuaA (glutamine amidotransferase) (GMP synthetase)
DFS55_04920	Rv3336c	tryptophan--tRNA ligase	Probable tryptophanyl-tRNA synthetase TrpS (tryptophan--tRNA ligase) (TRPRS) (tryptophan translase)
DFS55_05180	Rv3285	acetyl/propionyl/methylcrotonyl-CoA carboxylase subunit alpha	Probable bifunctional protein acetyl-/propionyl-coenzyme A carboxylase (alpha chain) AccA3: biotin carboxylase + biotin carboxyl carrier protein (BCCP)
DFS55_05205	Rv3280	acyl-CoA carboxylase subunit beta	Probable propionyl-CoA carboxylase beta chain 5 AccD5 (pccase) (propanoyl-CoA:carbon dioxide ligase)
DFS55_05300	Rv3266c	dTDP-4-dehydrorhamnose reductase	dTDP-6-deoxy-L-lyxo-4-hexulose reductase RmlD (dTDP-rhamnose modification protein) (dTDP-rhamnose biosynthesis protein) (dTDP-rhamnose synthase)
DFS55_05305	Rv3265c	glycosyltransferase family 2 protein	dTDP-RHA:a-D-GlcNAc-diphosphoryl polyprenol,a-3-L-rhamnosyl transferase WbbL1 (alpha-L-rhamnose-(1->3)-alpha-D-GlcNAc(1->P)-P- decaprenyl)
DFS55_05310	Rv3264c	GDP-mannose pyrophosphorylase	D-alpha-D-mannose-1-phosphate guanylyltransferase ManB (D-alpha-D-heptose-1-phosphate guanylyltransferase)
DFS55_05355	Rv3257c	phosphomannomutase/phosphoglucomutase	Probable phosphomannomutase PmmA (PMM) (phosphomannose mutase)
DFS55_05365	Rv3255c	mannose-6-phosphate isomerase, class I	Probable mannose-6-phosphate isomerase ManA (phosphomannose isomerase) (phosphomannoisomerase) (PMI) (phosphohexoisomerase) (phosphohexomutase)
DFS55_05400	Rv3248c	adenosylhomocysteinase	Probable adenosylhomocysteinase SahH (S-adenosyl-L-homocysteine hydrolase) (adohcyase)
DFS55_05405	Rv3247c	dTMP kinase	Thymidylate kinase Tmk (dTMP kinase) (thymidylic acid kinase) (TMPK)
DFS55_05435	Rv3240c	preprotein translocase subunit SecA	Probable preprotein translocase SecA1 1 subunit
DFS55_05690	Rv3206c	adenylyltransferase/sulfurtransferase MoeZ	Probable molybdenum cofactor biosynthesis protein MoeB1 (MPT-synthase sulfurylase) (molybdopterin synthase sulphurylase)
DFS55_05740	Rv3198c	ATP-dependent DNA helicase UvrD2	Probable ATP-dependent DNA helicase II UvrD2
DFS55_06620	Rv3105c	peptide chain release factor 2	Probable peptide chain release factor 2 PrfB (RF-2)
DFS55_06645	Rv3100c	SsrA-binding protein	Probable SSRA-binding protein SmpB
DFS55_07025	Rv3053c	NrdH-redoxin	Probable glutaredoxin electron transport component of NRDEF (glutaredoxin-like protein) NrdH
DFS55_07030	Rv3052c	class Ib ribonucleoside-diphosphate reductase assembly flavoprotein NrdI	Probable NrdI protein
DFS55_07035	Rv3051c	class 1b ribonucleoside-diphosphate reductase subunit alpha	Ribonucleoside-diphosphate reductase (alpha chain) NrdE (ribonucleotide reductase small subunit) (R1F protein)
DFS55_07060	Rv3048c	class 1b ribonucleoside-diphosphate reductase subunit beta	Ribonucleoside-diphosphate reductase (beta chain) NrdF2 (ribonucleotide reductase small subunit) (R2F protein)
DFS55_07080	Rv3043c	cytochrome c oxidase subunit I	Probable cytochrome C oxidase polypeptide I CtaD (cytochrome AA3 subunit 1)
DFS55_07285	Rv3014c	NAD-dependent DNA ligase LigA	DNA ligase [NAD dependent] LigA (polydeoxyribonucleotide synthase [NAD+])
DFS55_07330	Rv3011c	Asp-tRNA(Asn)/Glu-tRNA(Gln) amidotransferase subunit GatA	Probable glutamyl-tRNA(GLN) amidotransferase (subunit A) GatA (Glu-ADT subunit A)
DFS55_07345	Rv3009c	Asp-tRNA(Asn)/Glu-tRNA(Gln) amidotransferase GatCAB subunit B	Probable glutamyl-tRNA(GLN) amidotransferase (subunit B) GatB (Glu-ADT subunit B)
DFS55_07410	Rv2992c	glutamate--tRNA ligase	Glutamyl-tRNA synthetase GltS (glutamate--tRNA ligase) (glutamyl-tRNA synthase) (GLURS)
DFS55_07470	Rv2981c	D-alanine--D-alanine ligase A	Probable D-alanine--D-alanine ligase DdlA (D-alanylalanine synthetase) (D-ala-D-ala ligase)
DFS55_07555	Rv2969c	hypothetical protein	Possible conserved membrane or secreted protein
DFS55_08005	Rv2883c	UMP kinase	Probable uridylate kinase PyrH (UK) (uridine monophosphate kinase) (UMP kinase)
DFS55_08045	Rv2870c	1-deoxy-D-xylulose-5-phosphate reductoisomerase	Probable 1-deoxy-D-xylulose 5-phosphate reductoisomerase Dxr (DXP reductoisomerase) (1-deoxyxylulose-5-phosphate reductoisomerase)
DFS55_08180	Rv2845c	proline--tRNA ligase	Probable prolyl-tRNA synthetase ProS (proline--tRNA ligase) (PRORS) (global RNA synthesis factor) (proline translase)
DFS55_08210	Rv2839c	translation initiation factor IF-2	Probable translation initiation factor if-2 InfB
DFS55_08285	Rv2786c	bifunctional riboflavin kinase/FAD synthetase	Probable bifunctional FAD synthetase/riboflavin biosynthesis protein RibF: riboflavin kinase (flavokinase) + FMN adenylyltransferase (FAD pyrophosphorylase) (FAD synthetase)(FAD diphosphorylase) (flavin adenine dinucleotide synthetase)
DFS55_08295	Rv2783c	polyribonucleotide nucleotidyltransferase	Bifunctional protein polyribonucleotide nucleotidyltransferase GpsI: guanosine pentaphosphate synthetase + polyribonucleotide nucleotidyltransferase (polynucleotide phosphorylase) (pnpase)
DFS55_08415	Rv2764c	thymidylate synthase	Probable thymidylate synthase ThyA (ts) (TSASE)
DFS55_08470	Rv2748c	DNA translocase FtsK	Possible cell division transmembrane protein FtsK
DFS55_08690	Rv2703	RNA polymerase sigma factor	RNA polymerase sigma factor SigA (sigma-A)
DFS55_08775	Rv2682c	1-deoxy-D-xylulose-5-phosphate synthase	Probable 1-deoxy-D-xylulose 5-phosphate synthase Dxs1 (1-deoxyxylulose-5-phosphate synthase) (DXP synthase) (DXPS)
DFS55_08795	Rv2678c	uroporphyrinogen decarboxylase	Probable uroporphyrinogen decarboxylase HemE (uroporphyrinogen III decarboxylase) (URO-D) (UPD)
DFS55_08800	Rv2677c	protoporphyrinogen oxidase	Probable protoporphyrinogen oxidase HemY (protoporphyrinogen-IX oxidase) (protoporphyrinogenase) (PPO)
DFS55_08805	Rv2676c	hypothetical protein	Conserved protein
DFS55_08825	Rv2673	DUF2029 domain-containing protein	Possible arabinofuranosyltransferase AftC
DFS55_09180	Rv2614c	threonine--tRNA ligase	Probable threonyl-tRNA synthetase ThrS (threonine-tRNA synthetase)(ThrRS) (threonine-tRNA ligase)
DFS55_09195	Rv2611c	phosphatidylinositol mannoside acyltransferase	Probable acyltransferase
DFS55_09330	Rv2580c	histidine--tRNA ligase	Probable histidyl-tRNA synthetase HisS (histidine--tRNA ligase) (HISRS) (histidine--translase)
DFS55_09395	Rv2572c	aspartate--tRNA ligase	Probable aspartyl-tRNA synthetase AspS (aspartate--tRNA ligase) (ASPRS) (aspartic acid translase)
DFS55_09475	Rv2555c	alanine--tRNA ligase	Probable alanyl-tRNA synthetase AlaS (alanine--tRNA ligase) (alanine translase) (ALARS)
DFS55_09540	Rv2540c	chorismate synthase	Probable chorismate synthase AroF (5-enolpyruvylshikimate-3-phosphate phospholyase)
DFS55_09545	Rv2539c	shikimate kinase	Shikimate kinase AroK (SK)
DFS55_09550	Rv2538c	3-dehydroquinate synthase	3-dehydroquinate synthase AroB
DFS55_09575	Rv2533c	N utilization substance protein B	N utilization substance protein NusB (NusB protein)
DFS55_09675	Rv1383	carbamoyl-phosphate synthase small subunit	Probable carbamoyl-phosphate synthase small chain CarA (carbamoyl-phosphate synthetase glutamine chain)
DFS55_09680	Rv1384	carbamoyl-phosphate synthase large subunit	Probable carbamoyl-phosphate synthase large chain CarB (carbamoyl-phosphate synthetase ammonia chain)
DFS55_09715	Rv1392	methionine adenosyltransferase	Probable S-adenosylmethionine synthetase MetK (mat) (AdoMet synthetase) (methionine adenosyltransferase)
DFS55_09750	Rv1402	primosomal protein N'	Putative primosomal protein N' PriA (replication factor Y)
DFS55_09795	Rv1412	riboflavin synthase	Probable riboflavin synthase alpha chain RibC (RibE)
DFS55_09800	Rv1415	riboflavin biosynthesis protein RibBA	Probable riboflavin biosynthesis protein RibA2 : GTP cyclohydrolase II + 3,4-dihydroxy-2-butanone 4-phosphate synthase (DHBP synthase)
DFS55_09980	Rv1449c	transketolase	Transketolase Tkt (TK)
DFS55_10025	Rv1461	Fe-S cluster assembly protein SufB	Conserved protein
DFS55_10030	Rv1462	Fe-S cluster assembly protein SufD	Conserved hypothetical protein
DFS55_10035	Rv1463	Fe-S cluster assembly ATPase SufC	Probable conserved ATP-binding protein ABC transporter
DFS55_10100	Rv1475c	aconitate hydratase	Probable iron-regulated aconitate hydratase Acn (citrate hydro-lyase) (aconitase)
DFS55_10145	Rv1484	enoyl-[acyl-carrier-protein] reductase FabI	NADH-dependent enoyl-[acyl-carrier-protein] reductase InhA (NADH-dependent enoyl-ACP reductase)
DFS55_10150	Rv1485	ferrochelatase	Ferrochelatase HemZ (protoheme ferro-lyase) (heme synthetase)
DFS55_10445	Rv1536	isoleucine--tRNA ligase	Isoleucyl-tRNA synthetase IleS
DFS55_10500	Rv1547	DNA polymerase III subunit alpha	Probable DNA polymerase III (alpha chain) DnaE1 (DNA nucleotidyltransferase)
DFS55_10730	Rv1609	anthranilate synthase component I	Anthranilate synthase component I TrpE (glutamine amidotransferase)
DFS55_10745	Rv1612	tryptophan synthase subunit beta	Tryptophan synthase, beta subunit TrpB
DFS55_10750	Rv1613	tryptophan synthase subunit alpha	Probable tryptophan synthase, alpha subunit TrpA
DFS55_10755	Rv1614	prolipoprotein diacylglyceryl transferase	Possible prolipoprotein diacylglyceryl transferases Lgt
DFS55_10845	Rv1630	30S ribosomal protein S1	30S ribosomal protein S1 RpsA
DFS55_11030	Rv1650	phenylalanine--tRNA ligase subunit beta	Probable phenylalanyl-tRNA synthetase, beta chain PheT
DFS55_11035	Rv1652	N-acetyl-gamma-glutamyl-phosphate reductase	Probable N-acetyl-gamma-glutamyl-phoshate reductase ArgC
DFS55_11045	Rv1654	acetylglutamate kinase	Probable acetylglutamate kinase ArgB
DFS55_11050	Rv1655	acetylornithine transaminase	Probable acetylornithine aminotransferase ArgD
DFS55_11065	Rv1658	argininosuccinate synthase	Probable argininosuccinate synthase ArgG
DFS55_11070	Rv1659	argininosuccinate lyase	Probable argininosuccinate lyase ArgH
DFS55_11215	Rv1689	tyrosine--tRNA ligase	Probable tyrosyl-tRNA synthase TyrS (TYRRS)
DFS55_11245	Rv1695	NAD kinase	Inorganic polyphosphate/ATP-NAD kinase PpnK (poly(P)/ATP NAD kinase)
DFS55_11265	Rv1699	CTP synthetase	Probable CTP synthase PyrG
DFS55_22305	Rv3596c	ATP-dependent Clp protease ATP-binding subunit	Probable ATP-dependent protease ATP-binding subunit ClpC1
DFS55_12735	Rv1837c	malate synthase G	Malate synthase G GlcB
DFS55_12795	Rv1854c	NAD(P)/FAD-dependent oxidoreductase	Probable NADH dehydrogenase Ndh
DFS55_14110	Rv2051c	polyprenol monophosphomannose synthase	Polyprenol-monophosphomannose synthase Ppm1
DFS55_14370	Rv2121c	ATP phosphoribosyltransferase	ATP phosphoribosyltransferase HisG
DFS55_14550	Rv2139	quinone-dependent dihydroorotate dehydrogenase	Probable dihydroorotate dehydrogenase PyrD
DFS55_14665	Rv2145c	DivIVA domain-containing protein	Diviva family protein Wag31
DFS55_14675	Rv2147c	cell division protein SepF	Conserved hypothetical protein
DFS55_14705	Rv2152c	UDP-N-acetylmuramate--L-alanine ligase	Probable UDP-N-acetylmuramate-alanine ligase MurC
DFS55_14710	Rv2153c	undecaprenyldiphospho-muramoylpentapeptide beta-N-acetylglucosaminyltransferase	Probable UPD-N-acetylglucosamine-N-acetylmuramyl-(pentapeptide) pyrophosphoryl-undecaprenol-N-acetylglucosamine transferase MurG
DFS55_14735	Rv2158c	UDP-N-acetylmuramoyl-L-alanyl-D-glutamate--2, 6-diaminopimelate ligase	Probable UDP-N-acetylmuramoylalanyl-D-glutamate-2,6-diaminopimelate ligase MurE
DFS55_14740	Rv2163c	penicillin-binding protein 2	Probable penicillin-binding membrane protein PbpB
DFS55_14750	Rv2165c	16S rRNA (cytosine(1402)-N(4))-methyltransferase RsmH	Conserved protein
DFS55_14785	Rv2174	alpha-(1->6)-mannopyranosyltransferase A	Alpha(1->6)mannosyltransferase. Possible conserved integral membrane protein.
DFS55_14825	Rv2182c	1-acyl-sn-glycerol-3-phosphate acyltransferase	1-acylglycerol-3-phosphate O-acyltransferase
DFS55_14880	Rv2192c	anthranilate phosphoribosyltransferase	Probable anthranilate phosphoribosyltransferase TrpD
DFS55_14885	Rv2193	heme-copper oxidase subunit III	Probable cytochrome C oxidase (subunit III) CtaE
DFS55_14895	Rv2195	ubiquinol-cytochrome c reductase iron-sulfur subunit	Probable rieske iron-sulfur protein QcrA
DFS55_14900	Rv2196	cytochrome bc complex cytochrome b subunit	Probable ubiquinol-cytochrome C reductase QcrB (cytochrome B subunit)
DFS55_14930	Rv2201	asparagine synthase (glutamine-hydrolyzing)	Probable asparagine synthetase AsnB
DFS55_15035	Rv2220	type I glutamate--ammonia ligase	Glutamine synthetase GlnA1 (glutamine synthase) (GS-I)
DFS55_15210	Rv2242	PucR family transcriptional regulator	Conserved hypothetical protein
DFS55_15225	Rv2245	beta-ketoacyl-ACP synthase	3-oxoacyl-[acyl-carrier protein] synthase 1 KasA (beta-ketoacyl-ACP synthase) (KAS I)
DFS55_16075	Rv2343c	DNA primase	Probable DNA primase DnaG
DFS55_16105	Rv2357c	glycine--tRNA ligase	Probable glycyl-tRNA synthetase GlyS (glycine--tRNA ligase) (GLYRS)
DFS55_16125	Rv2361c	decaprenyl diphosphate synthase	Long (C50) chain Z-isoprenyl diphosphate synthase (Z-decaprenyl diphosphate synthase)
DFS55_21315	Rv0824c	acyl-ACP desaturase	Probable acyl-[acyl-carrier protein] desaturase DesA1 (acyl-[ACP] desaturase) (stearoyl-ACP desaturase) (protein Des)
DFS55_16660	Rv2421c	nicotinate-nucleotide adenylyltransferase	Probable nicotinate-nucleotide adenylyltransferase NadD (deamido-NAD(+) pyrophosphorylase) (deamido-NAD(+) diphosphorylase) (nicotinate mononucleotide adenylyltransferase) (NAMN adenylyltransferase)
DFS55_16725	Rv2438c	NAD(+) synthase	Glutamine-dependent NAD(+) synthetase NadE (NAD(+) synthase [glutamine-hydrolysing])
DFS55_16750	Rv2439c	glutamate 5-kinase	Probable glutamate 5-kinase protein ProB (gamma-glutamyl kinase) (GK)
DFS55_16785	Rv2447c	bifunctional folylpolyglutamate synthase/dihydrofolate synthase	Probable folylpolyglutamate synthase protein FolC (folylpoly-gamma-glutamate synthetase) (FPGS)
DFS55_16790	Rv2448c	valine--tRNA ligase	Probable valyl-tRNA synthase protein ValS (valyl-tRNA synthetase) (valine--tRNA ligase) (valine translase)
DFS55_16825	Rv2457c	ATP-dependent Clp protease ATP-binding subunit ClpX	Probable ATP-dependent CLP protease ATP-binding subunit ClpX
DFS55_16935	Rv2477c	energy-dependent translational throttle protein EttA	Probable macrolide-transport ATP-binding protein ABC transporter
DFS55_17230	Rv2524c	type I polyketide synthase	Probable fatty acid synthase Fas (fatty acid synthetase)
DFS55_17765	Rv1327c	alpha-1,4-glucan--maltose-1-phosphate maltosyltransferase	Probable glucanase GlgE
DFS55_17770	Rv1326c	1,4-alpha-glucan branching protein GlgB	1,4-alpha-glucan branching enzyme GlgB (glycogen branching enzyme)
DFS55_17900	Rv1310	F0F1 ATP synthase subunit beta	Probable ATP synthase beta chain AtpD
DFS55_17905	Rv1309	ATP synthase subunit gamma	Probable ATP synthase gamma chain AtpG
DFS55_17910	Rv1308	F0F1 ATP synthase subunit alpha	Probable ATP synthase alpha chain AtpA
DFS55_17915	Rv1307	ATP synthase subunit b-delta	Probable ATP synthase delta chain AtpH
DFS55_17940	Rv1302	undecaprenyl/decaprenyl-phosphate alpha-N-acetylglucosaminyl 1-phosphate transferase	Probable undecapaprenyl-phosphate alpha-N-acetylglucosaminyltransferase Rfe (UDP-GlcNAc transferase)
DFS55_17955	Rv1299	peptide chain release factor 1	Probable peptide chain release factor 1 PrfA (RF-1)
DFS55_17965	Rv1297	transcription termination factor Rho	Probable transcription termination factor Rho homolog
DFS55_17975	Rv1296	homoserine kinase	Probable homoserine kinase ThrB
DFS55_17985	Rv1294	homoserine dehydrogenase	Probable homoserine dehydrogenase ThrA
DFS55_17990	Rv1293	diaminopimelate decarboxylase	Diaminopimelate decarboxylase LysA (DAP decarboxylase)
DFS55_17995	Rv1292	arginine--tRNA ligase	Probable arginyl-tRNA synthetase ArgS (ARGRS) (arginine--tRNA ligase)
DFS55_18395	Rv1254	acyltransferase	Probable acyltransferase
DFS55_18675	Rv1202	succinyl-diaminopimelate desuccinylase	Probable succinyl-diaminopimelate desuccinylase DapE
DFS55_18690	Rv1201c	2,3,4,5-tetrahydropyridine-2,6-dicarboxylate N-succinyltransferase	Tetrahydrodipicolinate N-succinyltransferase DapD
DFS55_18870	Rv1166	ABC transporter family substrate-binding protein	Probable conserved lipoprotein LpqW
DFS55_19275	Rv1098c	class II fumarate hydratase	Probable fumarase Fum (fumarate hydratase)
DFS55_19300	Rv1094	acyl-ACP desaturase	Possible acyl-[acyl-carrier protein] desaturase DesA2 (acyl-[ACP] desaturase) (stearoyl-ACP desaturase)
DFS55_19305	Rv1093	serine hydroxymethyltransferase	Serine hydroxymethyltransferase 1 GlyA1
DFS55_19310	Rv1092c	type I pantothenate kinase	Probable pantothenate kinase CoaA (pantothenic acid kinase)
DFS55_19580	Rv1023	phosphopyruvate hydratase	Probable enolase Eno
DFS55_19620	Rv1017c	ribose-phosphate diphosphokinase	Probable ribose-phosphate pyrophosphokinase PrsA (phosphoribosyl pyrophosphate synthetase) (PRPP synthetase)
DFS55_19680	Rv1007c	methionine--tRNA ligase	Methionyl-tRNA synthetase MetS (MetRS) (methionine--tRNA ligase)
DFS55_19995	Rv0982	sensor histidine kinase	Two component sensor kinase MprB
DFS55_20065	Rv0957	bifunctional phosphoribosylaminoimidazolecarboxamide formyltransferase/IMP cyclohydrolase PurH	Probable bifunctional purine biosynthesis protein PurH: phosphoribosylaminoimidazolecarboxamide formyltransferase (AICAR transformylase) (5'-phosphoribosyl-5-aminoimidazole-4-carboxamide formyltransferase) + inosinemonophosphate cyclohydrolase (imp cyclohydrolase) (inosinicase) (imp synthetase) (ATIC)
DFS55_20385	Rv0884c	phosphoserine transaminase	Possible phosphoserine aminotransferase SerC (PSAT)
DFS55_21410	Rv0811c	folate-binding protein	Conserved protein
DFS55_21420	Rv0809	phosphoribosylformylglycinamidine cyclo-ligase	Probable phosphoribosylformylglycinamidine CYCLO-ligase PurM (AIRS) (phosphoribosyl-aminoimidazole synthetase) (air synthase)
DFS55_21425	Rv0808	amidophosphoribosyltransferase	Amidophosphoribosyltransferase PurF (glutamine phosphoribosylpyrophosphate amidotransferase) (ATASE) (gpatase)
DFS55_21440	Rv0803	phosphoribosylformylglycinamidine synthase subunit PurL	Phosphoribosylformylglycinamidine synthase II PurL (FGAM synthase II)
DFS55_21540	Rv0780	phosphoribosylaminoimidazolesuccinocarboxamide synthase	Phosphoribosylaminoimidazole-succinocarboxamide synthase PurC (SAICAR synthetase)
DFS55_21555	Rv0777	adenylosuccinate lyase	Probable adenylosuccinate lyase PurB (adenylosuccinase) (ASL) (ASASE)
DFS55_22220	Rv3580c	cysteine--tRNA ligase	Cysteinyl-tRNA synthetase 1 CysS1 (cysteine--tRNA ligase 1) (CYSRS 1) (cysteine translase)
DFS55_22235	Rv3583c	RNA polymerase-binding transcription factor CarD	Possible transcription factor
DFS55_22255	Rv3587c	hypothetical protein	Probable conserved membrane protein
DFS55_22315	Rv3598c	lysine--tRNA ligase	Lysyl-tRNA synthetase 1 LysS (lysine--tRNA ligase 1) (LysRS 1) (lysine translase)
DFS55_22330	Rv3602c	pantoate--beta-alanine ligase	Pantoate--beta-alanine ligase PanC (pantothenate synthetase) (pantoate activating enzyme)
DFS55_22440	Rv3628	inorganic diphosphatase	Inorganic pyrophosphatase Ppa (pyrophosphate phospho-hydrolase) (PPASE) (inorganic diphosphatase) (diphosphate phospho-hydrolase)
DFS55_22465	Rv3634c	UDP-glucose 4-epimerase	UDP-glucose 4-epimerase GalE1 (galactowaldenase) (UDP-galactose 4-epimerase) (uridine diphosphate galactose 4-epimerase) (uridine diphospho-galactose 4-epimerase)
DFS55_22470	Rv3635	hypothetical protein	Probable conserved transmembrane protein
DFS55_22490	Rv3646c	type I DNA topoisomerase	DNA topoisomerase I TopA (omega-protein) (relaxing enzyme) (untwisting enzyme) (swivelase) (type I DNA topoisomerase) (nicking-closing enzyme) (TOPO I)
DFS55_22950	Rv3709c	aspartate kinase	Aspartokinase Ask (aspartate kinase) [contains: aspartokinase alpha subunit (Ask-alpha); and aspartokinase beta subunit (Ask-beta)]
DFS55_22970	Rv3712	DUF1727 domain-containing protein	Possible ligase
DFS55_22975	Rv3713	glutamine amidotransferase	Possible cobyric acid synthase CobQ2
DFS55_23010	Rv3721c	DNA polymerase III subunits gamma/tau	DNA polymerase III (subunit gamma/tau) DnaZ/X
DFS55_23015	Rv3722c	aminotransferase	Conserved protein
DFS55_23710	Rv3781	ABC transporter ATP-binding protein	Probable O-antigen/lipopolysaccharide transport ATP-binding protein ABC transporter RfbE
DFS55_23715	Rv3782	glycosyltransferase family 2 protein	UDP-galactofuranosyl transferase GlfT1
DFS55_23745	Rv3790	FAD-binding oxidoreductase	Decaprenylphosphoryl-beta-D-ribose 2'-oxidase
DFS55_23750	Rv3791	decaprenylphospho-beta-D-erythro-pentofuranosid- 2-ulose 2-reductase	Decaprenylphosphoryl-D-2-keto erythro pentose reductase
DFS55_23755	Rv3792	arabinofuranosyltransferase	Arabinofuranosyltransferase AftA
DFS55_23760	Rv3793	arabinosyltransferase	Integral membrane indolylacetylinositol arabinosyltransferase EmbC (arabinosylindolylacetylinositol synthase)
DFS55_23780	Rv3794	arabinosyltransferase	Integral membrane indolylacetylinositol arabinosyltransferase EmbA (arabinosylindolylacetylinositol synthase)
DFS55_23785	Rv3795	arabinosyltransferase	Integral membrane indolylacetylinositol arabinosyltransferase EmbB (arabinosylindolylacetylinositol synthase)
DFS55_23810	Rv3799c	acyl-CoA carboxylase subunit beta	Probable propionyl-CoA carboxylase beta chain 4 AccD4 (pccase) (propanoyl-CoA:carbon dioxide ligase)
DFS55_23815	Rv3800c	polyketide synthase	Polyketide synthase Pks13
DFS55_23820	Rv3801c	fatty-acid--CoA ligase	Fatty-acid-AMP ligase FadD32 (fatty-acid-AMP synthetase) (fatty-acid-AMP synthase). Also shown to have acyl-ACP ligase activity.
DFS55_23840	Rv3805c	hypothetical protein	Possible arabinofuranosyltransferase AftB
DFS55_23845	Rv3806c	decaprenyl-phosphate phosphoribosyltransferase	Decaprenylphosphoryl-5-phosphoribose (DPPR) synthase (decaprenyl-phosphate 5-phosphoribosyltransferase)
DFS55_23855	Rv3808c	glycosyltransferase family 2 protein	Bifunctional UDP-galactofuranosyl transferase GlfT2
DFS55_23860	Rv3809c	UDP-galactopyranose mutase	UDP-galactopyranose mutase Glf (UDP-GALP mutase) (NAD+-flavin adenine dinucleotide-requiring enzyme)
DFS55_23930	Rv3834c	serine--tRNA ligase	SERYL-tRNA synthetase SerS (serine--tRNA ligase) (SERRS) (serine translase)
DFS55_24050	Rv3858c	glutamate synthase subunit beta	Probable NADH-dependent glutamate synthase (small subunit) GltD (L-glutamate synthase) (L-glutamate synthetase) (NADH-glutamate synthase) (glutamate synthase (NADH)) (GLTS beta chain) (NADPH-GOGAT)
DFS55_24055	Rv3859c	glutamate synthase large subunit	Probable ferredoxin-dependent glutamate synthase [NADPH] (large subunit) GltB (L-glutamate synthase) (L-glutamate synthetase) (NADH-glutamate synthase) (glutamate synthase (NADH))(NADPH-GOGAT)
DFS55_24510	Rv3909	hypothetical protein	Conserved protein
DFS55_24515	Rv3910	murein biosynthesis protein MurJ	Probable conserved transmembrane protein
DFS55_24550	Rv3915	N-acetylmuramoyl-L-alanine amidase	Probable peptidoglycan hydrolase
DFS55_24580	Rv3921c	membrane protein insertase YidC	Probable conserved transmembrane protein
